# Supplementary material for: Allelic imbalance of somatic mutations in cancer genomes and transcriptomes
Source: Sci Rep. 2017 May 10;7:1653. doi: 10.1038/s41598-017-01966-z (PMC5431982; doi:10.1038/s41598-017-01966-z)
Supplement: Supplementary file 2 — Supplementary Tables [file 41598_2017_1966_MOESM2_ESM.xls]

## Sheet: TableS1
TableS1. GSEA for sig-pos-AFD missense mutation across all tumor types. We used preranked version of GSEA to estimate the significance of enrichment for sig-pos-AFD missense mutations. The gene sets are shown in the first column and three types of significance (nominal P value, FDR and FWER) are shown as output of GSEA. FDR and FWER represents P values adjusted by false discovery rate (FDR) and f…
Functional gene set	P value	FDR	FWER
BIOCARTA_P53HYPOXIA_PATHWAY	0	0.0562025	0.669
PID_AP1_PATHWAY	0	0.0588777	0.602
ST_FAS_SIGNALING_PATHWAY	0	0.0607098	0.921
KEGG_NEUROTROPHIN_SIGNALING_PATHWAY	0	0.0609192	0.889
KEGG_THYROID_CANCER	0	0.0629314	0.581
REACTOME_INTRINSIC_PATHWAY_FOR_APOPTOSIS	0	0.0683788	0.414
KEGG_ENDOMETRIAL_CANCER	0	0.0691151	0.462
KEGG_NON_SMALL_CELL_LUNG_CANCER	0	0.071004	0.335
KEGG_COLORECTAL_CANCER	0	0.0722199	0.969
BIOCARTA_CHEMICAL_PATHWAY	0	0.0900056	0.295
GO_POSITIVE_REGULATION_OF_LEUKOCYTE_APOPTOTIC_PROCESS	0	0.0920021	0.167
GO_INTRINSIC_APOPTOTIC_SIGNALING_PATHWAY_IN_RESPONSE_TO_DNA_DAMAGE_BY_P53_CLASS_MEDIATOR	0	0.0924031	0.599
GO_REGULATION_OF_EXECUTION_PHASE_OF_APOPTOSIS	0	0.0930034	0.427
GO_CHEMOKINE_MEDIATED_SIGNALING_PATHWAY	0	0.0934318	0.479
BIOCARTA_ATM_PATHWAY	0	0.106673	0.266
GO_REGULATION_OF_RELEASE_OF_CYTOCHROME_C_FROM_MITOCHONDRIA	0	0.109404	0.422
GO_POSITIVE_REGULATION_OF_RELEASE_OF_CYTOCHROME_C_FROM_MITOCHONDRIA	0	0.111504	0.356
GO_CELLULAR_SENESCENCE	0	0.111921	0.743
GO_POSITIVE_REGULATION_OF_REACTIVE_OXYGEN_SPECIES_METABOLIC_PROCESS	0	0.115933	0.817
GO_HISTONE_ACETYLTRANSFERASE_BINDING	0	0.117004	0.293
GO_REGULATION_OF_PROTEIN_INSERTION_INTO_MITOCHONDRIAL_MEMBRANE_INVOLVED_IN_APOPTOTIC_SIGNALING_PATHWAY	0	0.119914	0.736
GO_RESPONSE_TO_ANTIBIOTIC	0	0.127428	0.965
GO_CHEMOKINE_ACTIVITY	0	0.131596	0.942
GO_REGULATION_OF_LEUKOCYTE_APOPTOTIC_PROCESS	0	0.132005	0.86
GO_COPPER_ION_BINDING	0	0.133843	0.983
GO_REGULATION_OF_PROTEIN_DEACETYLATION	0	0.134255	0.928
GO_REGULATION_OF_PROTEIN_OLIGOMERIZATION	0	0.136652	0.893
GO_REGULATION_OF_PROTEIN_EXPORT_FROM_NUCLEUS	0	0.137038	0.983
KEGG_MELANOMA	0	0.151509	0.253
GO_CELLULAR_RESPONSE_TO_BIOTIC_STIMULUS	0	0.168284	1
GO_REGULATION_OF_CELL_CYCLE_ARREST	0	0.182823	1
GO_REGULATION_OF_REACTIVE_OXYGEN_SPECIES_METABOLIC_PROCESS	0	0.184265	1
GO_RAS_PROTEIN_SIGNAL_TRANSDUCTION	0	0.20353	1
GO_NEGATIVE_REGULATION_OF_CELL_GROWTH	0	0.22224	1
GO_NEGATIVE_REGULATION_OF_GROWTH	0	0.289719	1
GO_REGULATION_OF_MITOCHONDRION_ORGANIZATION	0	0.344258	1
GO_REGULATION_OF_NEURON_DEATH	0	0.351445	1
GO_TRANSCRIPTIONAL_ACTIVATOR_ACTIVITY_RNA_POLYMERASE_II_TRANSCRIPTION_REGULATORY_REGION_SEQUENCE_SPECIFIC_BINDING	0	0.386754	1
GO_MITOCHONDRION_ORGANIZATION	0	0.681721	1
KEGG_CHRONIC_MYELOID_LEUKEMIA	0.001	0.0549569	0.692
ST_JNK_MAPK_PATHWAY	0.001	0.0562378	0.607
BIOCARTA_TEL_PATHWAY	0.001	0.0610825	0.788
KEGG_P53_SIGNALING_PATHWAY	0.001	0.0616028	0.599
KEGG_PROSTATE_CANCER	0.001	0.0621456	0.829
PID_P75_NTR_PATHWAY	0.001	0.0624144	0.883
REACTOME_CHEMOKINE_RECEPTORS_BIND_CHEMOKINES	0.001	0.0631698	0.538
BIOCARTA_CTCF_PATHWAY	0.001	0.0652761	0.515
PID_CD8_TCR_PATHWAY	0.001	0.0697137	0.958
BIOCARTA_G1_PATHWAY	0.001	0.0700038	0.378
GO_POSITIVE_REGULATION_OF_PROTEIN_DEACETYLATION	0.001	0.0831279	0.481
GO_CELLULAR_RESPONSE_TO_VASCULAR_ENDOTHELIAL_GROWTH_FACTOR_STIMULUS	0.001	0.0973366	0.58
GO_POSITIVE_REGULATION_OF_PROTEIN_INSERTION_INTO_MITOCHONDRIAL_MEMBRANE_INVOLVED_IN_APOPTOTIC_SIGNALING_PATHWAY	0.001	0.120543	0.802
GO_CELLULAR_RESPONSE_TO_DRUG	0.001	0.127901	0.973
GO_POSITIVE_REGULATION_OF_INTRINSIC_APOPTOTIC_SIGNALING_PATHWAY	0.001	0.129459	0.985
GO_RESPONSE_TO_GAMMA_RADIATION	0.001	0.144584	0.998
GO_CELLULAR_RESPONSE_TO_GLUCOSE_STARVATION	0.001	0.146748	0.997
GO_POSITIVE_REGULATION_OF_NEURON_APOPTOTIC_PROCESS	0.001	0.14823	0.999
GO_CELL_AGING	0.001	0.148842	1
GO_MULTICELLULAR_ORGANISM_AGING	0.001	0.152077	1
GO_CELLULAR_RESPONSE_TO_IONIZING_RADIATION	0.001	0.152542	0.999
GO_REGULATION_OF_T_CELL_APOPTOTIC_PROCESS	0.001	0.172003	0.159
GO_G1_DNA_DAMAGE_CHECKPOINT	0.001	0.182269	1
GO_REPLICATION_FORK	0.001	0.184213	1
GO_POSITIVE_REGULATION_OF_NUCLEOCYTOPLASMIC_TRANSPORT	0.001	0.224008	1
PID_HDAC_CLASSIII_PATHWAY	0.001	0.225012	0.194
GO_REGULATION_OF_INTRINSIC_APOPTOTIC_SIGNALING_PATHWAY	0.001	0.243972	1
GO_REGULATION_OF_PEPTIDYL_TYROSINE_PHOSPHORYLATION	0.001	0.280139	1
GO_POSITIVE_REGULATION_OF_STEM_CELL_DIFFERENTIATION	0.001	0.280991	1
GO_POSITIVE_REGULATION_OF_APOPTOTIC_SIGNALING_PATHWAY	0.001	0.318745	1
GO_MITOCHONDRIAL_MATRIX	0.001	0.581921	1
GO_CELL_PROLIFERATION	0.001	0.686269	1
GO_REGULATION_OF_GROWTH	0.001	0.690679	1
BIOCARTA_ATRBRCA_PATHWAY	0.002	0.0548595	0.673
KEGG_AMYOTROPHIC_LATERAL_SCLEROSIS_ALS	0.002	0.0572108	0.749
PID_REG_GR_PATHWAY	0.002	0.0598944	0.893
PID_BARD1_PATHWAY	0.002	0.0602527	0.862
KEGG_BASAL_CELL_CARCINOMA	0.002	0.0615545	0.84
PID_P53_REGULATION_PATHWAY	0.002	0.0617205	0.908
BIOCARTA_ARF_PATHWAY	0.002	0.0633036	0.469
KEGG_PANCREATIC_CANCER	0.002	0.0633731	0.825
KEGG_GLIOMA	0.002	0.0675415	0.58
KEGG_RIBOSOME	0.002	0.0755652	0.974
KEGG_BLADDER_CANCER	0.002	0.0770045	0.308
BIOCARTA_AT1R_PATHWAY	0.002	0.084907	0.993
REACTOME_PEPTIDE_LIGAND_BINDING_RECEPTORS	0.002	0.124524	1
GO_PROTEIN_SELF_ASSOCIATION	0.002	0.130845	0.962
GO_NEGATIVE_REGULATION_OF_FIBROBLAST_PROLIFERATION	0.002	0.13088	0.877
GO_REGULATION_OF_LYMPHOCYTE_APOPTOTIC_PROCESS	0.002	0.137061	0.91
GO_PROTEIN_PHOSPHATASE_2A_BINDING	0.002	0.146778	1
GO_REGULATION_OF_FIBROBLAST_PROLIFERATION	0.002	0.158574	1
GO_REGULATION_OF_MEMBRANE_PERMEABILITY	0.002	0.159875	1
GO_ER_NUCLEUS_SIGNALING_PATHWAY	0.002	0.161125	1
GO_REGULATION_OF_CELL_CYCLE_G2_M_PHASE_TRANSITION	0.002	0.162986	1
GO_PROTEIN_TYROSINE_KINASE_BINDING	0.002	0.167553	1
GO_POSITIVE_REGULATION_OF_PEPTIDYL_TYROSINE_PHOSPHORYLATION	0.002	0.20315	1
GO_POSITIVE_REGULATION_OF_EPITHELIAL_TO_MESENCHYMAL_TRANSITION	0.002	0.214174	1
GO_REGULATION_OF_CIRCADIAN_RHYTHM	0.002	0.242196	1
GO_SENSORY_PERCEPTION_OF_PAIN	0.002	0.264816	1
GO_CELL_CYCLE_ARREST	0.002	0.27307	1
GO_TRANSCRIPTION_FACTOR_BINDING	0.002	0.677703	1
GO_POSITIVE_REGULATION_OF_PROTEIN_EXPORT_FROM_NUCLEUS	0.002002	0.12929	0.97
GO_TRANSCRIPTION_FACTOR_TFIID_COMPLEX	0.002002	0.13457	0.954
REACTOME_PRE_NOTCH_TRANSCRIPTION_AND_TRANSLATION	0.003	0.0546111	0.711
PID_P38_ALPHA_BETA_DOWNSTREAM_PATHWAY	0.003	0.0593486	0.79
PID_LKB1_PATHWAY	0.003	0.0606525	0.909
PID_AURORA_A_PATHWAY	0.003	0.0613576	0.857
BIOCARTA_G2_PATHWAY	0.003	0.0616998	0.879
REACTOME_P53_DEPENDENT_G1_DNA_DAMAGE_RESPONSE	0.003	0.068836	0.946
REACTOME_AUTODEGRADATION_OF_THE_E3_UBIQUITIN_LIGASE_COP1	0.003	0.0704799	0.954
PID_CXCR3_PATHWAY	0.003	0.0942389	0.998
PID_ER_NONGENOMIC_PATHWAY	0.003	0.105935	0.999
REACTOME_APOPTOSIS	0.003	0.108076	1
BIOCARTA_IL2RB_PATHWAY	0.003	0.111216	1
GO_BASE_EXCISION_REPAIR	0.003	0.133036	0.985
GO_POSITIVE_REGULATION_OF_MITOCHONDRIAL_OUTER_MEMBRANE_PERMEABILIZATION_INVOLVED_IN_APOPTOTIC_SIGNALING_PATHWAY	0.003	0.133213	0.957
GO_REGULATION_OF_MITOCHONDRIAL_OUTER_MEMBRANE_PERMEABILIZATION_INVOLVED_IN_APOPTOTIC_SIGNALING_PATHWAY	0.003	0.137848	0.921
GO_NEGATIVE_REGULATION_OF_DNA_BIOSYNTHETIC_PROCESS	0.003	0.145654	0.998
GO_INTRINSIC_APOPTOTIC_SIGNALING_PATHWAY_BY_P53_CLASS_MEDIATOR	0.003	0.150035	0.997
GO_INTRINSIC_APOPTOTIC_SIGNALING_PATHWAY_IN_RESPONSE_TO_DNA_DAMAGE	0.003	0.157472	1
GO_P53_BINDING	0.003	0.162209	1
GO_RESPONSE_TO_STARVATION	0.003	0.282214	1
GO_PROTEIN_PHOSPHATASE_BINDING	0.003	0.286328	1
GO_CHROMATIN_ASSEMBLY_OR_DISASSEMBLY	0.003	0.287114	1
GO_POSITIVE_REGULATION_OF_MITOCHONDRION_ORGANIZATION	0.003	0.287632	1
GO_REGULATION_OF_NEURON_APOPTOTIC_PROCESS	0.003	0.346314	1
GO_PHOSPHATASE_BINDING	0.003	0.35178	1
GO_POSITIVE_REGULATION_OF_INTRACELLULAR_PROTEIN_TRANSPORT	0.003	0.431481	1
GO_NEGATIVE_REGULATION_OF_HYDROLASE_ACTIVITY	0.003	0.581544	1
GO_REGULATION_OF_CELL_GROWTH	0.003	0.592832	1
REACTOME_PRE_NOTCH_EXPRESSION_AND_PROCESSING	0.004	0.0533357	0.609
SA_TRKA_RECEPTOR	0.004	0.0621455	0.887
KEGG_APOPTOSIS	0.004	0.0625695	0.853
PID_PI3K_PLC_TRK_PATHWAY	0.004	0.0719812	0.97
BIOCARTA_BCR_PATHWAY	0.004	0.093349	0.995
REACTOME_FACTORS_INVOLVED_IN_MEGAKARYOCYTE_DEVELOPMENT_AND_PLATELET_PRODUCTION	0.004	0.0980752	0.998
PID_MYC_ACTIV_PATHWAY	0.004	0.106067	0.999
PID_IL2_1PATHWAY	0.004	0.106083	0.999
PID_A6B1_A6B4_INTEGRIN_PATHWAY	0.004	0.110901	1
GO_RESPONSE_TO_X_RAY	0.004	0.133079	0.97
KEGG_MAPK_SIGNALING_PATHWAY	0.004	0.143527	1
GO_PHOTOPERIODISM	0.004	0.157601	1
GO_POSITIVE_REGULATION_OF_TRANSCRIPTION_FROM_RNA_POLYMERASE_II_PROMOTER_IN_RESPONSE_TO_STRESS	0.004	0.170479	1
GO_POSITIVE_REGULATION_OF_CELL_CYCLE_ARREST	0.004	0.175095	1
GO_EPHRIN_RECEPTOR_BINDING	0.004	0.181447	1
GO_POSITIVE_REGULATION_OF_NEURON_DEATH	0.004	0.182784	1
GO_CHAPERONE_BINDING	0.004	0.186835	1
GO_ERBB2_SIGNALING_PATHWAY	0.004	0.198484	1
GO_DAMAGED_DNA_BINDING	0.004	0.215683	1
GO_CELLULAR_RESPONSE_TO_STARVATION	0.004	0.247294	1
GO_RNA_POLYMERASE_II_TRANSCRIPTION_FACTOR_BINDING	0.004	0.251634	1
GO_NEGATIVE_REGULATION_OF_CELL_CYCLE_G1_S_PHASE_TRANSITION	0.004	0.264332	1
KEGG_PATHWAYS_IN_CANCER	0.004	0.280083	1
GO_TRANSMEMBRANE_RECEPTOR_PROTEIN_KINASE_ACTIVITY	0.004	0.33038	1
GO_PML_BODY	0.004	0.331012	1
GO_RESPONSE_TO_IONIZING_RADIATION	0.004	0.344508	1
GO_CELLULAR_RESPONSE_TO_OXIDATIVE_STRESS	0.004	0.420528	1
GO_PROTEIN_LOCALIZATION_TO_ENDOPLASMIC_RETICULUM	0.004	0.434414	1
GO_CELLULAR_RESPONSE_TO_EXTERNAL_STIMULUS	0.004	0.614116	1
GO_REGULATION_OF_CELLULAR_PROTEIN_LOCALIZATION	0.004	0.708861	1
GO_ENTRAINMENT_OF_CIRCADIAN_CLOCK_BY_PHOTOPERIOD	0.00400802	0.149851	0.998
BIOCARTA_TFF_PATHWAY	0.005	0.0673515	0.946
PID_CD8_TCR_DOWNSTREAM_PATHWAY	0.005	0.0881032	0.992
PID_MAPK_TRK_PATHWAY	0.005	0.0959256	0.998
BIOCARTA_NFAT_PATHWAY	0.005	0.120061	1
GO_REGULATION_OF_HISTONE_DEACETYLATION	0.005	0.128386	0.931
KEGG_WNT_SIGNALING_PATHWAY	0.005	0.135727	1
GO_REGULATION_OF_TELOMERASE_ACTIVITY	0.005	0.144116	0.997
GO_NEGATIVE_REGULATION_OF_CYCLIC_NUCLEOTIDE_METABOLIC_PROCESS	0.005	0.186796	1
GO_SCAVENGER_RECEPTOR_ACTIVITY	0.005	0.238325	1
GO_SIGNAL_TRANSDUCTION_IN_RESPONSE_TO_DNA_DAMAGE	0.005	0.271162	1
GO_POSITIVE_REGULATION_OF_CHROMATIN_MODIFICATION	0.005	0.27428	1
GO_DNA_DIRECTED_RNA_POLYMERASE_II_HOLOENZYME	0.005	0.299063	1
GO_SIGNAL_TRANSDUCTION_BY_P53_CLASS_MEDIATOR	0.005	0.357285	1
GO_MITOCHONDRIAL_TRANSPORT	0.005	0.402376	1
GO_REGULATION_OF_CHROMATIN_ORGANIZATION	0.005	0.427176	1
GO_PROTEIN_HETEROOLIGOMERIZATION	0.005	0.434654	1
GO_SMALL_GTPASE_MEDIATED_SIGNAL_TRANSDUCTION	0.005	0.587491	1
GO_POSITIVE_REGULATION_OF_CELLULAR_PROTEIN_LOCALIZATION	0.005	0.615108	1
GO_BEHAVIOR	0.005	0.634706	1
GO_REGULATION_OF_INTRACELLULAR_TRANSPORT	0.005	0.719654	1
BIOCARTA_P53_PATHWAY	0.006	0.0578447	0.656
REACTOME_TIE2_SIGNALING	0.006	0.0606604	0.9
REACTOME_PEPTIDE_CHAIN_ELONGATION	0.006	0.141214	1
GO_ENTRAINMENT_OF_CIRCADIAN_CLOCK	0.006	0.164839	1
KEGG_VEGF_SIGNALING_PATHWAY	0.006	0.180472	1
GO_CELLULAR_RESPONSE_TO_UV	0.006	0.204775	1
GO_MITOCHONDRIAL_MEMBRANE_ORGANIZATION	0.006	0.221058	1
GO_REGULATION_OF_ESTABLISHMENT_OF_PROTEIN_LOCALIZATION_TO_MITOCHONDRION	0.006	0.223048	1
GO_CELLULAR_RESPONSE_TO_LIGHT_STIMULUS	0.006	0.223149	1
GO_MITOTIC_DNA_INTEGRITY_CHECKPOINT	0.006	0.252555	1
GO_MITOTIC_CELL_CYCLE_CHECKPOINT	0.006	0.344644	1
GO_NUCLEAR_TRANSCRIPTION_FACTOR_COMPLEX	0.006	0.350615	1
GO_NEGATIVE_REGULATION_OF_DNA_METABOLIC_PROCESS	0.006	0.434147	1
GO_NUCLEOTIDE_EXCISION_REPAIR	0.006	0.482117	1
GO_NEGATIVE_REGULATION_OF_MITOTIC_CELL_CYCLE	0.006	0.583012	1
GO_POSITIVE_REGULATION_OF_INTRACELLULAR_TRANSPORT	0.006	0.62085	1
GO_CHROMATIN	0.006	0.685283	1
KEGG_SMALL_CELL_LUNG_CANCER	0.007	0.0926101	0.997
REACTOME_SIGNALING_BY_NOTCH	0.007	0.0941536	0.997
PID_AR_NONGENOMIC_PATHWAY	0.007	0.095688	0.996
BIOCARTA_GH_PATHWAY	0.007	0.0963102	0.998
REACTOME_SIGNALLING_TO_ERKS	0.007	0.105978	0.999
PID_ERBB2_ERBB3_PATHWAY	0.007	0.127378	1
REACTOME_CELL_CYCLE_CHECKPOINTS	0.007	0.151584	1
PID_ENDOTHELIN_PATHWAY	0.007	0.152413	1
GO_REGULATION_OF_DNA_TEMPLATED_TRANSCRIPTION_IN_RESPONSE_TO_STRESS	0.007	0.201265	1
GO_NEGATIVE_REGULATION_OF_DNA_REPLICATION	0.007	0.201272	1
GO_PROTEIN_N_TERMINUS_BINDING	0.007	0.255185	1
GO_CORE_PROMOTER_SEQUENCE_SPECIFIC_DNA_BINDING	0.007	0.255357	1
GO_TRANSMEMBRANE_RECEPTOR_PROTEIN_TYROSINE_KINASE_ACTIVITY	0.007	0.317723	1
GO_INTRINSIC_APOPTOTIC_SIGNALING_PATHWAY	0.007	0.319213	1
GO_INTRASPECIES_INTERACTION_BETWEEN_ORGANISMS	0.007	0.329255	1
GO_PROTEIN_TETRAMERIZATION	0.007	0.334027	1
GO_NUCLEAR_PERIPHERY	0.007	0.345906	1
GO_DNA_PACKAGING	0.007	0.351575	1
GO_REGULATION_OF_SIGNAL_TRANSDUCTION_BY_P53_CLASS_MEDIATOR	0.007	0.549464	1
GO_REGULATION_OF_NUCLEOCYTOPLASMIC_TRANSPORT	0.007	0.564387	1
GO_AGING	0.007	0.57012	1
GO_POSITIVE_REGULATION_OF_CYTOPLASMIC_TRANSPORT	0.007	0.577696	1
GO_DNA_CONFORMATION_CHANGE	0.007	0.577797	1
GO_NUCLEAR_CHROMATIN	0.007	0.60715	1
GO_CELL_CYCLE_CHECKPOINT	0.007	0.617941	1
GO_REGULATION_OF_INTRACELLULAR_PROTEIN_TRANSPORT	0.007	0.627918	1
GO_POSITIVE_REGULATION_OF_ORGANELLE_ORGANIZATION	0.007	0.73346	1
BIOCARTA_ERK5_PATHWAY	0.008	0.086513	0.992
BIOCARTA_CARDIACEGF_PATHWAY	0.008	0.0895318	0.995
PID_P53_DOWNSTREAM_PATHWAY	0.008	0.125975	1
PID_GMCSF_PATHWAY	0.008	0.127776	1
GO_PROTEIN_HETEROTETRAMERIZATION	0.008	0.221547	1
GO_NUCLEAR_MATRIX	0.008	0.239589	1
GO_NATURAL_KILLER_CELL_ACTIVATION	0.008	0.262754	1
GO_CELLULAR_RESPONSE_TO_RADIATION	0.008	0.342594	1
GO_CORE_PROMOTER_BINDING	0.008	0.387931	1
REACTOME_HEMOSTASIS	0.008	0.424608	1
GO_REGULATION_OF_DNA_REPLICATION	0.008	0.584334	1
GO_CELLULAR_RESPONSE_TO_ABIOTIC_STIMULUS	0.008	0.585808	1
GO_REGULATION_OF_CYTOPLASMIC_TRANSPORT	0.008	0.700296	1
REACTOME_GRB2_EVENTS_IN_ERBB2_SIGNALING	0.009	0.0940751	0.995
PID_RAS_PATHWAY	0.009	0.106217	1
BIOCARTA_TCR_PATHWAY	0.009	0.111195	1
KEGG_CELL_CYCLE	0.009	0.140133	1
PID_LYSOPHOSPHOLIPID_PATHWAY	0.009	0.242187	1
GO_RNA_POLYMERASE_II_TRANSCRIPTION_FACTOR_COMPLEX	0.009	0.279548	1
GO_REGULATION_OF_DNA_BIOSYNTHETIC_PROCESS	0.009	0.297124	1
REACTOME_SIGNALING_BY_EGFR_IN_CANCER	0.009	0.302649	1
GO_RESPONSE_TO_UV	0.009	0.435015	1
GO_APOPTOTIC_SIGNALING_PATHWAY	0.009	0.610933	1
GO_REGULATION_OF_APOPTOTIC_SIGNALING_PATHWAY	0.009	0.675716	1
BIOCARTA_PDGF_PATHWAY	0.01	0.104977	0.999
BIOCARTA_BIOPEPTIDES_PATHWAY	0.01	0.123385	1
BIOCARTA_MET_PATHWAY	0.01	0.146531	1
PID_SHP2_PATHWAY	0.01	0.206591	1
KEGG_HUNTINGTONS_DISEASE	0.01	0.207811	1
GO_NUCLEUS_LOCALIZATION	0.01	0.251089	1
GO_PROTEASE_BINDING	0.01	0.266483	1
KEGG_ADHERENS_JUNCTION	0.01	0.28101	1
GO_POSITIVE_REGULATION_OF_BLOOD_VESSEL_ENDOTHELIAL_CELL_MIGRATION	0.01	0.288983	1
GO_EXECUTION_PHASE_OF_APOPTOSIS	0.01	0.308242	1
GO_COLLAGEN_BINDING	0.01	0.327416	1
GO_CELLULAR_RESPONSE_TO_OXYGEN_LEVELS	0.01	0.335361	1
GO_PROTEIN_SUMOYLATION	0.01	0.353241	1
GO_POSITIVE_REGULATION_OF_WOUND_HEALING	0.01	0.410789	1
GO_RNA_POLYMERASE_COMPLEX	0.01	0.420212	1
GO_CYTOKINE_ACTIVITY	0.01	0.596549	1
GO_POSITIVE_REGULATION_OF_ESTABLISHMENT_OF_PROTEIN_LOCALIZATION	0.01	0.733184	1
REACTOME_IL_2_SIGNALING	0.011	0.140347	1
REACTOME_NONSENSE_MEDIATED_DECAY_ENHANCED_BY_THE_EXON_JUNCTION_COMPLEX	0.011	0.263635	1
GO_CYTOSOLIC_SMALL_RIBOSOMAL_SUBUNIT	0.011	0.265072	1
GO_ESTABLISHMENT_OF_PROTEIN_LOCALIZATION_TO_ENDOPLASMIC_RETICULUM	0.011	0.542529	1
GO_DNA_INTEGRITY_CHECKPOINT	0.011	0.576248	1
GO_HUMORAL_IMMUNE_RESPONSE	0.011	0.615271	1
GO_PROTEIN_HETERODIMERIZATION_ACTIVITY	0.011	0.680731	1
GO_RESPONSE_TO_DRUG	0.011	0.69945	1
GO_INTERSPECIES_INTERACTION_BETWEEN_ORGANISMS	0.011	0.784731	1
REACTOME_SIGNALING_BY_CONSTITUTIVELY_ACTIVE_EGFR	0.012	0.0936703	0.995
BIOCARTA_EPO_PATHWAY	0.012	0.0950354	0.998
BIOCARTA_TPO_PATHWAY	0.012	0.0969735	0.998
BIOCARTA_IL2_PATHWAY	0.012	0.0993371	0.998
KEGG_INTESTINAL_IMMUNE_NETWORK_FOR_IGA_PRODUCTION	0.012	0.104639	0.999
BIOCARTA_PYK2_PATHWAY	0.012	0.126411	1
PID_AJDISS_2PATHWAY	0.012	0.143847	1
PID_KIT_PATHWAY	0.012	0.150447	1
REACTOME_SIGNALING_BY_ERBB2	0.012	0.280621	1
GO_CIRCADIAN_RHYTHM	0.012	0.357172	1
GO_CELLULAR_RESPONSE_TO_EXTRACELLULAR_STIMULUS	0.012	0.571077	1
GO_RESPONSE_TO_OXYGEN_LEVELS	0.012	0.636974	1
GO_GLYCOSYL_COMPOUND_BIOSYNTHETIC_PROCESS	0.012	0.643854	1
REACTOME_SHC_RELATED_EVENTS	0.013	0.0819213	0.986
BIOCARTA_CXCR4_PATHWAY	0.013	0.0955858	0.998
BIOCARTA_GLEEVEC_PATHWAY	0.013	0.10551	1
GO_REGULATION_OF_CELL_CYCLE_G1_S_PHASE_TRANSITION	0.013	0.509973	1
GO_RESPONSE_TO_TOXIC_SUBSTANCE	0.013	0.580339	1
GO_POSITIVE_REGULATION_OF_CHROMOSOME_ORGANIZATION	0.013	0.679566	1
GO_POSITIVE_REGULATION_OF_CELL_CYCLE_PROCESS	0.013	0.683611	1
REACTOME_SHC1_EVENTS_IN_ERBB4_SIGNALING	0.014	0.0952071	0.997
REACTOME_SHC1_EVENTS_IN_EGFR_SIGNALING	0.014	0.0957624	0.997
PID_EPHB_FWD_PATHWAY	0.014	0.125227	1
GO_PROTEIN_K63_LINKED_UBIQUITINATION	0.014	0.329595	1
GO_CENTROMERE_COMPLEX_ASSEMBLY	0.014	0.345573	1
GO_NEGATIVE_REGULATION_OF_CELLULAR_RESPONSE_TO_TRANSFORMING_GROWTH_FACTOR_BETA_STIMULUS	0.014	0.586387	1
GO_TRANSCRIPTION_FACTOR_COMPLEX	0.014	0.631726	1
GO_NUCLEAR_BODY	0.014	0.702055	1
REACTOME_SIGNALLING_TO_RAS	0.015	0.101455	0.999
REACTOME_PROLONGED_ERK_ACTIVATION_EVENTS	0.015	0.104619	0.999
PID_ECADHERIN_KERATINOCYTE_PATHWAY	0.015	0.10584	0.999
GO_RESPONSE_TO_STEROL	0.015	0.253339	1
REACTOME_SRP_DEPENDENT_COTRANSLATIONAL_PROTEIN_TARGETING_TO_MEMBRANE	0.015	0.279978	1
GO_LEUKOCYTE_APOPTOTIC_PROCESS	0.015	0.292577	1
GO_NEGATIVE_REGULATION_OF_CELL_CYCLE_PHASE_TRANSITION	0.015	0.57849	1
GO_RHYTHMIC_PROCESS	0.015	0.59323	1
GO_INOSITOL_LIPID_MEDIATED_SIGNALING	0.015	0.633527	1
GO_NEGATIVE_REGULATION_OF_CELL_CYCLE_PROCESS	0.015	0.68044	1
GO_REGULATION_OF_CELL_CYCLE_PHASE_TRANSITION	0.015	0.716491	1
BIOCARTA_IGF1_PATHWAY	0.016	0.126919	1
BIOCARTA_RACCYCD_PATHWAY	0.016	0.128015	1
BIOCARTA_GPCR_PATHWAY	0.016	0.130578	1
BIOCARTA_EGF_PATHWAY	0.016	0.146892	1
REACTOME_SIGNALING_BY_SCF_KIT	0.016	0.2897	1
GO_SOCIAL_BEHAVIOR	0.016	0.348078	1
GO_CELL_CELL_CONTACT_ZONE	0.016	0.543911	1
GO_NEGATIVE_REGULATION_OF_TRANSFORMING_GROWTH_FACTOR_BETA_RECEPTOR_SIGNALING_PATHWAY	0.016	0.570718	1
GO_ANCHORED_COMPONENT_OF_MEMBRANE	0.016	0.613867	1
GO_REGENERATION	0.016	0.685055	1
GO_TRANSFERASE_COMPLEX_TRANSFERRING_PHOSPHORUS_CONTAINING_GROUPS	0.016	0.687897	1
GO_UBIQUITIN_LIKE_PROTEIN_LIGASE_BINDING	0.016	0.704832	1
BIOCARTA_NGF_PATHWAY	0.017	0.0948344	0.998
GO_T_HELPER_1_TYPE_IMMUNE_RESPONSE	0.017	0.222943	1
REACTOME_CELL_SURFACE_INTERACTIONS_AT_THE_VASCULAR_WALL	0.017	0.317428	1
NABA_ECM_GLYCOPROTEINS	0.017	0.392634	1
GO_NEGATIVE_REGULATION_OF_NUCLEOTIDE_METABOLIC_PROCESS	0.017	0.521437	1
GO_POSITIVE_REGULATION_OF_PROTEIN_COMPLEX_ASSEMBLY	0.017	0.623977	1
GO_INTERMEDIATE_FILAMENT_CYTOSKELETON	0.017	0.686856	1
GO_REGULATION_OF_DNA_METABOLIC_PROCESS	0.017	0.701752	1
GO_GTPASE_ACTIVITY	0.017	0.709148	1
GO_EPITHELIAL_CELL_DIFFERENTIATION	0.017	0.739157	1
GO_CELLULAR_COMPONENT_DISASSEMBLY_INVOLVED_IN_EXECUTION_PHASE_OF_APOPTOSIS	0.018	0.403147	1
GO_PHOSPHOLIPASE_ACTIVITY	0.018	0.603331	1
GO_NEGATIVE_REGULATION_OF_TRANSMEMBRANE_RECEPTOR_PROTEIN_SERINE_THREONINE_KINASE_SIGNALING_PATHWAY	0.018	0.658159	1
GO_MITOCHONDRIAL_TRANSLATION	0.018	0.680849	1
GO_NEGATIVE_REGULATION_OF_TRANSFERASE_ACTIVITY	0.018	0.703321	1
GO_RESPONSE_TO_LIGHT_STIMULUS	0.018	0.718475	1
GO_MITOCHONDRIAL_FUSION	0.018018	0.253664	1
BIOCARTA_ECM_PATHWAY	0.019	0.110097	1
KEGG_GNRH_SIGNALING_PATHWAY	0.019	0.280903	1
REACTOME_SIGNALING_BY_ERBB4	0.019	0.343966	1
GO_CYTOSOLIC_RIBOSOME	0.019	0.585788	1
GO_NEGATIVE_REGULATION_OF_CELLULAR_RESPONSE_TO_GROWTH_FACTOR_STIMULUS	0.019	0.628822	1
GO_POSITIVE_REGULATION_OF_DEVELOPMENTAL_GROWTH	0.019	0.699333	1
GO_NEGATIVE_REGULATION_OF_CELL_CYCLE	0.019	0.715025	1
GO_NEGATIVE_REGULATION_OF_CELL_PROLIFERATION	0.019	0.765135	1
GO_NEGATIVE_REGULATION_OF_LYASE_ACTIVITY	0.019019	0.297407	1
GO_PEPTIDYL_LYSINE_MODIFICATION	0.02	0.697737	1
GO_PROTEIN_OLIGOMERIZATION	0.02	0.71442	1
GO_PROTEASOMAL_PROTEIN_CATABOLIC_PROCESS	0.02	0.723214	1
GO_NUCLEAR_CHROMOSOME	0.02	0.767941	1
GO_SYMBIOSIS_ENCOMPASSING_MUTUALISM_THROUGH_PARASITISM	0.02	0.785242	1
BIOCARTA_CCR3_PATHWAY	0.021	0.105431	1
REACTOME_CYCLIN_E_ASSOCIATED_EVENTS_DURING_G1_S_TRANSITION_	0.021	0.282333	1
KEGG_SYSTEMIC_LUPUS_ERYTHEMATOSUS	0.021	0.343408	1
GO_RNA_POLYMERASE_II_DISTAL_ENHANCER_SEQUENCE_SPECIFIC_DNA_BINDING	0.021	0.581743	1
GO_RESPONSE_TO_ENDOPLASMIC_RETICULUM_STRESS	0.021	0.676681	1
GO_TRANSLATIONAL_TERMINATION	0.021	0.683514	1
GO_TRANSCRIPTION_FROM_RNA_POLYMERASE_II_PROMOTER	0.021	0.802899	1
BIOCARTA_IL6_PATHWAY	0.0210421	0.128914	1
REACTOME_FRS2_MEDIATED_CASCADE	0.022	0.129173	1
BIOCARTA_VEGF_PATHWAY	0.022	0.146152	1
REACTOME_DOWNSTREAM_SIGNALING_OF_ACTIVATED_FGFR	0.022	0.344325	1
KEGG_T_CELL_RECEPTOR_SIGNALING_PATHWAY	0.022	0.373468	1
NABA_SECRETED_FACTORS	0.022	0.38161	1
GO_MITOCHONDRIAL_ENVELOPE	0.022	0.78662	1
GO_POSITIVE_REGULATION_OF_GROWTH	0.023	0.715336	1
GO_STRUCTURAL_CONSTITUENT_OF_RIBOSOME	0.023	0.722146	1
GO_RESPONSE_TO_EXTRACELLULAR_STIMULUS	0.023	0.743461	1
GO_REGULATION_OF_MITOTIC_CELL_CYCLE	0.023	0.763451	1
GO_POSITIVE_REGULATION_OF_CELL_DEATH	0.023	0.782979	1
REACTOME_ACTIVATION_OF_NMDA_RECEPTOR_UPON_GLUTAMATE_BINDING_AND_POSTSYNAPTIC_EVENTS	0.024	0.150688	1
REACTOME_BIOLOGICAL_OXIDATIONS	0.024	0.344867	1
GO_REGULATION_OF_BLOOD_VESSEL_ENDOTHELIAL_CELL_MIGRATION	0.024	0.577774	1
GO_BASAL_PART_OF_CELL	0.024	0.579682	1
GO_CELL_CELL_ADHERENS_JUNCTION	0.024	0.604319	1
GO_TETRAPYRROLE_BINDING	0.024	0.67923	1
GO_CCR_CHEMOKINE_RECEPTOR_BINDING	0.024024	0.280461	1
KEGG_MELANOGENESIS	0.025	0.343946	1
REACTOME_CLASS_A1_RHODOPSIN_LIKE_RECEPTORS	0.025	0.391321	1
GO_CARBOHYDRATE_DERIVATIVE_TRANSPORT	0.025	0.576824	1
GO_REGULATION_OF_CHROMOSOME_ORGANIZATION	0.025	0.765632	1
GO_SOMATIC_STEM_CELL_DIVISION	0.025025	0.265444	1
KEGG_GAP_JUNCTION	0.026	0.345063	1
REACTOME_METABOLISM_OF_AMINO_ACIDS_AND_DERIVATIVES	0.026	0.433978	1
GO_MULTI_ORGANISM_BEHAVIOR	0.026	0.528618	1
GO_REGULATION_OF_MITOCHONDRIAL_MEMBRANE_POTENTIAL	0.026	0.580695	1
GO_REGULATION_OF_PROTEIN_TARGETING_TO_MITOCHONDRION	0.026	0.688337	1
GO_TRANSLATIONAL_INITIATION	0.026	0.703328	1
GO_POSITIVE_REGULATION_OF_CELL_CYCLE	0.026	0.753058	1
BIOCARTA_SPRY_PATHWAY	0.026026	0.123372	1
REACTOME_RNA_POL_I_PROMOTER_OPENING	0.027	0.169983	1
BIOCARTA_RAS_PATHWAY	0.027	0.173029	1
KEGG_LONG_TERM_POTENTIATION	0.027	0.262931	1
GO_LENS_FIBER_CELL_DIFFERENTIATION	0.027	0.291974	1
GO_MODULATION_BY_VIRUS_OF_HOST_MORPHOLOGY_OR_PHYSIOLOGY	0.027	0.43369	1
GO_POSITIVE_REGULATION_OF_MYELOID_LEUKOCYTE_DIFFERENTIATION	0.027	0.501735	1
GO_FACE_DEVELOPMENT	0.027	0.579837	1
GO_PURINE_NUCLEOSIDE_BIOSYNTHETIC_PROCESS	0.027	0.6469	1
GO_CELLULAR_MODIFIED_AMINO_ACID_METABOLIC_PROCESS	0.027	0.765108	1
GO_RESPONSE_TO_RADIATION	0.027	0.785204	1
BIOCARTA_IGF1R_PATHWAY	0.028	0.125412	1
BIOCARTA_INSULIN_PATHWAY	0.028	0.129314	1
REACTOME_SIGNALING_BY_FGFR_MUTANTS	0.028	0.172665	1
BIOCARTA_KERATINOCYTE_PATHWAY	0.028	0.187058	1
REACTOME_DEPOSITION_OF_NEW_CENPA_CONTAINING_NUCLEOSOMES_AT_THE_CENTROMERE	0.028	0.215367	1
GO_POSITIVE_REGULATION_OF_ACTIN_FILAMENT_BUNDLE_ASSEMBLY	0.028	0.571778	1
GO_DIENCEPHALON_DEVELOPMENT	0.028	0.587263	1
GO_SKIN_DEVELOPMENT	0.028	0.72465	1
GO_COFACTOR_BIOSYNTHETIC_PROCESS	0.028	0.725083	1
GO_ESTABLISHMENT_OF_PROTEIN_LOCALIZATION_TO_MEMBRANE	0.028	0.772795	1
GO_RESPONSE_TO_OXIDATIVE_STRESS	0.028	0.775921	1
KEGG_PRION_DISEASES	0.029	0.165075	1
GO_PURINE_RIBONUCLEOSIDE_BIOSYNTHETIC_PROCESS	0.029	0.65428	1
GO_SINGLE_ORGANISM_MEMBRANE_FUSION	0.029	0.695104	1
GO_POSITIVE_REGULATION_OF_CELL_MORPHOGENESIS_INVOLVED_IN_DIFFERENTIATION	0.029	0.732692	1
GO_POSITIVE_REGULATION_OF_CELLULAR_COMPONENT_BIOGENESIS	0.029	0.769141	1
REACTOME_ARMS_MEDIATED_ACTIVATION	0.03	0.121768	1
BIOCARTA_HER2_PATHWAY	0.03	0.12708	1
REACTOME_IL_RECEPTOR_SHC_SIGNALING	0.03	0.127094	1
KEGG_FC_EPSILON_RI_SIGNALING_PATHWAY	0.03	0.316348	1
GO_MONOCARBOXYLIC_ACID_TRANSMEMBRANE_TRANSPORTER_ACTIVITY	0.03	0.487959	1
GO_NEURAL_PRECURSOR_CELL_PROLIFERATION	0.03	0.608911	1
GO_PERIPHERAL_NERVOUS_SYSTEM_DEVELOPMENT	0.03	0.645335	1
GO_POSITIVE_REGULATION_OF_AXONOGENESIS	0.03	0.658957	1
GO_RIBOSOME	0.03	0.748036	1
GO_REGULATION_OF_PROTEIN_TARGETING	0.03	0.771748	1
GO_REGULATION_OF_PROTEIN_TARGETING_TO_MEMBRANE	0.031	0.291047	1
KEGG_B_CELL_RECEPTOR_SIGNALING_PATHWAY	0.031	0.356268	1
GO_TRANSMISSION_OF_NERVE_IMPULSE	0.031	0.438107	1
GO_NUCLEOID	0.031	0.580081	1
GO_GLYCOSYL_COMPOUND_METABOLIC_PROCESS	0.031	0.786257	1
BIOCARTA_SPPA_PATHWAY	0.032	0.149837	1
BIOCARTA_ERK_PATHWAY	0.032	0.165631	1
BIOCARTA_INTEGRIN_PATHWAY	0.032	0.263383	1
REACTOME_SCFSKP2_MEDIATED_DEGRADATION_OF_P27_P21	0.032	0.279538	1
REACTOME_INFLUENZA_VIRAL_RNA_TRANSCRIPTION_AND_REPLICATION	0.032	0.340142	1
GO_OXIDOREDUCTASE_ACTIVITY	0.032	0.804255	1
PID_ERBB1_INTERNALIZATION_PATHWAY	0.033	0.216206	1
REACTOME_NCAM_SIGNALING_FOR_NEURITE_OUT_GROWTH	0.033	0.281785	1
REACTOME_GASTRIN_CREB_SIGNALLING_PATHWAY_VIA_PKC_AND_MAPK	0.033	0.399717	1
GO_REGULATION_OF_MYOTUBE_DIFFERENTIATION	0.033	0.583916	1
GO_LATERAL_PLASMA_MEMBRANE	0.033	0.604839	1
GO_SULFUR_COMPOUND_METABOLIC_PROCESS	0.033	0.785	1
GO_ORGANELLE_INNER_MEMBRANE	0.033	0.799467	1
BIOCARTA_MAL_PATHWAY	0.034	0.128235	1
REACTOME_NOD1_2_SIGNALING_PATHWAY	0.034	0.155497	1
PID_ERBB1_RECEPTOR_PROXIMAL_PATHWAY	0.034	0.219064	1
GO_OSTEOCLAST_DIFFERENTIATION	0.034	0.443632	1
GO_GDP_BINDING	0.034	0.583603	1
GO_RIBOSOME_ASSEMBLY	0.034	0.583861	1
GO_CELLULAR_PROTEIN_COMPLEX_DISASSEMBLY	0.034	0.725461	1
GO_NEGATIVE_REGULATION_OF_CELLULAR_CATABOLIC_PROCESS	0.034	0.738795	1
BIOCARTA_CASPASE_PATHWAY	0.035	0.143326	1
REACTOME_METABOLISM_OF_MRNA	0.035	0.493743	1
GO_REGULATION_OF_ORGAN_GROWTH	0.035	0.653081	1
GO_HORMONE_METABOLIC_PROCESS	0.035	0.706195	1
GO_NEGATIVE_REGULATION_OF_NEURON_DEATH	0.035	0.733961	1
KEGG_ARACHIDONIC_ACID_METABOLISM	0.036	0.247662	1
GO_TRANSMEMBRANE_RECEPTOR_PROTEIN_PHOSPHATASE_ACTIVITY	0.036	0.346766	1
KEGG_FC_GAMMA_R_MEDIATED_PHAGOCYTOSIS	0.036	0.382873	1
GO_OXIDOREDUCTASE_ACTIVITY_ACTING_ON_PAIRED_DONORS_WITH_INCORPORATION_OR_REDUCTION_OF_MOLECULAR_OXYGEN_2_OXOGLUTARATE_AS_ONE_DONOR_AND_INCORPORATION_OF_ONE_ATOM_EACH_OF_OXYGEN_INTO_BOTH_DONORS	0.036	0.611076	1
GO_CHROMATIN_DNA_BINDING	0.036	0.698696	1
GO_STEROID_BIOSYNTHETIC_PROCESS	0.036	0.701919	1
GO_PEPTIDE_METABOLIC_PROCESS	0.036	0.810137	1
REACTOME_EGFR_DOWNREGULATION	0.037	0.146073	1
GO_NUCLEOTIDE_TRANSPORT	0.037	0.419818	1
GO_LYMPHOCYTE_CHEMOTAXIS	0.037	0.433884	1
GO_CELLULAR_ALDEHYDE_METABOLIC_PROCESS	0.037	0.698705	1
GO_CELLULAR_MONOVALENT_INORGANIC_CATION_HOMEOSTASIS	0.037	0.703193	1
GO_LYMPHOCYTE_APOPTOTIC_PROCESS	0.0370742	0.348254	1
BIOCARTA_FCER1_PATHWAY	0.038	0.264169	1
REACTOME_PHASE_II_CONJUGATION	0.038	0.292173	1
KEGG_GLUTATHIONE_METABOLISM	0.039	0.278053	1
GO_NEGATIVE_REGULATION_OF_MUSCLE_CONTRACTION	0.039	0.386439	1
GO_RNA_STABILIZATION	0.039	0.538163	1
GO_SMAD_PROTEIN_SIGNAL_TRANSDUCTION	0.039	0.578506	1
GO_RESPONSE_TO_PROGESTERONE	0.039	0.59407	1
GO_INTERMEDIATE_FILAMENT	0.039	0.699303	1
GO_GUANYL_NUCLEOTIDE_BINDING	0.039	0.811703	1
REACTOME_IMMUNOREGULATORY_INTERACTIONS_BETWEEN_A_LYMPHOID_AND_A_NON_LYMPHOID_CELL	0.04	0.282546	1
PID_BCR_5PATHWAY	0.04	0.344552	1
KEGG_ERBB_SIGNALING_PATHWAY	0.04	0.395577	1
GO_CYTOPLASMIC_SEQUESTERING_OF_PROTEIN	0.04	0.599629	1
GO_GOLGI_TO_PLASMA_MEMBRANE_TRANSPORT	0.04	0.605424	1
GO_KERATINOCYTE_DIFFERENTIATION	0.04	0.698325	1
PID_EPO_PATHWAY	0.041	0.253617	1
REACTOME_RNA_POL_I_TRANSCRIPTION	0.041	0.347076	1
GO_PHOSPHOLIPASE_C_ACTIVATING_G_PROTEIN_COUPLED_RECEPTOR_SIGNALING_PATHWAY	0.041	0.575777	1
GO_ENDOCRINE_SYSTEM_DEVELOPMENT	0.041	0.698927	1
GO_PROTEIN_TARGETING_TO_MEMBRANE	0.041	0.721128	1
GO_EPIDERMIS_DEVELOPMENT	0.041	0.785807	1
BIOCARTA_HCMV_PATHWAY	0.042	0.151489	1
NABA_CORE_MATRISOME	0.042	0.530121	1
GO_COP9_SIGNALOSOME	0.042	0.567793	1
GO_POSITIVE_REGULATION_OF_ORGAN_GROWTH	0.042	0.581604	1
GO_PROTEIN_TYROSINE_PHOSPHATASE_ACTIVITY	0.042	0.722818	1
GO_OXIDOREDUCTASE_ACTIVITY_ACTING_ON_PEROXIDE_AS_ACCEPTOR	0.043	0.516571	1
GO_STEM_CELL_DIVISION	0.043	0.524084	1
GO_REGULATION_OF_STEM_CELL_DIFFERENTIATION	0.043	0.705305	1
GO_CARBOXYLIC_ACID_BIOSYNTHETIC_PROCESS	0.043	0.805051	1
REACTOME_POST_NMDA_RECEPTOR_ACTIVATION_EVENTS	0.044	0.165069	1
KEGG_ACUTE_MYELOID_LEUKEMIA	0.044	0.355751	1
REACTOME_NGF_SIGNALLING_VIA_TRKA_FROM_THE_PLASMA_MEMBRANE	0.044	0.494083	1
GO_MODULATION_BY_SYMBIONT_OF_HOST_CELLULAR_PROCESS	0.044	0.495282	1
GO_STRUCTURE_SPECIFIC_DNA_BINDING	0.044	0.735025	1
GO_MONOCYTE_CHEMOTAXIS	0.044044	0.462784	1
REACTOME_DOWNSTREAM_SIGNAL_TRANSDUCTION	0.045	0.460795	1
GO_RESPONSE_TO_DSRNA	0.045	0.682034	1
GO_PHOSPHOPROTEIN_PHOSPHATASE_ACTIVITY	0.045	0.775524	1
GO_CYTOSOLIC_PART	0.045	0.775687	1
GO_APICAL_PART_OF_CELL	0.045	0.795656	1
GO_SMALL_MOLECULE_BIOSYNTHETIC_PROCESS	0.045	0.8223	1
GO_NUCLEOBASE_CONTAINING_SMALL_MOLECULE_METABOLIC_PROCESS	0.045	0.830286	1
BIOCARTA_FMLP_PATHWAY	0.046	0.242512	1
PID_ECADHERIN_STABILIZATION_PATHWAY	0.046	0.299225	1
REACTOME_SIGNALING_BY_FGFR	0.046	0.426387	1
GO_CENTRAL_NERVOUS_SYSTEM_NEURON_DEVELOPMENT	0.046	0.68169	1
GO_LYMPHOCYTE_COSTIMULATION	0.046	0.704702	1
GO_OXIDOREDUCTASE_ACTIVITY_ACTING_ON_THE_CH_OH_GROUP_OF_DONORS_NAD_OR_NADP_AS_ACCEPTOR	0.046	0.717668	1
GO_ALPHA_AMINO_ACID_METABOLIC_PROCESS	0.046	0.783872	1
GO_MACROMOLECULAR_COMPLEX_DISASSEMBLY	0.046	0.786624	1
GO_REGULATION_OF_HEMATOPOIETIC_PROGENITOR_CELL_DIFFERENTIATION	0.047	0.564635	1
GO_PROTEIN_LOCALIZATION_TO_CYTOSKELETON	0.047	0.572481	1
GO_LAMELLIPODIUM_MEMBRANE	0.048	0.432243	1
GO_REGULATION_OF_SYNAPTIC_TRANSMISSION_GLUTAMATERGIC	0.048	0.549604	1
GO_MUSCLE_ADAPTATION	0.049	0.445021	1
GO_NEURAL_RETINA_DEVELOPMENT	0.049	0.576568	1
GO_BASAL_PLASMA_MEMBRANE	0.049	0.583532	1
GO_PURINE_NUCLEOSIDE_BISPHOSPHATE_METABOLIC_PROCESS	0.049	0.624563	1
GO_PEPTIDYL_TYROSINE_DEPHOSPHORYLATION	0.049	0.733936	1
GO_EPITHELIAL_CELL_DEVELOPMENT	0.049	0.768345	1
GO_ORGANIC_ACID_BIOSYNTHETIC_PROCESS	0.049	0.804426	1
REACTOME_AMYLOIDS	0.05	0.312564	1
PID_MTOR_4PATHWAY	0.05	0.442822	1
GO_PERIKARYON	0.05	0.702303	1
GO_OUTER_MEMBRANE	0.05	0.765284	1
PID_RET_PATHWAY	0.051	0.303959	1
BIOCARTA_MAPK_PATHWAY	0.051	0.459096	1
GO_DESMOSOME	0.051	0.548325	1
GO_SKELETAL_SYSTEM_MORPHOGENESIS	0.051	0.786389	1
KEGG_GLYCINE_SERINE_AND_THREONINE_METABOLISM	0.052	0.214943	1
GO_CELLULAR_RESPONSE_TO_ESTRADIOL_STIMULUS	0.052	0.57301	1
GO_CARBOHYDRATE_DERIVATIVE_TRANSPORTER_ACTIVITY	0.052	0.580421	1
GO_EPITHELIAL_CELL_MORPHOGENESIS	0.052	0.6079	1
GO_IRON_ION_BINDING	0.052	0.768892	1
GO_SULFUR_COMPOUND_BIOSYNTHETIC_PROCESS	0.052	0.789566	1
BIOCARTA_TGFB_PATHWAY	0.053	0.180357	1
GO_MIDBODY	0.053	0.774802	1
GO_REGULATION_OF_RENAL_SYSTEM_PROCESS	0.054	0.382696	1
SA_PTEN_PATHWAY	0.0541082	0.150086	1
GO_DISULFIDE_OXIDOREDUCTASE_ACTIVITY	0.055	0.44287	1
REACTOME_CELL_CYCLE	0.055	0.587105	1
GO_REGULATION_OF_MUSCLE_TISSUE_DEVELOPMENT	0.055	0.716618	1
GO_REGULATION_OF_MUSCLE_ORGAN_DEVELOPMENT	0.055	0.724534	1
GO_EXTRINSIC_APOPTOTIC_SIGNALING_PATHWAY	0.055	0.746722	1
GO_REGULATION_OF_TRANSMEMBRANE_RECEPTOR_PROTEIN_SERINE_THREONINE_KINASE_SIGNALING_PATHWAY	0.055	0.784807	1
PID_CERAMIDE_PATHWAY	0.056	0.36964	1
GO_NEGATIVE_REGULATION_OF_CELLULAR_PROTEIN_CATABOLIC_PROCESS	0.056	0.6982	1
GO_FC_EPSILON_RECEPTOR_SIGNALING_PATHWAY	0.056	0.768286	1
GO_RIBONUCLEOPROTEIN_COMPLEX_SUBUNIT_ORGANIZATION	0.056	0.785098	1
GO_PROTEIN_CATABOLIC_PROCESS	0.056	0.845679	1
GO_CELLULAR_MACROMOLECULAR_COMPLEX_ASSEMBLY	0.056	0.852254	1
PID_TCR_PATHWAY	0.057	0.398647	1
GO_REGULATION_OF_SKELETAL_MUSCLE_TISSUE_DEVELOPMENT	0.057	0.625851	1
GO_PH_REDUCTION	0.057	0.62817	1
GO_POSITIVE_REGULATION_OF_INTERFERON_GAMMA_PRODUCTION	0.057	0.680907	1
PID_PI3KCI_PATHWAY	0.058	0.372648	1
PID_FCER1_PATHWAY	0.058	0.380593	1
REACTOME_DOWNSTREAM_SIGNALING_EVENTS_OF_B_CELL_RECEPTOR_BCR	0.058	0.442967	1
GO_NEURON_PROJECTION_REGENERATION	0.058	0.584434	1
GO_REGULATION_OF_ACTIVATED_T_CELL_PROLIFERATION	0.058	0.603555	1
GO_NEGATIVE_REGULATION_OF_PROTEOLYSIS	0.058	0.809713	1
GO_CELLULAR_AMINO_ACID_METABOLIC_PROCESS	0.058	0.830375	1
GO_CHROMATIN_ORGANIZATION	0.058	0.852338	1
PID_TGFBR_PATHWAY	0.059	0.356422	1
PID_NOTCH_PATHWAY	0.059	0.379592	1
PID_CMYB_PATHWAY	0.059	0.428061	1
REACTOME_TRANSLATION	0.059	0.490083	1
GO_NUCLEOTIDE_TRANSMEMBRANE_TRANSPORTER_ACTIVITY	0.059	0.493471	1
GO_HORMONE_ACTIVITY	0.059	0.58576	1
GO_ORGANIC_HYDROXY_COMPOUND_CATABOLIC_PROCESS	0.059	0.705242	1
GO_OXIDOREDUCTASE_ACTIVITY_ACTING_ON_CH_OH_GROUP_OF_DONORS	0.059	0.766349	1
GO_REGULATION_OF_PROTEIN_COMPLEX_ASSEMBLY	0.059	0.829686	1
GO_REGULATION_OF_CELL_CYCLE_PROCESS	0.059	0.850152	1
REACTOME_CREB_PHOSPHORYLATION_THROUGH_THE_ACTIVATION_OF_RAS	0.06	0.18819	1
REACTOME_ENDOSOMAL_SORTING_COMPLEX_REQUIRED_FOR_TRANSPORT_ESCRT	0.06	0.234645	1
GO_CELL_PROLIFERATION_IN_FOREBRAIN	0.06	0.47459	1
GO_CYTOPLASMIC_STRESS_GRANULE	0.06	0.631914	1
GO_COENZYME_BIOSYNTHETIC_PROCESS	0.06	0.737461	1
GO_ISOPRENOID_METABOLIC_PROCESS	0.06	0.738095	1
GO_COFACTOR_METABOLIC_PROCESS	0.06	0.816651	1
REACTOME_3_UTR_MEDIATED_TRANSLATIONAL_REGULATION	0.061	0.393212	1
GO_DETECTION_OF_ABIOTIC_STIMULUS	0.061	0.690207	1
GO_POSITIVE_REGULATION_OF_SYNAPTIC_TRANSMISSION	0.061	0.703754	1
GO_NEGATIVE_REGULATION_OF_CYSTEINE_TYPE_ENDOPEPTIDASE_ACTIVITY	0.061	0.715288	1
PID_IGF1_PATHWAY	0.062	0.31305	1
GO_MYELOID_DENDRITIC_CELL_ACTIVATION	0.062	0.503267	1
GO_BETA_TUBULIN_BINDING	0.062	0.583989	1
GO_PHOSPHOLIPASE_C_ACTIVITY	0.062	0.60595	1
GO_ORGANOPHOSPHATE_BIOSYNTHETIC_PROCESS	0.062	0.839254	1
GO_REGULATION_OF_NEUTROPHIL_CHEMOTAXIS	0.063	0.547055	1
GO_AMINE_METABOLIC_PROCESS	0.063	0.767395	1
REACTOME_SIGNALING_BY_FGFR_IN_DISEASE	0.064	0.495491	1
GO_REGULATION_OF_GLUCONEOGENESIS	0.064	0.629148	1
GO_ENHANCER_BINDING	0.064	0.735688	1
GO_REGULATION_OF_SYNAPSE_STRUCTURE_OR_ACTIVITY	0.064	0.804342	1
REACTOME_GLYCOSPHINGOLIPID_METABOLISM	0.065	0.28294	1
GO_NEGATIVE_REGULATION_OF_MITOCHONDRION_ORGANIZATION	0.065	0.60934	1
GO_DETOXIFICATION	0.065	0.678494	1
GO_REGULATION_OF_GLIAL_CELL_DIFFERENTIATION	0.065	0.683921	1
GO_NEGATIVE_REGULATION_OF_T_CELL_PROLIFERATION	0.066	0.673788	1
GO_ANTIOXIDANT_ACTIVITY	0.066	0.681346	1
GO_REGULATION_OF_PROTEIN_HOMODIMERIZATION_ACTIVITY	0.0660661	0.495058	1
REACTOME_TRANSPORT_OF_VITAMINS_NUCLEOSIDES_AND_RELATED_MOLECULES	0.067	0.256573	1
GO_AU_RICH_ELEMENT_BINDING	0.067	0.51459	1
GO_SODIUM_CHANNEL_ACTIVITY	0.067	0.572683	1
GO_NEGATIVE_REGULATION_OF_T_CELL_DIFFERENTIATION	0.067	0.582471	1
GO_MATURATION_OF_SSU_RRNA_FROM_TRICISTRONIC_RRNA_TRANSCRIPT_SSU_RRNA_5_8S_RRNA_LSU_RRNA_	0.067	0.632484	1
GO_TERPENOID_METABOLIC_PROCESS	0.067	0.734992	1
BIOCARTA_CREB_PATHWAY	0.068	0.283322	1
GO_PHOSPHATASE_INHIBITOR_ACTIVITY	0.068	0.551164	1
GO_NUCLEAR_NUCLEOSOME	0.068	0.557473	1
GO_ESTABLISHMENT_OF_EPITHELIAL_CELL_POLARITY	0.068	0.584839	1
GO_ESCRT_COMPLEX	0.068	0.58567	1
GO_HETEROTYPIC_CELL_CELL_ADHESION	0.068	0.604129	1
GO_MODIFICATION_OF_MORPHOLOGY_OR_PHYSIOLOGY_OF_OTHER_ORGANISM	0.068	0.732752	1
GO_PHOSPHORIC_ESTER_HYDROLASE_ACTIVITY	0.068	0.827759	1
GO_POSTTRANSCRIPTIONAL_REGULATION_OF_GENE_EXPRESSION	0.068	0.840042	1
GO_KINASE_BINDING	0.068	0.865682	1
GO_NEGATIVE_REGULATION_OF_STEM_CELL_DIFFERENTIATION	0.069	0.612826	1
GO_INTERMEDIATE_FILAMENT_BASED_PROCESS	0.069	0.632521	1
GO_GLYCEROLIPID_METABOLIC_PROCESS	0.069	0.83264	1
GO_ANION_CHANNEL_ACTIVITY	0.07	0.702042	1
GO_ALCOHOL_BINDING	0.07	0.71701	1
GO_ANCHORING_JUNCTION	0.07	0.859984	1
GO_THYROID_GLAND_DEVELOPMENT	0.071	0.524919	1
GO_NEGATIVE_REGULATION_OF_PROTEIN_KINASE_B_SIGNALING	0.071	0.605615	1
GO_ANCHORED_COMPONENT_OF_PLASMA_MEMBRANE	0.071	0.608187	1
GO_BICARBONATE_TRANSPORT	0.071	0.630365	1
GO_ORGAN_GROWTH	0.072	0.700899	1
GO_MAINTENANCE_OF_LOCATION_IN_CELL	0.072	0.733878	1
GO_NUCLEOBASE_CONTAINING_SMALL_MOLECULE_INTERCONVERSION	0.0720721	0.496537	1
BIOCARTA_MITOCHONDRIA_PATHWAY	0.073	0.237682	1
GO_NEGATIVE_REGULATION_OF_INTRINSIC_APOPTOTIC_SIGNALING_PATHWAY	0.073	0.723138	1
GO_TUMOR_NECROSIS_FACTOR_MEDIATED_SIGNALING_PATHWAY	0.073	0.787289	1
GO_PROTEIN_LOCALIZATION_TO_MEMBRANE	0.073	0.835808	1
GO_AMIDE_BIOSYNTHETIC_PROCESS	0.073	0.85122	1
GO_MULTIVESICULAR_BODY_ORGANIZATION	0.074	0.619861	1
GO_REGULATION_OF_RECEPTOR_INTERNALIZATION	0.074	0.631638	1
GO_PROTEIN_TYROSINE_SERINE_THREONINE_PHOSPHATASE_ACTIVITY	0.074	0.659785	1
GO_APICAL_PLASMA_MEMBRANE	0.074	0.82872	1
REACTOME_VIF_MEDIATED_DEGRADATION_OF_APOBEC3G	0.075	0.39783	1
KEGG_LONG_TERM_DEPRESSION	0.075	0.402781	1
PID_MET_PATHWAY	0.075	0.478924	1
GO_AXON_REGENERATION	0.075	0.569233	1
GO_NEGATIVE_REGULATION_OF_CELLULAR_RESPONSE_TO_OXIDATIVE_STRESS	0.075	0.626509	1
GO_RIBONUCLEOSIDE_BISPHOSPHATE_METABOLIC_PROCESS	0.075	0.638059	1
GO_HORMONE_BIOSYNTHETIC_PROCESS	0.075	0.684953	1
GO_NEGATIVE_REGULATION_OF_PEPTIDASE_ACTIVITY	0.075	0.804404	1
GO_REGULATION_OF_CELLULAR_RESPONSE_TO_GROWTH_FACTOR_STIMULUS	0.075	0.829793	1
BIOCARTA_EDG1_PATHWAY	0.076	0.283269	1
REACTOME_APOPTOTIC_EXECUTION_PHASE	0.076	0.414844	1
GO_REGULATION_OF_HISTONE_H3_K9_METHYLATION	0.076	0.575097	1
GO_MEMBRANE_LIPID_METABOLIC_PROCESS	0.076	0.805019	1
GO_CHROMATIN_BINDING	0.076	0.833844	1
GO_REGULATION_OF_HUMORAL_IMMUNE_RESPONSE	0.077	0.629968	1
GO_REGULATION_OF_CELLULAR_AMINO_ACID_METABOLIC_PROCESS	0.077	0.711826	1
GO_RIBOSOMAL_SUBUNIT	0.077	0.786383	1
GO_GLYOXYLATE_METABOLIC_PROCESS	0.078	0.585549	1
GO_UBIQUITIN_LIKE_PROTEIN_CONJUGATING_ENZYME_ACTIVITY	0.078	0.585609	1
GO_REGULATION_OF_RNA_STABILITY	0.078	0.785575	1
GO_DNA_REPAIR	0.078	0.853246	1
REACTOME_SIGNAL_TRANSDUCTION_BY_L1	0.079	0.338006	1
GO_NEGATIVE_REGULATION_OF_RESPONSE_TO_OXIDATIVE_STRESS	0.079	0.636911	1
GO_NEGATIVE_REGULATION_OF_CELL_SUBSTRATE_ADHESION	0.079	0.708275	1
GO_LIPOPROTEIN_METABOLIC_PROCESS	0.079	0.774363	1
GO_EPIDERMAL_CELL_DIFFERENTIATION	0.079	0.776885	1
GO_MAINTENANCE_OF_LOCATION	0.079	0.785667	1
GO_POSITIVE_REGULATION_OF_EPITHELIAL_CELL_PROLIFERATION	0.079	0.786783	1
GO_RNA_POLYMERASE_II_TRANSCRIPTION_FACTOR_ACTIVITY_SEQUENCE_SPECIFIC_DNA_BINDING	0.08	0.868647	1
GO_MUSCLE_HYPERTROPHY	0.081	0.579181	1
GO_RESPONSE_TO_INTERLEUKIN_4	0.081	0.62687	1
GO_COLUMNAR_CUBOIDAL_EPITHELIAL_CELL_DIFFERENTIATION	0.081	0.784843	1
GO_VASOCONSTRICTION	0.082	0.576217	1
GO_POSITIVE_REGULATION_OF_ACTIVATED_T_CELL_PROLIFERATION	0.082	0.578842	1
GO_NUCLEOSIDE_BISPHOSPHATE_METABOLIC_PROCESS	0.082	0.644497	1
GO_PHOSPHATASE_ACTIVITY	0.082	0.825155	1
GO_PROTEIN_FOLDING	0.082	0.826606	1
GO_REGULATION_OF_TOR_SIGNALING	0.083	0.73474	1
GO_REACTIVE_OXYGEN_SPECIES_METABOLIC_PROCESS	0.083	0.734841	1
SA_B_CELL_RECEPTOR_COMPLEXES	0.084	0.302687	1
GO_REGULATION_OF_PEPTIDYL_THREONINE_PHOSPHORYLATION	0.084	0.597911	1
GO_BRANCHING_INVOLVED_IN_MAMMARY_GLAND_DUCT_MORPHOGENESIS	0.0840841	0.581288	1
REACTOME_PI3K_EVENTS_IN_ERBB2_SIGNALING	0.085	0.381438	1
GO_RESPONSE_TO_EXOGENOUS_DSRNA	0.085	0.641222	1
PID_S1P_S1P3_PATHWAY	0.086	0.339496	1
PID_MYC_REPRESS_PATHWAY	0.086	0.443195	1
SIG_PIP3_SIGNALING_IN_CARDIAC_MYOCTES	0.086	0.474337	1
GO_REGULATION_OF_RUFFLE_ASSEMBLY	0.086	0.577868	1
GO_ORGANIC_HYDROXY_COMPOUND_TRANSMEMBRANE_TRANSPORTER_ACTIVITY	0.086	0.641049	1
GO_REGULATION_OF_STEROID_METABOLIC_PROCESS	0.086	0.717029	1
BIOCARTA_P38MAPK_PATHWAY	0.087	0.379962	1
GO_GTP_METABOLIC_PROCESS	0.087	0.522295	1
GO_REGULATION_OF_PROTEIN_LOCALIZATION_TO_CELL_SURFACE	0.087	0.633231	1
GO_ORGANELLAR_RIBOSOME	0.087	0.741193	1
GO_ESTABLISHMENT_OF_PROTEIN_LOCALIZATION_TO_PLASMA_MEMBRANE	0.087	0.776596	1
GO_CELLULAR_COMPONENT_DISASSEMBLY	0.087	0.862095	1
PID_P38_ALPHA_BETA_PATHWAY	0.088	0.357197	1
GO_POSITIVE_REGULATION_OF_MYOBLAST_DIFFERENTIATION	0.088	0.594089	1
GO_ORGANELLE_ENVELOPE_LUMEN	0.088	0.768031	1
GO_N_TERMINAL_PROTEIN_AMINO_ACID_MODIFICATION	0.0880881	0.577943	1
GO_PLATELET_DENSE_GRANULE	0.0880881	0.58064	1
REACTOME_INSULIN_RECEPTOR_SIGNALLING_CASCADE	0.089	0.470534	1
GO_SCHWANN_CELL_DEVELOPMENT	0.089	0.607232	1
GO_POSITIVE_REGULATION_OF_TYROSINE_PHOSPHORYLATION_OF_STAT3_PROTEIN	0.089	0.654063	1
GO_ANION_HOMEOSTASIS	0.089	0.683595	1
GO_LABYRINTHINE_LAYER_DEVELOPMENT	0.089	0.699631	1
GO_DNA_PACKAGING_COMPLEX	0.089	0.734031	1
GO_RIBONUCLEOPROTEIN_GRANULE	0.089	0.804013	1
REACTOME_G1_S_TRANSITION	0.09	0.530195	1
GO_CHEMOKINE_RECEPTOR_BINDING	0.09	0.641839	1
GO_COSTAMERE	0.0900901	0.580913	1
GO_NEGATIVE_REGULATION_OF_ANOIKIS	0.091	0.603244	1
GO_CELLULAR_RESPONSE_TO_INTERLEUKIN_4	0.091	0.655025	1
GO_RIBOSOMAL_LARGE_SUBUNIT_BIOGENESIS	0.091	0.722615	1
GO_MONOVALENT_INORGANIC_CATION_HOMEOSTASIS	0.091	0.786389	1
GO_STEROID_METABOLIC_PROCESS	0.091	0.825244	1
GO_PHOSPHATIDYLINOSITOL_3_KINASE_SIGNALING	0.0910911	0.603173	1
GO_LENS_DEVELOPMENT_IN_CAMERA_TYPE_EYE	0.092	0.696882	1
GO_KINASE_ACTIVATOR_ACTIVITY	0.092	0.724097	1
GO_PROTEIN_LOCALIZATION_TO_CENTROSOME	0.093	0.569454	1
GO_REGULATION_OF_SUPEROXIDE_METABOLIC_PROCESS	0.093	0.583163	1
GO_LIPOPOLYSACCHARIDE_MEDIATED_SIGNALING_PATHWAY	0.093	0.642742	1
GO_FATTY_ACYL_COA_METABOLIC_PROCESS	0.093	0.703446	1
GO_PROTEIN_DEPHOSPHORYLATION	0.093	0.822028	1
BIOCARTA_ETS_PATHWAY	0.094	0.282644	1
GO_REGULATION_OF_OXIDATIVE_STRESS_INDUCED_CELL_DEATH	0.094	0.67922	1
GO_ION_ANTIPORTER_ACTIVITY	0.095	0.697284	1
GO_RETINA_HOMEOSTASIS	0.095	0.719345	1
GO_COENZYME_METABOLIC_PROCESS	0.095	0.832777	1
GO_REGULATION_OF_MEMBRANE_POTENTIAL	0.095	0.833752	1
PID_HEDGEHOG_2PATHWAY	0.096	0.268536	1
GO_THIOESTER_BIOSYNTHETIC_PROCESS	0.096	0.715309	1
GO_NUCLEOSIDE_PHOSPHATE_BIOSYNTHETIC_PROCESS	0.096	0.803385	1
GO_RESPONSE_TO_NICOTINE	0.097	0.684067	1
GO_ORGANONITROGEN_COMPOUND_CATABOLIC_PROCESS	0.097	0.848467	1
GO_PURINE_CONTAINING_COMPOUND_METABOLIC_PROCESS	0.097	0.863755	1
GO_REGULATION_OF_CELLULAR_AMIDE_METABOLIC_PROCESS	0.097	0.867206	1
GO_ACYL_COA_BIOSYNTHETIC_PROCESS	0.098	0.719748	1
GO_EXOPEPTIDASE_ACTIVITY	0.098	0.784827	1
GO_POSITIVE_REGULATION_OF_CANONICAL_WNT_SIGNALING_PATHWAY	0.098	0.804538	1
GO_POSITIVE_REGULATION_OF_TRANSCRIPTION_FROM_RNA_POLYMERASE_II_PROMOTER_INVOLVED_IN_CELLULAR_RESPONSE_TO_CHEMICAL_STIMULUS	0.099	0.659246	1
GO_ERBB_SIGNALING_PATHWAY	0.099	0.777178	1
REACTOME_APOPTOTIC_CLEAVAGE_OF_CELLULAR_PROTEINS	0.1	0.38276	1
REACTOME_NOTCH1_INTRACELLULAR_DOMAIN_REGULATES_TRANSCRIPTION	0.1	0.414519	1
GO_ZINC_II_ION_TRANSPORT	0.1	0.578059	1
GO_ORGAN_REGENERATION	0.1	0.747809	1
GO_REGULATION_OF_CELLULAR_AMINE_METABOLIC_PROCESS	0.1	0.769055	1
GO_POSITIVE_REGULATION_OF_CELLULAR_AMIDE_METABOLIC_PROCESS	0.1	0.784407	1
GO_NEGATIVE_REGULATION_OF_REGULATED_SECRETORY_PATHWAY	0.1001	0.594933	1
GO_NEGATIVE_REGULATION_OF_MITOTIC_NUCLEAR_DIVISION	0.101	0.696955	1
GO_PHOSPHATIDYLINOSITOL_3_KINASE_ACTIVITY	0.101	0.736712	1
GO_REGULATION_OF_EPITHELIAL_TO_MESENCHYMAL_TRANSITION	0.101	0.747617	1
GO_EXOCYTIC_VESICLE	0.101	0.778141	1
GO_NCRNA_METABOLIC_PROCESS	0.101	0.877428	1
GO_HYDROGEN_PEROXIDE_METABOLIC_PROCESS	0.102	0.580784	1
GO_POSITIVE_REGULATION_OF_AXON_EXTENSION	0.102	0.679297	1
GO_POSITIVE_REGULATION_OF_TOR_SIGNALING	0.102	0.680449	1
GO_PYRIMIDINE_NUCLEOSIDE_METABOLIC_PROCESS	0.102	0.68265	1
GO_VASCULOGENESIS	0.102	0.739905	1
GO_OXIDOREDUCTASE_ACTIVITY_ACTING_ON_PAIRED_DONORS_WITH_INCORPORATION_OR_REDUCTION_OF_MOLECULAR_OXYGEN	0.102	0.803909	1
GO_POSITIVE_REGULATION_OF_RESPONSE_TO_WOUNDING	0.102	0.80523	1
GO_REGULATION_OF_ORGAN_FORMATION	0.103	0.614031	1
GO_REGULATION_OF_NEURONAL_SYNAPTIC_PLASTICITY	0.103	0.631832	1
GO_REGULATION_OF_CYSTEINE_TYPE_ENDOPEPTIDASE_ACTIVITY_INVOLVED_IN_APOPTOTIC_SIGNALING_PATHWAY	0.103	0.661934	1
GO_GROWTH_FACTOR_ACTIVITY	0.103	0.785656	1
GO_DEPHOSPHORYLATION	0.103	0.853035	1
PID_S1P_S1P2_PATHWAY	0.104	0.31331	1
REACTOME_METABOLISM_OF_RNA	0.104	0.611022	1
GO_POSITIVE_REGULATION_OF_CARDIAC_MUSCLE_TISSUE_DEVELOPMENT	0.104	0.683374	1
GO_GLANDULAR_EPITHELIAL_CELL_DIFFERENTIATION	0.104	0.68561	1
GO_IRE1_MEDIATED_UNFOLDED_PROTEIN_RESPONSE	0.104	0.766864	1
GO_MITOCHONDRIAL_MEMBRANE_PART	0.104	0.809713	1
REACTOME_METABOLISM_OF_NUCLEOTIDES	0.105	0.462207	1
GO_FERROUS_IRON_BINDING	0.105	0.597286	1
GO_OXYGEN_BINDING	0.105	0.689754	1
GO_NUCLEOSIDE_MONOPHOSPHATE_BIOSYNTHETIC_PROCESS	0.105	0.764549	1
GO_INNATE_IMMUNE_RESPONSE_ACTIVATING_CELL_SURFACE_RECEPTOR_SIGNALING_PATHWAY	0.105	0.790724	1
GO_MODULATION_OF_SYNAPTIC_TRANSMISSION	0.105	0.837655	1
GO_LIPID_MODIFICATION	0.106	0.83007	1
BIOCARTA_IL7_PATHWAY	0.107	0.28271	1
REACTOME_IL_3_5_AND_GM_CSF_SIGNALING	0.107	0.433265	1
PID_FGF_PATHWAY	0.107	0.468235	1
GO_PYRIMIDINE_NUCLEOSIDE_BIOSYNTHETIC_PROCESS	0.107	0.584164	1
GO_RESPONSE_TO_THYROID_HORMONE	0.107	0.611623	1
GO_OLIGOSACCHARIDE_LIPID_INTERMEDIATE_BIOSYNTHETIC_PROCESS	0.107	0.634946	1
GO_SULFUR_COMPOUND_TRANSPORT	0.107	0.652001	1
GO_ENZYME_INHIBITOR_ACTIVITY	0.107	0.865516	1
KEGG_N_GLYCAN_BIOSYNTHESIS	0.108	0.45432	1
GO_ORGANOPHOSPHATE_ESTER_TRANSMEMBRANE_TRANSPORTER_ACTIVITY	0.108	0.633841	1
GO_NEGATIVE_REGULATION_OF_EXTRINSIC_APOPTOTIC_SIGNALING_PATHWAY_IN_ABSENCE_OF_LIGAND	0.108	0.679979	1
GO_LIPOSACCHARIDE_METABOLIC_PROCESS	0.108	0.786103	1
GO_RESPONSE_TO_WOUNDING	0.108	0.892377	1
REACTOME_REGULATION_OF_ORNITHINE_DECARBOXYLASE_ODC	0.109	0.399006	1
GO_SCHWANN_CELL_DIFFERENTIATION	0.109	0.681569	1
GO_THIOLESTER_HYDROLASE_ACTIVITY	0.109	0.682693	1
GO_EMBRYONIC_CRANIAL_SKELETON_MORPHOGENESIS	0.109	0.723357	1
GO_NEGATIVE_REGULATION_OF_NEURON_APOPTOTIC_PROCESS	0.109	0.812144	1
GO_REGULATION_OF_NITRIC_OXIDE_SYNTHASE_ACTIVITY	0.11	0.704164	1
GO_INTERACTION_WITH_SYMBIONT	0.11	0.734318	1
GO_HYDROLASE_ACTIVITY_ACTING_ON_ESTER_BONDS	0.11	0.906296	1
REACTOME_SIGNALING_BY_INSULIN_RECEPTOR	0.111	0.529814	1
GO_SALIVARY_GLAND_DEVELOPMENT	0.111	0.655203	1
GO_NEGATIVE_REGULATION_OF_SIGNAL_TRANSDUCTION_IN_ABSENCE_OF_LIGAND	0.111	0.681114	1
GO_REGULATION_OF_KIDNEY_DEVELOPMENT	0.111	0.721921	1
GO_NEGATIVE_REGULATION_OF_AUTOPHAGY	0.111	0.722268	1
GO_CYTOSOLIC_LARGE_RIBOSOMAL_SUBUNIT	0.112	0.711984	1
GO_ENDOPLASMIC_RETICULUM_GOLGI_INTERMEDIATE_COMPARTMENT	0.112	0.796618	1
REACTOME_BIOSYNTHESIS_OF_THE_N_GLYCAN_PRECURSOR_DOLICHOL_LIPID_LINKED_OLIGOSACCHARIDE_LLO_AND_TRANSFER_TO_A_NASCENT_PROTEIN	0.113	0.345189	1
PID_IL8_CXCR1_PATHWAY	0.113	0.346314	1
GO_PROTEIN_LIPID_COMPLEX	0.113	0.660077	1
GO_NUCLEOSOME_BINDING	0.113	0.736225	1
GO_MODIFICATION_BY_SYMBIONT_OF_HOST_MORPHOLOGY_OR_PHYSIOLOGY	0.113	0.738703	1
GO_EXTRINSIC_COMPONENT_OF_PLASMA_MEMBRANE	0.113	0.812007	1
GO_MYELIN_SHEATH	0.113	0.829957	1
GO_NEGATIVE_REGULATION_OF_LYMPHOCYTE_DIFFERENTIATION	0.114	0.700301	1
GO_STEM_CELL_PROLIFERATION	0.114	0.733586	1
GO_AUTOPHAGOSOME	0.114	0.79091	1
REACTOME_TGF_BETA_RECEPTOR_SIGNALING_ACTIVATES_SMADS	0.115	0.320621	1
GO_CHANNEL_INHIBITOR_ACTIVITY	0.115	0.680419	1
GO_RESPONSE_TO_AXON_INJURY	0.115	0.702519	1
GO_PYRIMIDINE_CONTAINING_COMPOUND_METABOLIC_PROCESS	0.115	0.73478	1
GO_LIPASE_ACTIVITY	0.115	0.801679	1
GO_POSITIVE_REGULATION_OF_CELL_GROWTH	0.115	0.803974	1
REACTOME_CROSS_PRESENTATION_OF_SOLUBLE_EXOGENOUS_ANTIGENS_ENDOSOMES	0.116	0.41396	1
GO_SENSORY_PERCEPTION_OF_LIGHT_STIMULUS	0.116	0.805269	1
GO_ALCOHOL_CATABOLIC_PROCESS	0.117	0.73389	1
BIOCARTA_CERAMIDE_PATHWAY	0.118	0.347772	1
REACTOME_NEUROTRANSMITTER_RECEPTOR_BINDING_AND_DOWNSTREAM_TRANSMISSION_IN_THE_POSTSYNAPTIC_CELL	0.118	0.527142	1
GO_RESPONSE_TO_ATP	0.118	0.632544	1
GO_L_ASCORBIC_ACID_BINDING	0.118	0.640291	1
GO_POSITIVE_REGULATION_OF_RESPONSE_TO_BIOTIC_STIMULUS	0.118	0.699839	1
GO_SKELETAL_MUSCLE_CELL_DIFFERENTIATION	0.118	0.716099	1
GO_CELLULAR_DEFENSE_RESPONSE	0.118	0.7231	1
GO_HIPPOCAMPUS_DEVELOPMENT	0.118	0.73709	1
GO_MULTICELLULAR_ORGANISM_GROWTH	0.118	0.783251	1
KEGG_RENAL_CELL_CARCINOMA	0.119	0.521942	1
GO_POSITIVE_REGULATION_OF_ACUTE_INFLAMMATORY_RESPONSE	0.119	0.659227	1
GO_POSITIVE_REGULATION_OF_BMP_SIGNALING_PATHWAY	0.119	0.701113	1
GO_REGULATION_OF_BMP_SIGNALING_PATHWAY	0.119	0.776737	1
GO_CELLULAR_HORMONE_METABOLIC_PROCESS	0.119	0.783866	1
GO_GLAND_DEVELOPMENT	0.119	0.876788	1
GO_POSITIVE_REGULATION_OF_BIOMINERAL_TISSUE_DEVELOPMENT	0.12	0.694873	1
GO_POSITIVE_REGULATION_OF_SMALL_GTPASE_MEDIATED_SIGNAL_TRANSDUCTION	0.12	0.696903	1
GO_REGULATION_OF_VIRAL_GENOME_REPLICATION	0.12	0.783727	1
GO_SPHINGOLIPID_METABOLIC_PROCESS	0.12	0.824694	1
GO_REGULATION_OF_ANOIKIS	0.121	0.692585	1
GO_DOLICHOL_LINKED_OLIGOSACCHARIDE_BIOSYNTHETIC_PROCESS	0.122	0.64388	1
GO_NEGATIVE_REGULATION_OF_SEQUENCE_SPECIFIC_DNA_BINDING_TRANSCRIPTION_FACTOR_ACTIVITY	0.122	0.813071	1
GO_SENSORY_PERCEPTION	0.122	0.877106	1
GO_EXTRINSIC_APOPTOTIC_SIGNALING_PATHWAY_VIA_DEATH_DOMAIN_RECEPTORS	0.123	0.715587	1
GO_REGULATION_OF_RESPONSE_TO_OXIDATIVE_STRESS	0.123	0.73684	1
GO_ESTABLISHMENT_OF_CELL_POLARITY	0.123	0.797737	1
GO_ORGANIC_ANION_TRANSMEMBRANE_TRANSPORTER_ACTIVITY	0.123	0.822015	1
REACTOME_A_TETRASACCHARIDE_LINKER_SEQUENCE_IS_REQUIRED_FOR_GAG_SYNTHESIS	0.124	0.321153	1
GO_TRIGLYCERIDE_HOMEOSTASIS	0.124	0.679779	1
GO_ALDO_KETO_REDUCTASE_NADP_ACTIVITY	0.124	0.681051	1
GO_PYRIMIDINE_CONTAINING_COMPOUND_BIOSYNTHETIC_PROCESS	0.124	0.683975	1
GO_ORGANIC_ACID_TRANSMEMBRANE_TRANSPORTER_ACTIVITY	0.124	0.804967	1
REACTOME_MITOTIC_G1_G1_S_PHASES	0.125	0.60418	1
GO_REGULATION_OF_CARDIAC_MUSCLE_CELL_PROLIFERATION	0.125	0.68218	1
REACTOME_REGULATION_OF_APOPTOSIS	0.126	0.473439	1
GO_KERATIN_FILAMENT	0.126	0.69903	1
GO_REGULATION_OF_AMINE_TRANSPORT	0.126	0.707627	1
GO_POSITIVE_REGULATION_OF_LIPASE_ACTIVITY	0.126	0.735881	1
GO_PHOSPHATASE_REGULATOR_ACTIVITY	0.126	0.786263	1
REACTOME_DESTABILIZATION_OF_MRNA_BY_AUF1_HNRNP_D0	0.127	0.468958	1
GO_SUPEROXIDE_METABOLIC_PROCESS	0.127	0.684083	1
GO_REGULATION_OF_EXTRACELLULAR_MATRIX_ORGANIZATION	0.127	0.6942	1
GO_REGULATION_OF_GASTRULATION	0.127	0.700057	1
GO_REGULATION_OF_HEART_GROWTH	0.127	0.723333	1
REACTOME_ACTIVATION_OF_CHAPERONE_GENES_BY_XBP1S	0.128	0.470604	1
GO_GOLGI_ASSOCIATED_VESICLE	0.128	0.785693	1
GO_SECRETORY_VESICLE	0.128	0.877179	1
REACTOME_P53_INDEPENDENT_G1_S_DNA_DAMAGE_CHECKPOINT	0.129	0.472009	1
GO_IONOTROPIC_GLUTAMATE_RECEPTOR_COMPLEX	0.129	0.680145	1
GO_REGULATION_OF_CHOLESTEROL_METABOLIC_PROCESS	0.129	0.683048	1
GO_GLYCEROLIPID_CATABOLIC_PROCESS	0.129	0.693721	1
GO_NEGATIVE_REGULATION_OF_JAK_STAT_CASCADE	0.129	0.725279	1
GO_GOLGI_ASSOCIATED_VESICLE_MEMBRANE	0.129	0.73987	1
GO_DNA_TEMPLATED_TRANSCRIPTION_TERMINATION	0.129	0.813736	1
REACTOME_RNA_POL_I_TRANSCRIPTION_TERMINATION	0.13	0.289422	1
REACTOME_GLUTATHIONE_CONJUGATION	0.13	0.346212	1
KEGG_PEROXISOME	0.13	0.53299	1
REACTOME_GPCR_LIGAND_BINDING	0.13	0.615437	1
GO_NF_KAPPAB_BINDING	0.13	0.698488	1
GO_REGULATION_OF_HORMONE_METABOLIC_PROCESS	0.13	0.702879	1
GO_LUNG_MORPHOGENESIS	0.13	0.741601	1
GO_BASOLATERAL_PLASMA_MEMBRANE	0.13	0.840922	1
GO_RRNA_METABOLIC_PROCESS	0.13	0.865042	1
GO_LIPID_BIOSYNTHETIC_PROCESS	0.13	0.903783	1
PID_ERBB1_DOWNSTREAM_PATHWAY	0.131	0.600528	1
GO_LIPID_TRANSLOCATION	0.131	0.686633	1
GO_ANTIMICROBIAL_HUMORAL_RESPONSE	0.131	0.703733	1
GO_MONOCARBOXYLIC_ACID_METABOLIC_PROCESS	0.131	0.905105	1
PID_TRKR_PATHWAY	0.132	0.524875	1
GO_REGULATION_OF_ACTIN_FILAMENT_BASED_MOVEMENT	0.132	0.702245	1
GO_REGULATION_OF_TRANSCRIPTION_FACTOR_IMPORT_INTO_NUCLEUS	0.132	0.800805	1
GO_POSITIVE_REGULATION_OF_HEART_GROWTH	0.133	0.681126	1
GO_MYELINATION_IN_PERIPHERAL_NERVOUS_SYSTEM	0.133	0.686372	1
GO_ISOPRENOID_BINDING	0.133	0.695685	1
GO_MRNA_3_UTR_BINDING	0.133	0.765915	1
GO_ORGANELLE_DISASSEMBLY	0.133	0.835853	1
REACTOME_CYTOCHROME_P450_ARRANGED_BY_SUBSTRATE_TYPE	0.133133	0.378418	1
GO_B_CELL_PROLIFERATION	0.133133	0.681963	1
PID_PDGFRB_PATHWAY	0.134	0.608718	1
GO_PITUITARY_GLAND_DEVELOPMENT	0.134	0.690404	1
GO_REGULATION_OF_TYROSINE_PHOSPHORYLATION_OF_STAT3_PROTEIN	0.134	0.701224	1
GO_ORGAN_FORMATION	0.134	0.705171	1
GO_GOLGI_LUMEN	0.134	0.785336	1
REACTOME_DOWNREGULATION_OF_TGF_BETA_RECEPTOR_SIGNALING	0.135	0.342913	1
GO_RESPONSE_TO_MINERALOCORTICOID	0.136	0.679398	1
GO_NEGATIVE_REGULATION_OF_INTERFERON_GAMMA_PRODUCTION	0.136	0.696952	1
GO_REGULATION_OF_POTASSIUM_ION_TRANSMEMBRANE_TRANSPORTER_ACTIVITY	0.136	0.720075	1
GO_REGULATION_OF_MEMBRANE_DEPOLARIZATION	0.136	0.724368	1
GO_NEGATIVE_REGULATION_OF_CATION_TRANSMEMBRANE_TRANSPORT	0.136	0.73451	1
GO_CILIARY_MEMBRANE	0.136	0.768155	1
KEGG_ALDOSTERONE_REGULATED_SODIUM_REABSORPTION	0.137	0.465719	1
GO_RESPONSE_TO_ZINC_ION	0.137	0.737359	1
GO_MITOCHONDRIAL_PROTEIN_COMPLEX	0.137	0.810991	1
GO_NEGATIVE_REGULATION_OF_CELL_ADHESION	0.137	0.861497	1
GO_GLUTATHIONE_METABOLIC_PROCESS	0.138	0.768561	1
GO_LIPID_PHOSPHORYLATION	0.138	0.80467	1
GO_T_CELL_RECEPTOR_SIGNALING_PATHWAY	0.138	0.83635	1
KEGG_NATURAL_KILLER_CELL_MEDIATED_CYTOTOXICITY	0.139	0.575426	1
GO_REGULATION_OF_KERATINOCYTE_PROLIFERATION	0.139	0.641256	1
GO_SULFUR_COMPOUND_TRANSMEMBRANE_TRANSPORTER_ACTIVITY	0.139139	0.682161	1
GO_REGULATION_OF_NEURON_PROJECTION_REGENERATION	0.139279	0.688384	1
PID_S1P_S1P1_PATHWAY	0.14	0.371211	1
KEGG_BUTANOATE_METABOLISM	0.14	0.401709	1
REACTOME_MEIOTIC_SYNAPSIS	0.14	0.492512	1
KEGG_NEUROACTIVE_LIGAND_RECEPTOR_INTERACTION	0.14	0.587115	1
GO_ACYLGLYCEROL_HOMEOSTASIS	0.14	0.678102	1
GO_EPITHELIAL_TO_MESENCHYMAL_TRANSITION	0.14	0.765653	1
GO_REGULATION_OF_ACTIN_FILAMENT_DEPOLYMERIZATION	0.141	0.767047	1
GO_SINGLE_FERTILIZATION	0.141	0.776389	1
GO_CELLULAR_RESPIRATION	0.141	0.814962	1
REACTOME_ACTIVATION_OF_GENES_BY_ATF4	0.142	0.355555	1
GO_CEREBELLAR_CORTEX_MORPHOGENESIS	0.142	0.699794	1
GO_POSITIVE_REGULATION_OF_PROTEIN_TYROSINE_KINASE_ACTIVITY	0.142	0.716511	1
GO_REGULATION_OF_MONOOXYGENASE_ACTIVITY	0.142	0.73799	1
GO_MITOCHONDRIAL_ELECTRON_TRANSPORT_NADH_TO_UBIQUINONE	0.142	0.753141	1
GO_LARGE_RIBOSOMAL_SUBUNIT	0.142	0.790168	1
GO_REGULATION_OF_SYNAPSE_ORGANIZATION	0.142	0.805965	1
REACTOME_ANTIGEN_PROCESSING_UBIQUITINATION_PROTEASOME_DEGRADATION	0.143	0.623012	1
GO_SPINDLE_MIDZONE	0.143	0.699621	1
GO_PALLIUM_DEVELOPMENT	0.143	0.827653	1
GO_NON_CANONICAL_WNT_SIGNALING_PATHWAY	0.143	0.843807	1
REACTOME_METABOLISM_OF_VITAMINS_AND_COFACTORS	0.144	0.507819	1
GO_REGULATION_OF_OXIDATIVE_STRESS_INDUCED_INTRINSIC_APOPTOTIC_SIGNALING_PATHWAY	0.144	0.681762	1
GO_TRANS_GOLGI_NETWORK_TRANSPORT_VESICLE	0.144	0.697628	1
GO_POSITIVE_REGULATION_OF_MUSCLE_TISSUE_DEVELOPMENT	0.144	0.772488	1
GO_REGULATION_OF_OXIDOREDUCTASE_ACTIVITY	0.144	0.78545	1
GO_REGULATION_OF_NECROTIC_CELL_DEATH	0.145	0.69641	1
GO_ESTABLISHMENT_OR_MAINTENANCE_OF_BIPOLAR_CELL_POLARITY	0.145	0.708803	1
GO_NEGATIVE_REGULATION_OF_STAT_CASCADE	0.145	0.735359	1
GO_ETHANOLAMINE_CONTAINING_COMPOUND_METABOLIC_PROCESS	0.145	0.8045	1
KEGG_ARGININE_AND_PROLINE_METABOLISM	0.146	0.482123	1
REACTOME_SIGNALING_BY_THE_B_CELL_RECEPTOR_BCR	0.146	0.60952	1
GO_ORGANELLAR_LARGE_RIBOSOMAL_SUBUNIT	0.146	0.721511	1
GO_RECEPTOR_REGULATOR_ACTIVITY	0.146	0.735951	1
GO_CELL_REDOX_HOMEOSTASIS	0.146	0.785424	1
GO_LEARNING	0.146	0.811976	1
GO_RIBONUCLEOPROTEIN_COMPLEX_BINDING	0.146	0.812606	1
GO_CELLULAR_AMINO_ACID_CATABOLIC_PROCESS	0.146	0.817075	1
GO_NCRNA_PROCESSING	0.146	0.906739	1
REACTOME_PHASE1_FUNCTIONALIZATION_OF_COMPOUNDS	0.147	0.475589	1
GO_HINDBRAIN_MORPHOGENESIS	0.147	0.716113	1
GO_SNAP_RECEPTOR_ACTIVITY	0.147	0.719838	1
GO_OOGENESIS	0.147	0.774022	1
GO_CELLULAR_LIPID_CATABOLIC_PROCESS	0.147	0.845414	1
GO_PERIPHERAL_NERVOUS_SYSTEM_AXON_ENSHEATHMENT	0.148	0.681738	1
GO_NEGATIVE_REGULATION_OF_STEROID_METABOLIC_PROCESS	0.148	0.697793	1
GO_CYTOKINE_RECEPTOR_ACTIVITY	0.148	0.790564	1
GO_REGULATION_OF_CELLULAR_PH	0.148	0.801118	1
GO_CELLULAR_AMINO_ACID_BIOSYNTHETIC_PROCESS	0.148	0.815525	1
GO_CARBOHYDRATE_DERIVATIVE_BIOSYNTHETIC_PROCESS	0.148	0.921865	1
REACTOME_PROCESSING_OF_CAPPED_INTRONLESS_PRE_MRNA	0.149	0.380521	1
GO_THIOESTER_METABOLIC_PROCESS	0.149	0.801212	1
GO_INTRINSIC_COMPONENT_OF_EXTERNAL_SIDE_OF_PLASMA_MEMBRANE	0.149149	0.679441	1
GO_PROTEIN_KINASE_C_ACTIVITY	0.149149	0.702029	1
BIOCARTA_EIF4_PATHWAY	0.15	0.434243	1
KEGG_OXIDATIVE_PHOSPHORYLATION	0.15	0.574375	1
GO_INNER_MITOCHONDRIAL_MEMBRANE_PROTEIN_COMPLEX	0.15	0.80315	1
GO_MOLTING_CYCLE	0.15	0.812869	1
GO_CARBOXYLIC_ACID_CATABOLIC_PROCESS	0.15	0.867097	1
GO_NUCLEOSOMAL_DNA_BINDING	0.151	0.723905	1
PID_ANTHRAX_PATHWAY	0.152	0.354288	1
BIOCARTA_PROTEASOME_PATHWAY	0.152	0.383511	1
PID_LYMPH_ANGIOGENESIS_PATHWAY	0.152	0.400071	1
GO_NUCLEOBASE_CONTAINING_COMPOUND_TRANSMEMBRANE_TRANSPORTER_ACTIVITY	0.152	0.721614	1
GO_NEGATIVE_REGULATION_OF_BMP_SIGNALING_PATHWAY	0.152	0.723209	1
GO_NEGATIVE_REGULATION_OF_ENDOCYTOSIS	0.152	0.732826	1
GO_POSITIVE_REGULATION_OF_VASOCONSTRICTION	0.152	0.733473	1
GO_REGULATION_OF_ALCOHOL_BIOSYNTHETIC_PROCESS	0.152	0.767486	1
GO_SPLICEOSOMAL_TRI_SNRNP_COMPLEX	0.153	0.698246	1
GO_PEPTIDE_RECEPTOR_ACTIVITY	0.153	0.786357	1
GO_PURINE_CONTAINING_COMPOUND_BIOSYNTHETIC_PROCESS	0.153	0.829627	1
GO_ISOMERASE_ACTIVITY	0.153	0.845254	1
GO_PHOSPHOLIPID_METABOLIC_PROCESS	0.153	0.904401	1
KEGG_SNARE_INTERACTIONS_IN_VESICULAR_TRANSPORT	0.154	0.42533	1
GO_CHONDROCYTE_DIFFERENTIATION	0.154	0.771097	1
GO_ENDOSOME_ORGANIZATION	0.154	0.802153	1
GO_ORGANELLE_FUSION	0.154	0.826237	1
REACTOME_RESPIRATORY_ELECTRON_TRANSPORT_ATP_SYNTHESIS_BY_CHEMIOSMOTIC_COUPLING_AND_HEAT_PRODUCTION_BY_UNCOUPLING_PROTEINS_	0.155	0.552731	1
GO_DETECTION_OF_LIGHT_STIMULUS	0.155	0.702645	1
GO_SNORNA_BINDING	0.155	0.724923	1
GO_PURINE_NUCLEOSIDE_MONOPHOSPHATE_BIOSYNTHETIC_PROCESS	0.155	0.785639	1
GO_HAIR_CYCLE	0.155	0.807969	1
GO_ORGANIC_ACID_CATABOLIC_PROCESS	0.155	0.866644	1
GO_ANION_TRANSPORT	0.155	0.907031	1
GO_POSITIVE_REGULATION_OF_CELL_JUNCTION_ASSEMBLY	0.156	0.700782	1
GO_RESPONSE_TO_COLD	0.156	0.742353	1
GO_PROTEIN_TRANSMEMBRANE_TRANSPORT	0.156	0.780536	1
GO_RESPONSE_TO_REACTIVE_OXYGEN_SPECIES	0.156	0.87523	1
GO_GLYCEROPHOSPHOLIPID_METABOLIC_PROCESS	0.156	0.889508	1
KEGG_PROTEASOME	0.157	0.459197	1
SIG_PIP3_SIGNALING_IN_B_LYMPHOCYTES	0.157	0.478362	1
GO_PASSIVE_TRANSMEMBRANE_TRANSPORTER_ACTIVITY	0.157	0.90439	1
GO_POSITIVE_REGULATION_OF_EPITHELIAL_CELL_MIGRATION	0.158	0.822242	1
GO_REGULATION_OF_HORMONE_LEVELS	0.158	0.906345	1
GO_DENDRITIC_CELL_DIFFERENTIATION	0.159	0.720432	1
GO_SMALL_SUBUNIT_PROCESSOME	0.159	0.747463	1
GO_NEGATIVE_REGULATION_OF_TRANSCRIPTION_FACTOR_IMPORT_INTO_NUCLEUS	0.159	0.76236	1
REACTOME_SCF_BETA_TRCP_MEDIATED_DEGRADATION_OF_EMI1	0.16	0.526602	1
GO_DNA_REPLICATION_DEPENDENT_NUCLEOSOME_ASSEMBLY	0.16	0.703901	1
GO_RNA_POLYMERASE_II_TRANSCRIPTION_COACTIVATOR_ACTIVITY	0.16	0.716825	1
GO_CELL_JUNCTION_ORGANIZATION	0.16	0.880811	1
GO_G_PROTEIN_ALPHA_SUBUNIT_BINDING	0.161	0.702083	1
GO_ACYL_COA_METABOLIC_PROCESS	0.161	0.803208	1
GO_PROTEIN_LOCALIZATION_TO_CELL_SURFACE	0.162	0.698251	1
GO_BILE_ACID_AND_BILE_SALT_TRANSPORT	0.162	0.699469	1
GO_REGULATION_OF_CARDIAC_MUSCLE_CELL_CONTRACTION	0.162	0.716865	1
GO_ESTABLISHMENT_OR_MAINTENANCE_OF_APICAL_BASAL_CELL_POLARITY	0.162	0.719415	1
GO_SMALL_RIBOSOMAL_SUBUNIT	0.162	0.777581	1
KEGG_TOLL_LIKE_RECEPTOR_SIGNALING_PATHWAY	0.163	0.593977	1
REACTOME_METABOLISM_OF_PROTEINS	0.163	0.688103	1
GO_RIBONUCLEOSIDE_BISPHOSPHATE_BIOSYNTHETIC_PROCESS	0.163	0.703859	1
GO_REGULATION_OF_CARDIAC_MUSCLE_TISSUE_DEVELOPMENT	0.163	0.784841	1
GO_GLIAL_CELL_DIFFERENTIATION	0.163	0.835739	1
PID_CDC42_PATHWAY	0.164	0.563877	1
GO_REGULATION_OF_TRANSCRIPTION_FROM_RNA_POLYMERASE_I_PROMOTER	0.164	0.706576	1
GO_KERATINIZATION	0.164	0.721534	1
GO_ATP_DEPENDENT_CHROMATIN_REMODELING	0.164	0.785156	1
GO_PURINE_RIBONUCLEOSIDE_MONOPHOSPHATE_BIOSYNTHETIC_PROCESS	0.164	0.791104	1
GO_REGULATION_OF_GLIOGENESIS	0.164	0.808996	1
REACTOME_LIPOPROTEIN_METABOLISM	0.165	0.414109	1
REACTOME_TCA_CYCLE_AND_RESPIRATORY_ELECTRON_TRANSPORT	0.165	0.604468	1
GO_HYDROLASE_ACTIVITY_ACTING_ON_GLYCOSYL_BONDS	0.165	0.828209	1
BIOCARTA_NKCELLS_PATHWAY	0.166	0.3835	1
PID_ARF6_TRAFFICKING_PATHWAY	0.166	0.528494	1
KEGG_RNA_DEGRADATION	0.166	0.547726	1
GO_SOMITOGENESIS	0.166	0.775161	1
GO_MONOSACCHARIDE_BINDING	0.166	0.803923	1
GO_REGULATION_OF_INTERFERON_GAMMA_PRODUCTION	0.166	0.812599	1
GO_RESPONSE_TO_ORGANOPHOSPHORUS	0.166	0.841407	1
GO_POSITIVE_REGULATION_OF_SMOOTH_MUSCLE_CELL_PROLIFERATION	0.167	0.794919	1
GO_ALPHA_AMINO_ACID_BIOSYNTHETIC_PROCESS	0.167	0.816411	1
GO_OXIDOREDUCTASE_ACTIVITY_ACTING_ON_NAD_P_H	0.167	0.816424	1
GO_CELL_MORPHOGENESIS_INVOLVED_IN_DIFFERENTIATION	0.167	0.922403	1
GO_CENTRAL_NERVOUS_SYSTEM_NEURON_AXONOGENESIS	0.168	0.722239	1
GO_RESPONSE_TO_CADMIUM_ION	0.168	0.765242	1
GO_REGULATION_OF_ACTIN_FILAMENT_BUNDLE_ASSEMBLY	0.168	0.811956	1
GO_CLATHRIN_VESICLE_COAT	0.169	0.723158	1
GO_POSITIVE_REGULATION_OF_MYELOID_CELL_DIFFERENTIATION	0.169	0.803774	1
GO_RETINA_DEVELOPMENT_IN_CAMERA_TYPE_EYE	0.169	0.838635	1
REACTOME_CDK_MEDIATED_PHOSPHORYLATION_AND_REMOVAL_OF_CDC6	0.17	0.527628	1
GO_SODIUM_ION_HOMEOSTASIS	0.17	0.722505	1
GO_REGULATION_OF_RESPONSE_TO_REACTIVE_OXYGEN_SPECIES	0.17	0.734501	1
GO_REGULATION_OF_CARBOHYDRATE_BIOSYNTHETIC_PROCESS	0.17	0.803805	1
GO_RESPONSE_TO_INORGANIC_SUBSTANCE	0.17	0.911439	1
GO_PROTEIN_HYDROXYLATION	0.17017	0.697898	1
ST_ADRENERGIC	0.171	0.47744	1
GO_NEUROBLAST_PROLIFERATION	0.171	0.690631	1
GO_ISOPRENOID_BIOSYNTHETIC_PROCESS	0.171	0.71792	1
GO_CHROMATIN_SILENCING_AT_RDNA	0.171	0.722582	1
GO_INTERCALATED_DISC	0.171	0.803214	1
GO_REGULATION_OF_EPITHELIAL_CELL_PROLIFERATION	0.171	0.905362	1
GO_PROTEIN_TRANSPORT_ALONG_MICROTUBULE	0.172	0.734861	1
GO_SULFUR_COMPOUND_CATABOLIC_PROCESS	0.172	0.761329	1
GO_ALPHA_AMINO_ACID_CATABOLIC_PROCESS	0.172	0.803141	1
GO_REGULATION_OF_BIOMINERAL_TISSUE_DEVELOPMENT	0.172	0.804715	1
GO_HOMOPHILIC_CELL_ADHESION_VIA_PLASMA_MEMBRANE_ADHESION_MOLECULES	0.172	0.865736	1
GO_COA_HYDROLASE_ACTIVITY	0.172172	0.697942	1
REACTOME_RNA_POL_II_TRANSCRIPTION_PRE_INITIATION_AND_PROMOTER_OPENING	0.173	0.4743	1
KEGG_TIGHT_JUNCTION	0.173	0.615592	1
GO_PHOSPHOLIPID_DEPHOSPHORYLATION	0.173	0.720202	1
GO_ENDORIBONUCLEASE_ACTIVITY_PRODUCING_5_PHOSPHOMONOESTERS	0.173	0.72299	1
GO_PRIMARY_ALCOHOL_METABOLIC_PROCESS	0.173	0.774208	1
GO_REGULATION_OF_PROTEIN_KINASE_B_SIGNALING	0.173	0.834638	1
GO_PURINE_NUCLEOSIDE_BISPHOSPHATE_BIOSYNTHETIC_PROCESS	0.173347	0.701478	1
GO_POLY_PURINE_TRACT_BINDING	0.174	0.691102	1
GO_REGULATION_OF_MEMBRANE_LIPID_DISTRIBUTION	0.174	0.777651	1
GO_RNA_PHOSPHODIESTER_BOND_HYDROLYSIS_ENDONUCLEOLYTIC	0.174	0.800398	1
GO_REGULATION_OF_PH	0.174	0.810273	1
PID_P38_MKK3_6PATHWAY	0.175	0.471515	1
KEGG_RETINOL_METABOLISM	0.175	0.475246	1
GO_POSITIVE_REGULATION_OF_ADHERENS_JUNCTION_ORGANIZATION	0.175	0.707099	1
GO_AXIS_ELONGATION	0.175	0.707731	1
GO_NUCLEAR_HETEROCHROMATIN	0.175	0.768792	1
GO_GLIOGENESIS	0.176	0.859996	1
GO_VIRION_ASSEMBLY	0.177	0.776638	1
GO_NUCLEOSIDE_TRIPHOSPHATE_BIOSYNTHETIC_PROCESS	0.177	0.784582	1
GO_ORGANIC_ANION_TRANSPORT	0.177	0.910619	1
REACTOME_G1_PHASE	0.178	0.523198	1
GO_NEGATIVE_REGULATION_OF_PEPTIDYL_SERINE_PHOSPHORYLATION	0.178	0.707857	1
GO_RESPONSE_TO_INTERLEUKIN_6	0.178	0.731923	1
GO_NUCLEAR_TRANSCRIBED_MRNA_CATABOLIC_PROCESS_NONSENSE_MEDIATED_DECAY	0.178	0.833891	1
GO_ENDOPLASMIC_RETICULUM_LUMEN	0.178	0.891124	1
GO_POLYPEPTIDE_N_ACETYLGALACTOSAMINYLTRANSFERASE_ACTIVITY	0.178178	0.699105	1
GO_VOLTAGE_GATED_CALCIUM_CHANNEL_COMPLEX	0.179	0.702697	1
GO_ENDORIBONUCLEASE_ACTIVITY	0.179	0.786422	1
GO_HOMOTYPIC_CELL_CELL_ADHESION	0.179	0.801572	1
GO_NOTCH_SIGNALING_PATHWAY	0.179	0.837572	1
GO_RESPONSE_TO_CORTICOSTEROID	0.179	0.866451	1
GO_PHOSPHATIDYLINOSITOL_3_4_BISPHOSPHATE_BINDING	0.18	0.720161	1
GO_U4_U6_X_U5_TRI_SNRNP_COMPLEX	0.18	0.72428	1
GO_KERATAN_SULFATE_METABOLIC_PROCESS	0.18	0.764464	1
REACTOME_CD28_CO_STIMULATION	0.181	0.528243	1
GO_DNA_REPLICATION_DEPENDENT_NUCLEOSOME_ORGANIZATION	0.181	0.704377	1
GO_INTRACILIARY_TRANSPORT	0.181	0.746147	1
GO_NEGATIVE_REGULATION_OF_GTPASE_ACTIVITY	0.181	0.77328	1
GO_NUCLEOBASE_METABOLIC_PROCESS	0.181	0.774825	1
GO_MICROBODY_MEMBRANE	0.181	0.802937	1
GO_NEGATIVE_REGULATION_OF_LEUKOCYTE_PROLIFERATION	0.181	0.804255	1
GO_OXIDATIVE_PHOSPHORYLATION	0.181	0.810651	1
REACTOME_RNA_POL_II_TRANSCRIPTION	0.182	0.608593	1
GO_REGULATION_OF_ACTIN_CYTOSKELETON_REORGANIZATION	0.182	0.76774	1
GO_NEGATIVE_REGULATION_OF_FAT_CELL_DIFFERENTIATION	0.182	0.78281	1
GO_MYELOID_LEUKOCYTE_DIFFERENTIATION	0.182	0.829635	1
GO_PROTEIN_TYROSINE_KINASE_ACTIVITY	0.182	0.871738	1
GO_SMALL_MOLECULE_CATABOLIC_PROCESS	0.182	0.907337	1
KEGG_DRUG_METABOLISM_OTHER_ENZYMES	0.183	0.466548	1
PID_EPHA_FWDPATHWAY	0.183	0.511312	1
REACTOME_ACTIVATION_OF_THE_MRNA_UPON_BINDING_OF_THE_CAP_BINDING_COMPLEX_AND_EIFS_AND_SUBSEQUENT_BINDING_TO_43S	0.183	0.530181	1
GO_EUCHROMATIN	0.183	0.736785	1
GO_CHROMATIN_SILENCING	0.183	0.804174	1
GO_RIBONUCLEOPROTEIN_COMPLEX_BIOGENESIS	0.183	0.915516	1
PID_TCPTP_PATHWAY	0.184	0.526905	1
GO_ENDOPLASMIC_RETICULUM_GOLGI_INTERMEDIATE_COMPARTMENT_MEMBRANE	0.184	0.7846	1
GO_SKELETAL_MUSCLE_ORGAN_DEVELOPMENT	0.184	0.852233	1
GO_ANION_TRANSMEMBRANE_TRANSPORTER_ACTIVITY	0.184	0.890423	1
REACTOME_FORMATION_OF_THE_HIV1_EARLY_ELONGATION_COMPLEX	0.185	0.466534	1
PID_PS1_PATHWAY	0.185	0.529257	1
GO_CELLULAR_RESPONSE_TO_GAMMA_RADIATION	0.185	0.722397	1
GO_PCG_PROTEIN_COMPLEX	0.185	0.786426	1
GO_REGULATION_OF_CELL_DIVISION	0.185	0.903694	1
GO_ANTIPORTER_ACTIVITY	0.186	0.811289	1
GO_TRANSCRIPTION_COUPLED_NUCLEOTIDE_EXCISION_REPAIR	0.186	0.828473	1
GO_NUCLEOSIDE_BISPHOSPHATE_BIOSYNTHETIC_PROCESS	0.187	0.706923	1
GO_A_BAND	0.188	0.738065	1
GO_POSITIVE_REGULATION_OF_NOTCH_SIGNALING_PATHWAY	0.188	0.771107	1
GO_GLUTAMINE_FAMILY_AMINO_ACID_METABOLIC_PROCESS	0.188	0.805185	1
GO_NEUTRAL_LIPID_METABOLIC_PROCESS	0.188	0.808613	1
GO_MRNA_CLEAVAGE	0.189	0.721014	1
GO_CYCLIN_DEPENDENT_PROTEIN_SERINE_THREONINE_KINASE_REGULATOR_ACTIVITY	0.189	0.73328	1
GO_REGULATION_OF_CATENIN_IMPORT_INTO_NUCLEUS	0.19	0.736111	1
GO_PROTEIN_TARGETING_TO_MITOCHONDRION	0.19	0.795465	1
GO_REGULATION_OF_NOTCH_SIGNALING_PATHWAY	0.19	0.799545	1
GO_ASSOCIATIVE_LEARNING	0.19	0.803568	1
GO_RESPIRATORY_CHAIN	0.19	0.808839	1
GO_ORGANOPHOSPHATE_ESTER_TRANSPORT	0.19	0.833248	1
REACTOME_MRNA_CAPPING	0.191	0.478198	1
GO_STRUCTURAL_CONSTITUENT_OF_MUSCLE	0.191	0.771056	1
GO_LUNG_EPITHELIUM_DEVELOPMENT	0.191	0.773608	1
GO_LIPOPROTEIN_BIOSYNTHETIC_PROCESS	0.191	0.808149	1
REACTOME_NUCLEAR_SIGNALING_BY_ERBB4	0.192	0.546052	1
GO_REGULATION_OF_CELL_MIGRATION_INVOLVED_IN_SPROUTING_ANGIOGENESIS	0.192	0.736938	1
GO_POSITIVE_REGULATION_OF_DNA_BINDING	0.192	0.785683	1
GO_GLYCOSPHINGOLIPID_METABOLIC_PROCESS	0.192	0.825177	1
GO_LIPID_TRANSPORTER_ACTIVITY	0.192	0.842709	1
GO_REGULATION_OF_JAK_STAT_CASCADE	0.192	0.85279	1
KEGG_VALINE_LEUCINE_AND_ISOLEUCINE_DEGRADATION	0.193	0.551667	1
GO_ANDROGEN_METABOLIC_PROCESS	0.193	0.763391	1
GO_POSITIVE_REGULATION_OF_DEPHOSPHORYLATION	0.193	0.785094	1
REACTOME_REGULATION_OF_MRNA_STABILITY_BY_PROTEINS_THAT_BIND_AU_RICH_ELEMENTS	0.194	0.606917	1
GO_PROTEIN_SERINE_THREONINE_KINASE_ACTIVATOR_ACTIVITY	0.194194	0.730317	1
GO_RNA_POLYMERASE_II_REPRESSING_TRANSCRIPTION_FACTOR_BINDING	0.195	0.774656	1
GO_TISSUE_REGENERATION	0.195	0.778073	1
REACTOME_CHOLESTEROL_BIOSYNTHESIS	0.196	0.441636	1
KEGG_TRYPTOPHAN_METABOLISM	0.196	0.52586	1
GO_POSITIVE_REGULATION_OF_CYSTEINE_TYPE_ENDOPEPTIDASE_ACTIVITY_INVOLVED_IN_APOPTOTIC_SIGNALING_PATHWAY	0.196	0.738479	1
BIOCARTA_MPR_PATHWAY	0.197	0.526416	1
KEGG_CYTOKINE_CYTOKINE_RECEPTOR_INTERACTION	0.197	0.674105	1
GO_MYOBLAST_DIFFERENTIATION	0.197	0.778343	1
GO_INTRINSIC_APOPTOTIC_SIGNALING_PATHWAY_IN_RESPONSE_TO_ENDOPLASMIC_RETICULUM_STRESS	0.197	0.783713	1
GO_REGULATION_OF_STEROID_BIOSYNTHETIC_PROCESS	0.197	0.802191	1
GO_PROTEIN_COMPLEX_LOCALIZATION	0.197	0.802992	1
GO_REGULATION_OF_CELLULAR_KETONE_METABOLIC_PROCESS	0.197	0.882364	1
GO_DOUBLE_STRANDED_DNA_BINDING	0.197	0.949704	1
GO_HYDROLASE_ACTIVITY_HYDROLYZING_N_GLYCOSYL_COMPOUNDS	0.198	0.748857	1
GO_CYTOPLASMIC_MICROTUBULE_ORGANIZATION	0.198	0.786891	1
BIOCARTA_MCALPAIN_PATHWAY	0.199	0.478405	1
KEGG_SELENOAMINO_ACID_METABOLISM	0.199	0.493775	1
REACTOME_GAB1_SIGNALOSOME	0.199	0.543442	1
GO_POSITIVE_REGULATION_OF_PHOSPHOLIPID_METABOLIC_PROCESS	0.199	0.802693	1
GO_RESPONSE_TO_CAMP	0.199	0.832679	1
GO_DICARBOXYLIC_ACID_METABOLIC_PROCESS	0.199	0.840104	1
GO_TRANSLATIONAL_ELONGATION	0.199	0.859885	1
GO_ANTIGEN_RECEPTOR_MEDIATED_SIGNALING_PATHWAY	0.199	0.904924	1
REACTOME_TRIGLYCERIDE_BIOSYNTHESIS	0.2	0.528033	1
GO_REGULATION_OF_INTRACELLULAR_ESTROGEN_RECEPTOR_SIGNALING_PATHWAY	0.2	0.784217	1
GO_ENDONUCLEASE_ACTIVITY_ACTIVE_WITH_EITHER_RIBO_OR_DEOXYRIBONUCLEIC_ACIDS_AND_PRODUCING_5_PHOSPHOMONOESTERS	0.2	0.788134	1
GO_PRERIBOSOME	0.2	0.829431	1
PID_ALK1_PATHWAY	0.201	0.468908	1
GO_PROTEASOME_ACCESSORY_COMPLEX	0.201	0.716135	1
GO_TRACHEA_DEVELOPMENT	0.201	0.733148	1
GO_DENDRITIC_CELL_MIGRATION	0.201	0.735113	1
GO_REGULATION_OF_VASOCONSTRICTION	0.201	0.827692	1
GO_TRANSMEMBRANE_RECEPTOR_PROTEIN_SERINE_THREONINE_KINASE_SIGNALING_PATHWAY	0.201	0.882653	1
BIOCARTA_MTOR_PATHWAY	0.203	0.472073	1
GO_NUCLEAR_TRANSCRIPTIONAL_REPRESSOR_COMPLEX	0.203	0.742496	1
GO_THYMUS_DEVELOPMENT	0.203	0.803214	1
GO_ADHERENS_JUNCTION_ORGANIZATION	0.203	0.83493	1
GO_MONOCARBOXYLIC_ACID_TRANSPORT	0.203	0.841482	1
GO_STRUCTURAL_MOLECULE_ACTIVITY	0.203	0.95272	1
REACTOME_ABORTIVE_ELONGATION_OF_HIV1_TRANSCRIPT_IN_THE_ABSENCE_OF_TAT	0.204	0.472841	1
GO_GLUCOSE_6_PHOSPHATE_METABOLIC_PROCESS	0.204	0.772558	1
GO_CEREBELLAR_CORTEX_DEVELOPMENT	0.204	0.784129	1
GO_NADH_DEHYDROGENASE_ACTIVITY	0.204	0.787262	1
GO_ALCOHOL_METABOLIC_PROCESS	0.204	0.928695	1
PID_ERBB4_PATHWAY	0.205	0.545531	1
GO_POSITIVE_REGULATION_OF_NEURAL_PRECURSOR_CELL_PROLIFERATION	0.205	0.776115	1
GO_MULTICELLULAR_ORGANISMAL_MACROMOLECULE_METABOLIC_PROCESS	0.205	0.829136	1
GO_PHOSPHORIC_DIESTER_HYDROLASE_ACTIVITY	0.205	0.835547	1
REACTOME_SIGNALING_BY_NOTCH1	0.206	0.609139	1
GO_PHOSPHATIDYLGLYCEROL_METABOLIC_PROCESS	0.206	0.768712	1
GO_TRANSCRIPTIONAL_REPRESSOR_ACTIVITY_RNA_POLYMERASE_II_ACTIVATING_TRANSCRIPTION_FACTOR_BINDING	0.206	0.805743	1
GO_RESPONSE_TO_XENOBIOTIC_STIMULUS	0.206	0.828417	1
GO_OSTEOBLAST_DIFFERENTIATION	0.206	0.8751	1
GO_MEMBRANE_BIOGENESIS	0.207	0.765119	1
GO_NEGATIVE_REGULATION_OF_MUSCLE_TISSUE_DEVELOPMENT	0.207	0.765402	1
GO_NUCLEOBASE_CONTAINING_COMPOUND_KINASE_ACTIVITY	0.207	0.7949	1
GO_MITOTIC_SPINDLE	0.207	0.825719	1
GO_SECRETORY_GRANULE	0.207	0.915933	1
REACTOME_CLEAVAGE_OF_GROWING_TRANSCRIPT_IN_THE_TERMINATION_REGION_	0.208	0.571248	1
GO_POSITIVE_REGULATION_OF_FAT_CELL_DIFFERENTIATION	0.208	0.803655	1
GO_TRANSCRIPTIONAL_REPRESSOR_ACTIVITY_RNA_POLYMERASE_II_TRANSCRIPTION_FACTOR_BINDING	0.208	0.837175	1
GO_AMINO_ACID_TRANSPORT	0.208	0.85111	1
GO_LIPID_CATABOLIC_PROCESS	0.208	0.907078	1
GO_MICROVILLUS_MEMBRANE	0.209	0.734468	1
GO_PROTEIN_TARGETING_TO_PLASMA_MEMBRANE	0.209	0.773634	1
GO_NUCLEAR_INNER_MEMBRANE	0.209	0.802826	1
GO_MYOSIN_COMPLEX	0.209	0.808831	1
GO_REGULATION_OF_DNA_REPAIR	0.209	0.845579	1
GO_PROTEIN_DNA_COMPLEX_SUBUNIT_ORGANIZATION	0.209	0.906305	1
GO_ANION_TRANSMEMBRANE_TRANSPORT	0.209	0.911062	1
PID_RETINOIC_ACID_PATHWAY	0.21	0.538841	1
REACTOME_POTASSIUM_CHANNELS	0.21	0.566586	1
GO_RECEPTOR_ACTIVATOR_ACTIVITY	0.21	0.778738	1
REACTOME_RESPIRATORY_ELECTRON_TRANSPORT	0.211	0.573312	1
GO_NEGATIVE_REGULATION_OF_NUCLEAR_DIVISION	0.211	0.801767	1
GO_RESPIRATORY_GASEOUS_EXCHANGE	0.211	0.813117	1
GO_OXIDOREDUCTASE_ACTIVITY_ACTING_ON_A_SULFUR_GROUP_OF_DONORS	0.212	0.804526	1
GO_ORGANIC_CYCLIC_COMPOUND_CATABOLIC_PROCESS	0.212	0.932449	1
GO_HISTONE_H3_DEACETYLATION	0.213	0.77217	1
GO_KERATAN_SULFATE_BIOSYNTHETIC_PROCESS	0.213	0.784879	1
GO_NEGATIVE_REGULATION_OF_TRANSMEMBRANE_TRANSPORT	0.213	0.833259	1
GO_BONE_MORPHOGENESIS	0.213	0.847829	1
PID_RAC1_PATHWAY	0.214	0.611284	1
GO_REGULATION_OF_SYNCYTIUM_FORMATION_BY_PLASMA_MEMBRANE_FUSION	0.214	0.755794	1
GO_PHOTORECEPTOR_CELL_MAINTENANCE	0.214	0.775678	1
GO_PROTEIN_N_LINKED_GLYCOSYLATION	0.214	0.835038	1
GO_REGULATION_OF_STAT_CASCADE	0.214	0.855934	1
GO_RECEPTOR_SIGNALING_PROTEIN_SERINE_THREONINE_KINASE_ACTIVITY	0.214	0.860749	1
GO_MONOCARBOXYLIC_ACID_BIOSYNTHETIC_PROCESS	0.214	0.887347	1
GO_CELLULAR_PROTEIN_COMPLEX_ASSEMBLY	0.214	0.931012	1
GO_PYRIMIDINE_RIBONUCLEOSIDE_METABOLIC_PROCESS	0.214214	0.734856	1
GO_MATURE_B_CELL_DIFFERENTIATION	0.215	0.734415	1
GO_REGULATION_OF_WATER_LOSS_VIA_SKIN	0.215	0.741592	1
GO_ESTABLISHMENT_OR_MAINTENANCE_OF_EPITHELIAL_CELL_APICAL_BASAL_POLARITY	0.215	0.768578	1
GO_INTRAMOLECULAR_OXIDOREDUCTASE_ACTIVITY_TRANSPOSING_S_S_BONDS	0.215	0.777013	1
GO_BETA_AMYLOID_BINDING	0.215	0.785858	1
GO_ANTIGEN_PROCESSING_AND_PRESENTATION_OF_EXOGENOUS_PEPTIDE_ANTIGEN_VIA_MHC_CLASS_I	0.215	0.825265	1
GO_REGULATION_OF_SYNAPTIC_PLASTICITY	0.215	0.85954	1
PID_E2F_PATHWAY	0.216	0.613863	1
REACTOME_SIGNALING_BY_PDGF	0.216	0.659956	1
GO_PHOSPHATIDYLINOSITOL_4_PHOSPHATE_BINDING	0.216	0.769648	1
GO_GPI_ANCHOR_METABOLIC_PROCESS	0.216	0.784608	1
GO_EPIDERMAL_GROWTH_FACTOR_RECEPTOR_SIGNALING_PATHWAY	0.216	0.824736	1
GO_REGULATION_OF_CARDIAC_MUSCLE_CELL_ACTION_POTENTIAL	0.217	0.739993	1
GO_DNA_REPLICATION_INDEPENDENT_NUCLEOSOME_ASSEMBLY	0.217	0.80198	1
GO_GLYCOLIPID_BINDING	0.218	0.754733	1
GO_2_OXOGLUTARATE_METABOLIC_PROCESS	0.218	0.765388	1
GO_PERICENTRIOLAR_MATERIAL	0.218	0.777647	1
GO_LIMBIC_SYSTEM_DEVELOPMENT	0.218	0.829357	1
GO_RESPONSE_TO_ALKALOID	0.218	0.877778	1
REACTOME_FORMATION_OF_FIBRIN_CLOT_CLOTTING_CASCADE	0.219	0.492982	1
GO_PROTON_TRANSPORTING_TWO_SECTOR_ATPASE_COMPLEX	0.219	0.791139	1
GO_DRUG_BINDING	0.219	0.85337	1
KEGG_FRUCTOSE_AND_MANNOSE_METABOLISM	0.22	0.572868	1
GO_FC_RECEPTOR_SIGNALING_PATHWAY	0.22	0.913419	1
GO_RESPONSE_TO_METAL_ION	0.22	0.930301	1
REACTOME_FORMATION_OF_THE_TERNARY_COMPLEX_AND_SUBSEQUENTLY_THE_43S_COMPLEX	0.221	0.547487	1
PID_SYNDECAN_2_PATHWAY	0.221	0.552102	1
GO_EXOSOME_RNASE_COMPLEX_	0.221	0.768882	1
GO_CELL_FATE_DETERMINATION	0.221	0.785559	1
GO_NEGATIVE_REGULATION_OF_VIRAL_GENOME_REPLICATION	0.221	0.811349	1
GO_PHOSPHATIDYLINOSITOL_METABOLIC_PROCESS	0.221	0.906071	1
GO_FOREBRAIN_NEURON_DEVELOPMENT	0.222	0.766108	1
GO_NEGATIVE_REGULATION_OF_HOMOTYPIC_CELL_CELL_ADHESION	0.222	0.851999	1
GO_ORGANIC_HYDROXY_COMPOUND_METABOLIC_PROCESS	0.222	0.947387	1
REACTOME_METABOLISM_OF_NON_CODING_RNA	0.223	0.608805	1
GO_NEGATIVE_REGULATION_OF_MUSCLE_ORGAN_DEVELOPMENT	0.223	0.784581	1
GO_SPINDLE_CHECKPOINT	0.223	0.78568	1
REACTOME_KERATAN_SULFATE_KERATIN_METABOLISM	0.225	0.530944	1
GO_RESPONSE_TO_MORPHINE	0.225	0.777645	1
GO_NAD_ADP_RIBOSYLTRANSFERASE_ACTIVITY	0.225	0.782285	1
GO_REGULATION_OF_INTERLEUKIN_10_PRODUCTION	0.225	0.795276	1
GO_HYDRO_LYASE_ACTIVITY	0.225	0.812364	1
GO_NEGATIVE_REGULATION_OF_SYNAPTIC_TRANSMISSION	0.225	0.826238	1
GO_REGULATION_OF_INTRACELLULAR_STEROID_HORMONE_RECEPTOR_SIGNALING_PATHWAY	0.225	0.836649	1
PID_INSULIN_PATHWAY	0.226	0.605162	1
REACTOME_ANTIGEN_PROCESSING_CROSS_PRESENTATION	0.226	0.623822	1
REACTOME_S_PHASE	0.226	0.656717	1
GO_PHOSPHOLIPASE_A2_ACTIVITY	0.226	0.775886	1
GO_MEMORY	0.226	0.835568	1
GO_GLUTATHIONE_TRANSFERASE_ACTIVITY	0.227	0.772131	1
GO_OXIDOREDUCTASE_ACTIVITY_ACTING_ON_SINGLE_DONORS_WITH_INCORPORATION_OF_MOLECULAR_OXYGEN	0.227	0.776789	1
GO_PHOSPHOLIPID_CATABOLIC_PROCESS	0.227	0.795184	1
PID_PTP1B_PATHWAY	0.228	0.615514	1
GO_CHD_TYPE_COMPLEX	0.228	0.770511	1
GO_POSITIVE_REGULATION_OF_PROTEIN_COMPLEX_DISASSEMBLY	0.228	0.775383	1
GO_REGULATION_OF_SODIUM_ION_TRANSPORT	0.228	0.852352	1
GO_GLAND_MORPHOGENESIS	0.228	0.867992	1
GO_OXIDOREDUCTASE_ACTIVITY_ACTING_ON_THE_CH_NH_GROUP_OF_DONORS	0.229	0.785669	1
GO_DNA_REPLICATION_INDEPENDENT_NUCLEOSOME_ORGANIZATION	0.229	0.812284	1
GO_MYOSIN_BINDING	0.229	0.827658	1
GO_VESICLE_COAT	0.229	0.829476	1
KEGG_ETHER_LIPID_METABOLISM	0.23	0.524796	1
GO_PROTEIN_LOCALIZATION_TO_CILIUM	0.23	0.776415	1
GO_PROSTATE_GLAND_DEVELOPMENT	0.23	0.811398	1
REACTOME_POST_TRANSLATIONAL_PROTEIN_MODIFICATION	0.231	0.688685	1
GO_CARDIAC_EPITHELIAL_TO_MESENCHYMAL_TRANSITION	0.231	0.787683	1
GO_ACROSOMAL_VESICLE	0.231	0.82736	1
GO_MUCOPOLYSACCHARIDE_METABOLIC_PROCESS	0.231	0.871676	1
GO_REGULATION_OF_WOUND_HEALING	0.231	0.896986	1
GO_NEGATIVE_REGULATION_OF_PROTEIN_CATABOLIC_PROCESS	0.231	0.90345	1
KEGG_STEROID_HORMONE_BIOSYNTHESIS	0.232	0.531276	1
GO_CEREBRAL_CORTEX_CELL_MIGRATION	0.232	0.783653	1
GO_TRANSCRIPTIONAL_REPRESSOR_COMPLEX	0.232	0.870949	1
GO_ORGANIC_ACID_TRANSPORT	0.232	0.931442	1
GO_SENSORY_ORGAN_DEVELOPMENT	0.232	0.954917	1
GO_NEUROLOGICAL_SYSTEM_PROCESS	0.232	0.959809	1
GO_CARDIAC_ATRIUM_DEVELOPMENT	0.233	0.783631	1
GO_REGULATION_OF_SODIUM_ION_TRANSMEMBRANE_TRANSPORT	0.233	0.825168	1
GO_ELECTRON_CARRIER_ACTIVITY	0.233	0.875332	1
GO_REGULATION_OF_FAT_CELL_DIFFERENTIATION	0.233	0.877253	1
GO_CELL_CELL_JUNCTION	0.233	0.952368	1
GO_NEGATIVE_REGULATION_OF_INTRACELLULAR_PROTEIN_TRANSPORT	0.234	0.876881	1
KEGG_METABOLISM_OF_XENOBIOTICS_BY_CYTOCHROME_P450	0.235	0.57813	1
REACTOME_METABOLISM_OF_LIPIDS_AND_LIPOPROTEINS	0.235	0.728767	1
GO_PHOSPHATIDYLCHOLINE_BIOSYNTHETIC_PROCESS	0.236	0.775489	1
GO_POSITIVE_REGULATION_OF_LIPID_KINASE_ACTIVITY	0.236	0.803465	1
GO_UNSATURATED_FATTY_ACID_BIOSYNTHETIC_PROCESS	0.236	0.826761	1
GO_TRANSLATION_INITIATION_FACTOR_ACTIVITY	0.237	0.825144	1
GO_HETEROCHROMATIN	0.237	0.84602	1
GO_RNA_PHOSPHODIESTER_BOND_HYDROLYSIS	0.237	0.885246	1
GO_UDP_GLYCOSYLTRANSFERASE_ACTIVITY	0.237	0.904165	1
GO_BRANCHED_CHAIN_AMINO_ACID_METABOLIC_PROCESS	0.238	0.785019	1
GO_ATP_HYDROLYSIS_COUPLED_TRANSMEMBRANE_TRANSPORT	0.238	0.802302	1
GO_PHENOL_CONTAINING_COMPOUND_METABOLIC_PROCESS	0.238	0.830003	1
GO_ENDODERM_DEVELOPMENT	0.238	0.843683	1
GO_HYDROLASE_ACTIVITY_ACTING_ON_CARBON_NITROGEN_BUT_NOT_PEPTIDE_BONDS_IN_LINEAR_AMIDES	0.238	0.866053	1
GO_NEGATIVE_REGULATION_OF_PROTEIN_MODIFICATION_BY_SMALL_PROTEIN_CONJUGATION_OR_REMOVAL	0.238	0.907652	1
GO_LAMELLAR_BODY	0.239	0.767774	1
GO_RESPONSE_TO_ISOQUINOLINE_ALKALOID	0.239	0.784681	1
GO_MUSCLE_CELL_MIGRATION	0.239	0.785247	1
GO_POSITIVE_REGULATION_OF_PROTEASOMAL_PROTEIN_CATABOLIC_PROCESS	0.239	0.915218	1
PID_RHOA_PATHWAY	0.24	0.610798	1
REACTOME_AUTODEGRADATION_OF_CDH1_BY_CDH1_APC_C	0.24	0.615291	1
GO_CRANIAL_SKELETAL_SYSTEM_DEVELOPMENT	0.24	0.834006	1
GO_PROTEIN_LOCALIZATION_TO_CELL_PERIPHERY	0.24	0.90854	1
KEGG_PROTEIN_EXPORT	0.24024	0.524198	1
REACTOME_KERATAN_SULFATE_BIOSYNTHESIS	0.241	0.530233	1
REACTOME_CHROMOSOME_MAINTENANCE	0.241	0.660075	1
PID_ECADHERIN_NASCENT_AJ_PATHWAY	0.242	0.609	1
REACTOME_CELL_CELL_COMMUNICATION	0.242	0.675273	1
GO_LONG_TERM_SYNAPTIC_POTENTIATION	0.242	0.796954	1
GO_TRANSCRIPTION_INITIATION_FROM_RNA_POLYMERASE_II_PROMOTER	0.242	0.904177	1
GO_REGULATION_OF_PLASMA_LIPOPROTEIN_PARTICLE_LEVELS	0.243	0.821882	1
GO_RIBOSOME_BINDING	0.243	0.829296	1
GO_CYSTEINE_TYPE_ENDOPEPTIDASE_INHIBITOR_ACTIVITY	0.243	0.835621	1
GO_REGULATION_OF_SYNAPSE_ASSEMBLY	0.243	0.847151	1
GO_NEGATIVE_REGULATION_OF_LIPID_METABOLIC_PROCESS	0.243	0.875951	1
GO_RIBOSOME_BIOGENESIS	0.243	0.939885	1
GO_APOPTOTIC_NUCLEAR_CHANGES	0.243243	0.790041	1
REACTOME_UNFOLDED_PROTEIN_RESPONSE	0.244	0.647557	1
GO_REGULATION_OF_TRANSCRIPTION_INVOLVED_IN_G1_S_TRANSITION_OF_MITOTIC_CELL_CYCLE	0.244	0.804735	1
BIOCARTA_RAC1_PATHWAY	0.245	0.559267	1
KEGG_ALZHEIMERS_DISEASE	0.245	0.690126	1
GO_RELAXATION_OF_MUSCLE	0.245	0.787453	1
GO_CADHERIN_BINDING	0.245	0.80379	1
GO_SOMITE_DEVELOPMENT	0.245	0.865693	1
GO_POSITIVE_REGULATION_OF_CARDIAC_MUSCLE_CELL_PROLIFERATION	0.245245	0.785091	1
REACTOME_LIPID_DIGESTION_MOBILIZATION_AND_TRANSPORT	0.246	0.564956	1
GO_T_CELL_RECEPTOR_COMPLEX	0.246	0.784274	1
GO_LACTATION	0.246	0.825154	1
GO_TERMINATION_OF_RNA_POLYMERASE_II_TRANSCRIPTION	0.246	0.851971	1
PID_FRA_PATHWAY	0.247	0.601793	1
GO_INTRAMOLECULAR_TRANSFERASE_ACTIVITY	0.247	0.795736	1
GO_90S_PRERIBOSOME	0.247	0.800301	1
GO_TRANSFORMING_GROWTH_FACTOR_BETA_RECEPTOR_BINDING	0.247	0.824937	1
GO_CELL_DIVISION_SITE	0.247	0.836929	1
GO_ION_GATED_CHANNEL_ACTIVITY	0.249	0.801951	1
GO_TRANSFERASE_ACTIVITY_TRANSFERRING_ALKYL_OR_ARYL_OTHER_THAN_METHYL_GROUPS	0.249	0.840295	1
GO_CEREBRAL_CORTEX_DEVELOPMENT	0.249	0.904367	1
KEGG_DORSO_VENTRAL_AXIS_FORMATION	0.25	0.54667	1
PID_IL2_PI3K_PATHWAY	0.25	0.605732	1
GO_POSITIVE_REGULATION_OF_MONOOXYGENASE_ACTIVITY	0.25	0.786108	1
GO_POSITIVE_REGULATION_OF_CELL_MATRIX_ADHESION	0.25	0.809211	1
GO_O_ACYLTRANSFERASE_ACTIVITY	0.25	0.830792	1
GO_SWI_SNF_SUPERFAMILY_TYPE_COMPLEX	0.25	0.8701	1
GO_POSITIVE_REGULATION_OF_SMOOTH_MUSCLE_CELL_MIGRATION	0.251	0.803417	1
GO_NEGATIVE_REGULATION_OF_EXTRINSIC_APOPTOTIC_SIGNALING_PATHWAY_VIA_DEATH_DOMAIN_RECEPTORS	0.251	0.812203	1
GO_OXIDOREDUCTASE_COMPLEX	0.251	0.882102	1
GO_RESPONSE_TO_ETHANOL	0.251	0.906737	1
GO_AMMONIUM_ION_METABOLIC_PROCESS	0.251	0.915318	1
GO_GALACTOSYLTRANSFERASE_ACTIVITY	0.252	0.800113	1
GO_EXTRINSIC_COMPONENT_OF_ORGANELLE_MEMBRANE	0.252	0.804834	1
GO_GLYCOLIPID_BIOSYNTHETIC_PROCESS	0.252	0.852088	1
REACTOME_CELL_JUNCTION_ORGANIZATION	0.253	0.646509	1
GO_CELLULAR_RESPONSE_TO_MECHANICAL_STIMULUS	0.253	0.876817	1
GO_REGULATION_OF_NUCLEASE_ACTIVITY	0.254	0.808832	1
GO_POSITIVE_REGULATION_OF_PHOSPHOLIPASE_ACTIVITY	0.254	0.827448	1
GO_FATTY_ACID_BIOSYNTHETIC_PROCESS	0.254	0.876558	1
PID_CASPASE_PATHWAY	0.255	0.622937	1
GO_GLIAL_CELL_DEVELOPMENT	0.255	0.865858	1
GO_POSITIVE_REGULATION_OF_MAP_KINASE_ACTIVITY	0.255	0.933441	1
GO_NEGATIVE_REGULATION_OF_TRANSPORTER_ACTIVITY	0.256	0.831108	1
GO_NEGATIVE_REGULATION_OF_LIPID_BIOSYNTHETIC_PROCESS	0.256	0.835245	1
PID_AVB3_INTEGRIN_PATHWAY	0.257	0.646219	1
GO_CATION_CATION_ANTIPORTER_ACTIVITY	0.257	0.793673	1
GO_REGULATION_OF_EPIDERMIS_DEVELOPMENT	0.257	0.824914	1
GO_PROTEIN_LOCALIZATION_TO_CHROMOSOME	0.257	0.845651	1
GO_NEGATIVE_REGULATION_OF_CELL_CELL_ADHESION	0.257	0.907317	1
KEGG_GLYCEROLIPID_METABOLISM	0.258	0.608883	1
GO_GTP_DEPENDENT_PROTEIN_BINDING	0.258	0.784636	1
GO_RNA_POLYMERASE_II_ACTIVATING_TRANSCRIPTION_FACTOR_BINDING	0.258	0.822328	1
GO_INTRAMOLECULAR_OXIDOREDUCTASE_ACTIVITY	0.258	0.854069	1
GO_MEMBRANE_LIPID_BIOSYNTHETIC_PROCESS	0.258	0.90045	1
REACTOME_AMINO_ACID_AND_OLIGOPEPTIDE_SLC_TRANSPORTERS	0.259	0.609564	1
GO_REGULATION_OF_MUSCLE_CELL_APOPTOTIC_PROCESS	0.259	0.829742	1
GO_LYASE_ACTIVITY	0.259	0.930042	1
GO_VACUOLAR_MEMBRANE	0.259	0.969132	1
KEGG_ALANINE_ASPARTATE_AND_GLUTAMATE_METABOLISM	0.26	0.594158	1
GO_NEGATIVE_REGULATION_OF_POTASSIUM_ION_TRANSPORT	0.26	0.803127	1
GO_CIS_TRANS_ISOMERASE_ACTIVITY	0.26	0.82463	1
GO_SPINDLE_MICROTUBULE	0.26	0.860431	1
GO_TRNA_METABOLIC_PROCESS	0.26	0.955122	1
GO_REGULATION_OF_ANION_TRANSMEMBRANE_TRANSPORT	0.261	0.802816	1
GO_GENITALIA_DEVELOPMENT	0.261	0.835081	1
REACTOME_BASE_EXCISION_REPAIR	0.262	0.529197	1
REACTOME_ER_PHAGOSOME_PATHWAY	0.262	0.634101	1
GO_NEGATIVE_REGULATION_OF_EXOCYTOSIS	0.262	0.803527	1
REACTOME_ENOS_ACTIVATION_AND_REGULATION	0.262262	0.531916	1
KEGG_INSULIN_SIGNALING_PATHWAY	0.263	0.685986	1
GO_MATURATION_OF_5_8S_RRNA	0.263	0.809459	1
GO_POSITIVE_REGULATION_OF_CALCIUM_ION_TRANSPORT_INTO_CYTOSOL	0.263	0.82834	1
GO_PLATELET_ACTIVATION	0.263	0.916544	1
GO_MUSCLE_FILAMENT_SLIDING	0.264	0.803515	1
GO_PROTEOGLYCAN_BINDING	0.264	0.811917	1
GO_REGULATION_OF_EPIDERMAL_CELL_DIFFERENTIATION	0.264	0.822703	1
GO_REGULATION_OF_FILOPODIUM_ASSEMBLY	0.264	0.823805	1
GO_DSRNA_FRAGMENTATION	0.265	0.821967	1
GO_CELLULAR_KETONE_METABOLIC_PROCESS	0.265	0.872439	1
GO_REGULATION_OF_MACROPHAGE_DIFFERENTIATION	0.265797	0.784986	1
GO_REGULATION_OF_OLIGODENDROCYTE_DIFFERENTIATION	0.266	0.790584	1
GO_POSITIVE_REGULATION_OF_INTERLEUKIN_2_PRODUCTION	0.266	0.803979	1
GO_POTASSIUM_ION_TRANSMEMBRANE_TRANSPORTER_ACTIVITY	0.266	0.869185	1
GO_TISSUE_HOMEOSTASIS	0.266	0.93167	1
GO_WNT_SIGNALING_PATHWAY	0.266	0.955544	1
REACTOME_REGULATION_OF_MITOTIC_CELL_CYCLE	0.267	0.674616	1
GO_ESTROGEN_METABOLIC_PROCESS	0.267	0.796305	1
GO_BLOOD_COAGULATION_FIBRIN_CLOT_FORMATION	0.267	0.804434	1
GO_VIRAL_BUDDING	0.267	0.81217	1
GO_APOPTOTIC_MITOCHONDRIAL_CHANGES	0.267	0.871562	1
GO_PROTEIN_LOCALIZATION_TO_MITOCHONDRION	0.267	0.876049	1
GO_CENTRAL_NERVOUS_SYSTEM_PROJECTION_NEURON_AXONOGENESIS	0.267267	0.801542	1
REACTOME_CHONDROITIN_SULFATE_DERMATAN_SULFATE_METABOLISM	0.268	0.615987	1
REACTOME_DIABETES_PATHWAYS	0.268	0.691111	1
GO_AUTOPHAGOSOME_MEMBRANE	0.268	0.825579	1
GO_ACUTE_INFLAMMATORY_RESPONSE	0.268	0.859356	1
GO_PROTEIN_DNA_COMPLEX	0.268	0.917067	1
GO_EMBRYONIC_EYE_MORPHOGENESIS	0.269	0.825464	1
GO_NEURON_PROJECTION_GUIDANCE	0.269	0.939504	1
REACTOME_ANTIVIRAL_MECHANISM_BY_IFN_STIMULATED_GENES	0.27	0.673644	1
GO_CAJAL_BODY	0.27	0.85968	1
GO_NEGATIVE_REGULATION_OF_PROTEIN_SECRETION	0.27	0.902725	1
GO_POSITIVE_REGULATION_OF_PROTEIN_MODIFICATION_BY_SMALL_PROTEIN_CONJUGATION_OR_REMOVAL	0.27	0.940319	1
BIOCARTA_CELLCYCLE_PATHWAY	0.271	0.564852	1
GO_RESPONSE_TO_PH	0.271	0.828204	1
GO_PEPTIDYL_PROLINE_MODIFICATION	0.271	0.874852	1
GO_REGULATION_OF_TRANSFORMING_GROWTH_FACTOR_BETA_RECEPTOR_SIGNALING_PATHWAY	0.271	0.904251	1
GO_NEGATIVE_REGULATION_OF_PLATELET_ACTIVATION	0.271543	0.80455	1
GO_PHOSPHATIDIC_ACID_METABOLIC_PROCESS	0.272	0.834371	1
GO_REGULATION_OF_CELLULAR_RESPONSE_TO_TRANSFORMING_GROWTH_FACTOR_BETA_STIMULUS	0.272	0.907217	1
GO_TRANSFERASE_ACTIVITY_TRANSFERRING_ACYL_GROUPS	0.272	0.946059	1
GO_BROWN_FAT_CELL_DIFFERENTIATION	0.273273	0.786497	1
GO_DETECTION_OF_MECHANICAL_STIMULUS	0.273273	0.796183	1
KEGG_TYPE_I_DIABETES_MELLITUS	0.274	0.624512	1
GO_POSITIVE_REGULATION_OF_GLIAL_CELL_DIFFERENTIATION	0.274	0.825613	1
GO_NEGATIVE_REGULATION_OF_APOPTOTIC_SIGNALING_PATHWAY	0.274	0.949829	1
PID_TCR_CALCIUM_PATHWAY	0.275	0.547951	1
GO_NEGATIVE_REGULATION_OF_ACTIN_FILAMENT_DEPOLYMERIZATION	0.275	0.832008	1
GO_RESPONSE_TO_FUNGUS	0.275	0.835715	1
GO_NEGATIVE_REGULATION_OF_CELL_MATRIX_ADHESION	0.276	0.82905	1
GO_SPERM_PART	0.276	0.907795	1
GO_REGULATION_OF_PROTEIN_STABILITY	0.276	0.951376	1
GO_OSSIFICATION	0.276	0.962504	1
GO_ACTIN_MYOSIN_FILAMENT_SLIDING	0.277	0.808573	1
GO_REGULATION_OF_NUCLEAR_DIVISION	0.277	0.929826	1
GO_REGULATION_OF_THYMOCYTE_AGGREGATION	0.278	0.826682	1
GO_OOCYTE_DIFFERENTIATION	0.278	0.842923	1
PID_NETRIN_PATHWAY	0.279	0.608294	1
GO_G_PROTEIN_COUPLED_AMINE_RECEPTOR_ACTIVITY	0.28	0.811006	1
GO_VASODILATION	0.28	0.822994	1
GO_ORGANOPHOSPHATE_CATABOLIC_PROCESS	0.28	0.933667	1
GO_ORGANIC_ACID_SODIUM_SYMPORTER_ACTIVITY	0.28028	0.810556	1
REACTOME_SMAD2_SMAD3_SMAD4_HETEROTRIMER_REGULATES_TRANSCRIPTION	0.281	0.612176	1
GO__DE_NOVO_PROTEIN_FOLDING	0.281	0.825108	1
GO_ACYLGLYCEROL_O_ACYLTRANSFERASE_ACTIVITY	0.281	0.828171	1
GO_ASPARTATE_FAMILY_AMINO_ACID_METABOLIC_PROCESS	0.281	0.86604	1
GO_NCRNA_TRANSCRIPTION	0.281	0.904968	1
PID_ARF_3PATHWAY	0.282	0.600919	1
PID_IL8_CXCR2_PATHWAY	0.282	0.607652	1
GO_ATP_BIOSYNTHETIC_PROCESS	0.282	0.811941	1
GO_CARBOHYDRATE_BINDING	0.282	0.953943	1
GO_CELL_SURFACE	0.282	0.971413	1
BIOCARTA_MTA3_PATHWAY	0.283	0.568148	1
REACTOME_G_PROTEIN_BETA_GAMMA_SIGNALLING	0.283	0.585377	1
GO_POTASSIUM_CHANNEL_REGULATOR_ACTIVITY	0.283	0.826538	1
GO_RESPONSE_TO_GROWTH_HORMONE	0.283	0.833574	1
GO_POSITIVE_REGULATION_OF_VASODILATION	0.283	0.834643	1
GO_NEURONAL_POSTSYNAPTIC_DENSITY	0.283	0.861353	1
GO_CELL_BODY	0.283	0.969272	1
ST_G_ALPHA_I_PATHWAY	0.284	0.645862	1
GO_MULTI_ORGANISM_MEMBRANE_BUDDING	0.284	0.808479	1
GO_METAPHASE_PLATE_CONGRESSION	0.284	0.897097	1
GO_NEGATIVE_REGULATION_OF_CYTOKINE_SECRETION	0.285	0.856883	1
GO_REGULATION_OF_LIPASE_ACTIVITY	0.285	0.905403	1
GO_REGULATION_OF_TRANSLATIONAL_INITIATION	0.285	0.908124	1
GO_REGULATION_OF_T_CELL_PROLIFERATION	0.285	0.931359	1
GO_GLYCOPROTEIN_BINDING	0.285	0.936718	1
REACTOME_SYNTHESIS_OF_PA	0.286	0.61202	1
GO_CELLULAR_RESPONSE_TO_ACID_CHEMICAL	0.286	0.955163	1
GO_AROMATIC_AMINO_ACID_FAMILY_METABOLIC_PROCESS	0.286286	0.805061	1
GO_CARTILAGE_DEVELOPMENT	0.287	0.940894	1
GO_SERINE_HYDROLASE_ACTIVITY	0.287	0.946616	1
REACTOME_MRNA_SPLICING	0.288	0.68973	1
GO_POSITIVE_REGULATION_OF_EMBRYONIC_DEVELOPMENT	0.288	0.849768	1
GO_REGULATION_OF_SISTER_CHROMATID_SEGREGATION	0.288	0.904177	1
GO_R_SMAD_BINDING	0.289	0.812268	1
GO_WNT_SIGNALING_PATHWAY_CALCIUM_MODULATING_PATHWAY	0.289	0.8658	1
GO_RESPONSE_TO_TESTOSTERONE	0.29	0.826672	1
GO_GLUTAMINE_METABOLIC_PROCESS	0.291	0.809438	1
GO_REGULATION_OF_ASTROCYTE_DIFFERENTIATION	0.291	0.827076	1
GO_REGULATION_OF_FIBROBLAST_GROWTH_FACTOR_RECEPTOR_SIGNALING_PATHWAY	0.291	0.827825	1
GO_REGULATION_OF_T_CELL_DIFFERENTIATION_IN_THYMUS	0.291	0.852847	1
GO_REGULATION_OF_POTASSIUM_ION_TRANSPORT	0.291	0.906807	1
GO_FAT_SOLUBLE_VITAMIN_METABOLIC_PROCESS	0.291583	0.829796	1
GO_EPITHELIAL_TUBE_BRANCHING_INVOLVED_IN_LUNG_MORPHOGENESIS	0.292	0.829322	1
GO_REGULATION_OF_CATECHOLAMINE_SECRETION	0.293	0.810104	1
GO_UDP_GALACTOSYLTRANSFERASE_ACTIVITY	0.293	0.823557	1
GO_ACTIN_POLYMERIZATION_OR_DEPOLYMERIZATION	0.293	0.852677	1
PID_NECTIN_PATHWAY	0.294	0.642936	1
GO_MULTI_ORGANISM_ORGANELLE_ORGANIZATION	0.294	0.81175	1
GO_REGULATION_OF_OSTEOBLAST_PROLIFERATION	0.294	0.827486	1
GO_STEROID_DEHYDROGENASE_ACTIVITY	0.294	0.828488	1
GO_KETONE_BIOSYNTHETIC_PROCESS	0.294	0.829954	1
GO_NEGATIVE_REGULATION_OF_ION_TRANSPORT	0.294	0.911024	1
GO_REGULATION_OF_PROTEIN_UBIQUITINATION_INVOLVED_IN_UBIQUITIN_DEPENDENT_PROTEIN_CATABOLIC_PROCESS	0.294	0.92938	1
GO_RNA_CATABOLIC_PROCESS	0.294	0.967772	1
REACTOME_LATENT_INFECTION_OF_HOMO_SAPIENS_WITH_MYCOBACTERIUM_TUBERCULOSIS	0.295	0.610534	1
REACTOME_FORMATION_OF_RNA_POL_II_ELONGATION_COMPLEX_	0.295	0.658451	1
GO_POSITIVE_REGULATION_OF_STEROID_METABOLIC_PROCESS	0.295	0.828673	1
GO_UBIQUITIN_LIKE_PROTEIN_LIGASE_ACTIVITY	0.295	0.950777	1
GO_ACUTE_PHASE_RESPONSE	0.296	0.831954	1
GO_CERAMIDE_METABOLIC_PROCESS	0.296	0.909423	1
GO_CELLULAR_RESPONSE_TO_REACTIVE_OXYGEN_SPECIES	0.296	0.926113	1
GO_IMMUNE_RESPONSE_REGULATING_CELL_SURFACE_RECEPTOR_SIGNALING_PATHWAY	0.296	0.970584	1
GO_ION_TRANSMEMBRANE_TRANSPORT	0.296	0.973127	1
KEGG_NICOTINATE_AND_NICOTINAMIDE_METABOLISM	0.296593	0.602455	1
GO_PROTEIN_PEPTIDYL_PROLYL_ISOMERIZATION	0.297	0.846608	1
GO_NEUTRAL_LIPID_BIOSYNTHETIC_PROCESS	0.297	0.84665	1
GO_NEUROPEPTIDE_SIGNALING_PATHWAY	0.297	0.853454	1
GO_POSITIVE_REGULATION_OF_OXIDOREDUCTASE_ACTIVITY	0.297	0.862989	1
GO_MRNA_3_END_PROCESSING	0.297	0.928819	1
GO_REGULATION_OF_GLUCOSE_METABOLIC_PROCESS	0.297	0.932371	1
BIOCARTA_MEF2D_PATHWAY	0.297297	0.572632	1
REACTOME_PURINE_METABOLISM	0.298	0.629159	1
GO_ESTABLISHMENT_OF_SPINDLE_ORIENTATION	0.299	0.824744	1
GO_EMBRYONIC_PLACENTA_MORPHOGENESIS	0.299	0.828746	1
GO_EPIBOLY	0.299	0.835118	1
GO_PHOSPHATIDYLINOSITOL_3_KINASE_BINDING	0.299	0.877005	1
GO_NEGATIVE_REGULATION_OF_CANONICAL_WNT_SIGNALING_PATHWAY	0.299	0.953392	1
GO_MODULATION_OF_EXCITATORY_POSTSYNAPTIC_POTENTIAL	0.299299	0.837524	1
REACTOME_SIGNAL_AMPLIFICATION	0.3	0.612241	1
REACTOME_SYNTHESIS_OF_DNA	0.3	0.690871	1
GO_INSULIN_RECEPTOR_BINDING	0.3	0.869442	1
GO_ACTIN_FILAMENT_BUNDLE	0.3	0.893963	1
GO_SODIUM_ION_TRANSMEMBRANE_TRANSPORTER_ACTIVITY	0.3	0.930607	1
GO_TONGUE_DEVELOPMENT	0.3003	0.825404	1
GO_COFACTOR_TRANSPORT	0.3003	0.84709	1
GO_CELLULAR_RESPONSE_TO_TOPOLOGICALLY_INCORRECT_PROTEIN	0.301	0.9302	1
ST_PHOSPHOINOSITIDE_3_KINASE_PATHWAY	0.302	0.656961	1
SIG_INSULIN_RECEPTOR_PATHWAY_IN_CARDIAC_MYOCYTES	0.302	0.684006	1
GO_RIBONUCLEOSIDE_TRIPHOSPHATE_BIOSYNTHETIC_PROCESS	0.302	0.853983	1
GO_POSITIVE_REGULATION_OF_KIDNEY_DEVELOPMENT	0.302	0.870472	1
GO_MIDBRAIN_DEVELOPMENT	0.302	0.908294	1
PID_IL2_STAT5_PATHWAY	0.303	0.622697	1
GO_GOLGI_TO_PLASMA_MEMBRANE_PROTEIN_TRANSPORT	0.303	0.824645	1
GO_NEGATIVE_REGULATION_OF_DENDRITE_DEVELOPMENT	0.303	0.825189	1
GO_PRODUCTION_OF_SMALL_RNA_INVOLVED_IN_GENE_SILENCING_BY_RNA	0.303	0.83522	1
GO_SUBSTRATE_ADHESION_DEPENDENT_CELL_SPREADING	0.303	0.882128	1
GO_PROTEIN_POLYMERIZATION	0.303	0.904831	1
GO_HYDROLASE_ACTIVITY_HYDROLYZING_O_GLYCOSYL_COMPOUNDS	0.303	0.906734	1
REACTOME_TELOMERE_MAINTENANCE	0.304	0.68556	1
REACTOME_COSTIMULATION_BY_THE_CD28_FAMILY	0.304	0.686752	1
KEGG_ENDOCYTOSIS	0.304	0.727788	1
GO_DIOXYGENASE_ACTIVITY	0.304	0.921746	1
GO_MEMBRANE_FUSION	0.304	0.952689	1
GO_CELL_VOLUME_HOMEOSTASIS	0.305	0.831936	1
GO_OVARIAN_FOLLICLE_DEVELOPMENT	0.305	0.8772	1
GO_POSITIVE_REGULATION_OF_RESPONSE_TO_DNA_DAMAGE_STIMULUS	0.305	0.905099	1
GO_GENE_SILENCING_BY_RNA	0.305	0.937221	1
REACTOME_RNA_POL_II_PRE_TRANSCRIPTION_EVENTS	0.306	0.687989	1
GO_EXCITATORY_EXTRACELLULAR_LIGAND_GATED_ION_CHANNEL_ACTIVITY	0.306	0.82741	1
GO_SECRETORY_GRANULE_MEMBRANE	0.306	0.90386	1
REACTOME_SPHINGOLIPID_METABOLISM	0.307	0.676012	1
GO_PROSTATE_GLAND_MORPHOGENESIS	0.307	0.834909	1
GO_UBIQUITIN_LIKE_PROTEIN_CONJUGATING_ENZYME_BINDING	0.307	0.869744	1
GO_SODIUM_ION_TRANSMEMBRANE_TRANSPORT	0.307	0.90488	1
GO_ADENYLATE_CYCLASE_INHIBITING_G_PROTEIN_COUPLED_RECEPTOR_SIGNALING_PATHWAY	0.308	0.877784	1
GO_CHAPERONE_MEDIATED_PROTEIN_FOLDING	0.308	0.903994	1
GO_RESPONSE_TO_TOPOLOGICALLY_INCORRECT_PROTEIN	0.308	0.956131	1
GO_SIGNAL_TRANSDUCTION_BY_PROTEIN_PHOSPHORYLATION	0.308	0.972156	1
GO_RESPONSE_TO_PROSTAGLANDIN_E	0.309	0.863152	1
GO_HEAD_MORPHOGENESIS	0.309	0.875271	1
GO_PHOSPHOPROTEIN_BINDING	0.309	0.918448	1
GO_EPHRIN_RECEPTOR_SIGNALING_PATHWAY	0.309	0.92989	1
GO_MITOCHONDRION_LOCALIZATION	0.309309	0.862536	1
GO_REGULATION_OF_MITOPHAGY	0.31	0.903762	1
GO_PURINE_CONTAINING_COMPOUND_CATABOLIC_PROCESS	0.31	0.916372	1
GO_NEGATIVE_REGULATION_OF_GENE_EXPRESSION_EPIGENETIC	0.31	0.930354	1
GO_TRANSFERASE_ACTIVITY_TRANSFERRING_ACYL_GROUPS_OTHER_THAN_AMINO_ACYL_GROUPS	0.31	0.970417	1
GO_CALCIUM_ION_BINDING	0.31	0.991289	1
KEGG_BASAL_TRANSCRIPTION_FACTORS	0.311	0.622232	1
KEGG_FATTY_ACID_METABOLISM	0.311	0.657448	1
GO_PYRIMIDINE_NUCLEOTIDE_BIOSYNTHETIC_PROCESS	0.311	0.815072	1
GO_EXON_EXON_JUNCTION_COMPLEX	0.311	0.833145	1
GO_POSTTRANSCRIPTIONAL_GENE_SILENCING	0.311	0.882766	1
GO_POSITIVE_REGULATION_OF_LIGASE_ACTIVITY	0.311	0.936885	1
GO_REGULATION_OF_PHOSPHATIDYLINOSITOL_3_KINASE_SIGNALING	0.312	0.949881	1
REACTOME_FORMATION_OF_TRANSCRIPTION_COUPLED_NER_TC_NER_REPAIR_COMPLEX	0.313	0.622492	1
GO_ACETYLGLUCOSAMINYLTRANSFERASE_ACTIVITY	0.313	0.861913	1
GO_HYDROGEN_TRANSPORT	0.313	0.932243	1
REACTOME_AMINO_ACID_SYNTHESIS_AND_INTERCONVERSION_TRANSAMINATION	0.313627	0.609441	1
KEGG_PARKINSONS_DISEASE	0.314	0.714388	1
GO_MACROPHAGE_ACTIVATION	0.314	0.862222	1
GO_PROTEIN_SERINE_THREONINE_PHOSPHATASE_ACTIVITY	0.314	0.92864	1
GO_FERTILIZATION	0.315	0.941562	1
GO_RELEASE_OF_CYTOCHROME_C_FROM_MITOCHONDRIA	0.316	0.870667	1
GO_REGULATION_OF_EXTRINSIC_APOPTOTIC_SIGNALING_PATHWAY_IN_ABSENCE_OF_LIGAND	0.316	0.907063	1
GO_SPHINGOLIPID_BIOSYNTHETIC_PROCESS	0.316	0.952051	1
PID_PDGFRA_PATHWAY	0.317	0.61375	1
REACTOME_APC_C_CDC20_MEDIATED_DEGRADATION_OF_MITOTIC_PROTEINS	0.317	0.691831	1
GO_SERINE_TYPE_EXOPEPTIDASE_ACTIVITY	0.317	0.839773	1
GO_ELECTRON_TRANSPORT_CHAIN	0.317	0.937419	1
PID_EPHA2_FWD_PATHWAY	0.318	0.622118	1
REACTOME_PACKAGING_OF_TELOMERE_ENDS	0.318	0.654288	1
REACTOME_ACTIVATION_OF_NF_KAPPAB_IN_B_CELLS	0.318	0.689169	1
KEGG_PURINE_METABOLISM	0.318	0.727484	1
GO_NEURAL_NUCLEUS_DEVELOPMENT	0.318	0.905657	1
KEGG_LEUKOCYTE_TRANSENDOTHELIAL_MIGRATION	0.319	0.710062	1
GO_LUNG_CELL_DIFFERENTIATION	0.319	0.876452	1
GO_FORELIMB_MORPHOGENESIS	0.319	0.88175	1
GO_CELLULAR_MODIFIED_AMINO_ACID_BIOSYNTHETIC_PROCESS	0.319	0.905064	1
GO_COGNITION	0.319	0.958592	1
GO_PROTEIN_C_TERMINUS_BINDING	0.319	0.964544	1
REACTOME_PLC_BETA_MEDIATED_EVENTS	0.32	0.684225	1
GO_ACYLGLYCEROL_BIOSYNTHETIC_PROCESS	0.32	0.852938	1
GO_STEROL_BIOSYNTHETIC_PROCESS	0.32	0.904808	1
PID_RB_1PATHWAY	0.321	0.687735	1
GO_RESPONSE_TO_ARSENIC_CONTAINING_SUBSTANCE	0.321	0.869423	1
GO_MULTI_ORGANISM_MEMBRANE_ORGANIZATION	0.321	0.887165	1
GO_ACID_SECRETION	0.321	0.904657	1
GO_BETA_CATENIN_TCF_COMPLEX_ASSEMBLY	0.321	0.904801	1
GO_DICARBOXYLIC_ACID_TRANSMEMBRANE_TRANSPORTER_ACTIVITY	0.322	0.877627	1
GO_REGULATION_OF_VACUOLE_ORGANIZATION	0.322	0.907507	1
REACTOME_REGULATION_OF_INSULIN_SECRETION	0.323	0.687746	1
GO_NEGATIVE_REGULATION_OF_CHROMOSOME_SEGREGATION	0.323	0.884888	1
GO_OLIGOSACCHARIDE_METABOLIC_PROCESS	0.323	0.930991	1
REACTOME_CELL_CELL_JUNCTION_ORGANIZATION	0.324	0.688325	1
GO_REGULATION_OF_TRANSCRIPTION_FROM_RNA_POLYMERASE_II_PROMOTER_IN_RESPONSE_TO_HYPOXIA	0.324	0.872696	1
GO_NEGATIVE_REGULATION_OF_PEPTIDE_SECRETION	0.324	0.893275	1
GO_REGULATION_OF_STEM_CELL_PROLIFERATION	0.324	0.935383	1
BIOCARTA_FAS_PATHWAY	0.325	0.652309	1
GO_MALE_MEIOSIS	0.325	0.889726	1
GO_REGULATION_OF_SODIUM_ION_TRANSMEMBRANE_TRANSPORTER_ACTIVITY	0.325	0.893015	1
GO_IMPORT_INTO_CELL	0.325	0.905306	1
GO_MITOCHONDRIAL_TRANSMEMBRANE_TRANSPORT	0.325	0.910724	1
GO_MODULATION_OF_TRANSCRIPTION_IN_OTHER_ORGANISM_INVOLVED_IN_SYMBIOTIC_INTERACTION	0.325325	0.844213	1
GO_PHAGOSOME_ACIDIFICATION	0.327	0.856324	1
GO_POSITIVE_REGULATION_OF_SODIUM_ION_TRANSPORT	0.327	0.872447	1
GO_MULTICELLULAR_ORGANISM_METABOLIC_PROCESS	0.327	0.933888	1
REACTOME_GLYCEROPHOSPHOLIPID_BIOSYNTHESIS	0.328	0.707851	1
GO_SIGNAL_TRANSDUCTION_IN_ABSENCE_OF_LIGAND	0.328	0.905708	1
GO_CHANNEL_REGULATOR_ACTIVITY	0.328	0.947908	1
KEGG_BETA_ALANINE_METABOLISM	0.329	0.651908	1
GO_HYDROLASE_ACTIVITY_ACTING_ON_CARBON_NITROGEN_BUT_NOT_PEPTIDE_BONDS	0.329	0.966382	1
GO_MRNA_PROCESSING	0.329	0.988468	1
GO_POSITIVE_REGULATION_OF_DNA_TEMPLATED_TRANSCRIPTION_INITIATION	0.33	0.869886	1
GO_CYCLIC_NUCLEOTIDE_MEDIATED_SIGNALING	0.33	0.921727	1
GO_CANONICAL_WNT_SIGNALING_PATHWAY	0.33	0.948026	1
GO_ANTERIOR_POSTERIOR_PATTERN_SPECIFICATION	0.33	0.960669	1
GO_TRANSFERASE_ACTIVITY_TRANSFERRING_NITROGENOUS_GROUPS	0.331	0.875503	1
GO_REGULATION_OF_PEPTIDE_SECRETION	0.331	0.969961	1
GO_GENE_SILENCING	0.331	0.975696	1
GO_ENDOSOMAL_PART	0.331	0.991129	1
GO_REGULATION_OF_MYELOID_CELL_APOPTOTIC_PROCESS	0.332	0.891845	1
GO_SINGLE_STRANDED_RNA_BINDING	0.332	0.921986	1
GO_ACTIVATING_TRANSCRIPTION_FACTOR_BINDING	0.332	0.92937	1
GO_EMBRYONIC_SKELETAL_SYSTEM_MORPHOGENESIS	0.332	0.942868	1
GO_ORGANIC_HYDROXY_COMPOUND_BIOSYNTHETIC_PROCESS	0.332	0.969882	1
GO_MULTI_MULTICELLULAR_ORGANISM_PROCESS	0.332	0.97005	1
GO_FORMATION_OF_TRANSLATION_PREINITIATION_COMPLEX	0.333	0.846318	1
GO_REGULATION_OF_HORMONE_BIOSYNTHETIC_PROCESS	0.333	0.85242	1
GO_LYSOPHOSPHOLIPID_ACYLTRANSFERASE_ACTIVITY	0.333	0.872707	1
GO_CARBON_OXYGEN_LYASE_ACTIVITY	0.333	0.910092	1
GO_SMOOTHENED_SIGNALING_PATHWAY	0.333	0.933484	1
GO_NEGATIVE_REGULATION_OF_EMBRYONIC_DEVELOPMENT	0.333333	0.857268	1
REACTOME_EXTENSION_OF_TELOMERES	0.334	0.658152	1
GO_PEROXISOME_ORGANIZATION	0.334	0.917262	1
GO_ACTOMYOSIN	0.334	0.929135	1
GO_COLLAGEN_TRIMER	0.334	0.95083	1
GO_CLATHRIN_COATED_ENDOCYTIC_VESICLE	0.334	0.955483	1
GO_DNA_TEMPLATED_TRANSCRIPTION_INITIATION	0.334	0.970525	1
GO_ORGANELLE_ASSEMBLY	0.334	0.989631	1
GO_PEPTIDE_CATABOLIC_PROCESS	0.335	0.87676	1
GO_REGULATION_OF_TYROSINE_PHOSPHORYLATION_OF_STAT_PROTEIN	0.335	0.931758	1
GO_VITAMIN_BINDING	0.335	0.937294	1
GO_TRANSPORT_VESICLE_MEMBRANE	0.335	0.95422	1
GO_NEGATIVE_REGULATION_OF_WNT_SIGNALING_PATHWAY	0.335	0.970357	1
GO_POSITIVE_REGULATION_OF_PHOSPHATASE_ACTIVITY	0.336	0.876257	1
GO_REGULATION_OF_NEUROLOGICAL_SYSTEM_PROCESS	0.336	0.909074	1
GO_PEPTIDYL_ASPARAGINE_MODIFICATION	0.336	0.928485	1
GO_CLATHRIN_COATED_ENDOCYTIC_VESICLE_MEMBRANE	0.336	0.931007	1
GO_PROTEIN_HOMOTETRAMERIZATION	0.336	0.933891	1
GO_POSITIVE_REGULATION_OF_WNT_SIGNALING_PATHWAY	0.336	0.971917	1
BIOCARTA_ARAP_PATHWAY	0.336336	0.623651	1
KEGG_PORPHYRIN_AND_CHLOROPHYLL_METABOLISM	0.337	0.667302	1
GO_PROTEIN_TRANSPORTER_ACTIVITY	0.337	0.960081	1
GO_MEMBRANE_LIPID_CATABOLIC_PROCESS	0.338	0.852645	1
GO_MONOOXYGENASE_ACTIVITY	0.338	0.943159	1
GO_NUCLEOSIDE_MONOPHOSPHATE_METABOLIC_PROCESS	0.338	0.972218	1
REACTOME_ASSEMBLY_OF_THE_PRE_REPLICATIVE_COMPLEX	0.339	0.726236	1
REACTOME_TRANSCRIPTIONAL_REGULATION_OF_WHITE_ADIPOCYTE_DIFFERENTIATION	0.34	0.716081	1
KEGG_FOCAL_ADHESION	0.34	0.749594	1
GO_GLUTAMINE_FAMILY_AMINO_ACID_CATABOLIC_PROCESS	0.34	0.867498	1
GO_MONOVALENT_INORGANIC_CATION_TRANSPORT	0.34	0.976307	1
REACTOME_ORC1_REMOVAL_FROM_CHROMATIN	0.341	0.726764	1
GO_SENSORY_PERCEPTION_OF_TASTE	0.341	0.874049	1
GO_PROTEASOME_COMPLEX	0.341	0.962452	1
GO_ENERGY_DERIVATION_BY_OXIDATION_OF_ORGANIC_COMPOUNDS	0.341	0.969368	1
GO_RESPONSE_TO_CORTICOSTERONE	0.342	0.852154	1
GO_VITAMIN_METABOLIC_PROCESS	0.342	0.972984	1
GO_WW_DOMAIN_BINDING	0.343	0.877279	1
GO_CUL3_RING_UBIQUITIN_LIGASE_COMPLEX	0.343	0.916902	1
GO_TRNA_PROCESSING	0.343	0.965944	1
KEGG_HISTIDINE_METABOLISM	0.344	0.651165	1
PID_FOXM1_PATHWAY	0.344	0.690168	1
GO_NEGATIVE_REGULATION_OF_PROTEIN_BINDING	0.344	0.954735	1
GO_MAMMARY_GLAND_DUCT_MORPHOGENESIS	0.345	0.904101	1
REACTOME_MRNA_3_END_PROCESSING	0.346	0.679015	1
GO_VITAMIN_TRANSPORT	0.346	0.887253	1
GO_HYDROGEN_EXPORTING_ATPASE_ACTIVITY	0.346	0.903046	1
GO_CELLULAR_RESPONSE_TO_INORGANIC_SUBSTANCE	0.346	0.968384	1
GO_REGULATION_OF_PEPTIDE_TRANSPORT	0.346	0.977049	1
KEGG_TYROSINE_METABOLISM	0.347	0.689607	1
GO_REGULATION_OF_CELL_AGING	0.347	0.905377	1
GO_PHOSPHATIDYLCHOLINE_METABOLIC_PROCESS	0.347	0.929206	1
PID_P38_MK2_PATHWAY	0.348	0.675161	1
REACTOME_M_G1_TRANSITION	0.348	0.726419	1
GO_EXTRINSIC_APOPTOTIC_SIGNALING_PATHWAY_IN_ABSENCE_OF_LIGAND	0.348	0.91102	1
GO_MAMMARY_GLAND_EPITHELIUM_DEVELOPMENT	0.348	0.937359	1
GO_RESPONSE_TO_FATTY_ACID	0.348	0.951737	1
GO_BRANCHING_MORPHOGENESIS_OF_AN_EPITHELIAL_TUBE	0.348	0.968178	1
GO_RESPONSE_TO_STEROID_HORMONE	0.348	0.990452	1
GO_NEGATIVE_REGULATION_OF_CALCIUM_ION_TRANSPORT	0.348348	0.911027	1
GO_CELLULAR_COMPONENT_MAINTENANCE	0.349	0.902312	1
GO_REGULATION_OF_DOUBLE_STRAND_BREAK_REPAIR	0.349	0.932487	1
GO_CERAMIDE_BIOSYNTHETIC_PROCESS	0.349	0.947331	1
GO_REGULATION_OF_HORMONE_SECRETION	0.349	0.972787	1
GO_REGULATION_OF_MEIOTIC_NUCLEAR_DIVISION	0.35	0.869707	1
GO_EPITHELIAL_CELL_DIFFERENTIATION_INVOLVED_IN_KIDNEY_DEVELOPMENT	0.35	0.881727	1
GO_REGULATION_OF_CARDIAC_MUSCLE_CELL_DIFFERENTIATION	0.35	0.897386	1
GO_RESPONSE_TO_COCAINE	0.35	0.905874	1
GO_NUCLEAR_EUCHROMATIN	0.35	0.906229	1
GO_CYCLIC_NUCLEOTIDE_BINDING	0.351	0.892653	1
GO_BRAIN_MORPHOGENESIS	0.351	0.903335	1
GO_BIOMINERAL_TISSUE_DEVELOPMENT	0.352	0.956784	1
GO_GLYCEROLIPID_BIOSYNTHETIC_PROCESS	0.352	0.969112	1
GO_REGULATION_OF_RESPONSE_TO_DNA_DAMAGE_STIMULUS	0.352	0.97142	1
GO_RESPONSE_TO_ACID_CHEMICAL	0.352	0.990866	1
KEGG_SPHINGOLIPID_METABOLISM	0.353	0.688571	1
GO_HISTONE_H4_ACETYLATION	0.353	0.930571	1
PID_IL12_STAT4_PATHWAY	0.354	0.684708	1
GO_ANKYRIN_BINDING	0.354	0.907026	1
GO_REPLACEMENT_OSSIFICATION	0.354	0.908274	1
GO_GASTRULATION_WITH_MOUTH_FORMING_SECOND	0.354	0.921079	1
GO_ENDOTHELIAL_CELL_DIFFERENTIATION	0.354	0.951901	1
GO_ATPASE_BINDING	0.354	0.966809	1
GO_REGULATION_OF_PROTEASOMAL_PROTEIN_CATABOLIC_PROCESS	0.354	0.990788	1
GO_REGULATION_OF_PROTEOLYSIS	0.354	0.99424	1
KEGG_PYRIMIDINE_METABOLISM	0.355	0.726998	1
REACTOME_FATTY_ACID_TRIACYLGLYCEROL_AND_KETONE_BODY_METABOLISM	0.355	0.756443	1
GO_POSITIVE_REGULATION_OF_SKELETAL_MUSCLE_TISSUE_DEVELOPMENT	0.355	0.88571	1
GO_NEGATIVE_REGULATION_OF_STRIATED_MUSCLE_CELL_DIFFERENTIATION	0.355	0.908334	1
GO_REGULATION_OF_B_CELL_PROLIFERATION	0.355	0.930742	1
GO_SUBSTANTIA_NIGRA_DEVELOPMENT	0.355	0.935209	1
GO_AMINOGLYCAN_CATABOLIC_PROCESS	0.355	0.947724	1
GO_MONOVALENT_INORGANIC_CATION_TRANSMEMBRANE_TRANSPORTER_ACTIVITY	0.355	0.975801	1
GO_CARBOHYDRATE_METABOLIC_PROCESS	0.355	0.990307	1
REACTOME_DNA_REPLICATION	0.356	0.766948	1
GO_SODIUM_CHANNEL_REGULATOR_ACTIVITY	0.356	0.909341	1
GO_ORGANIC_ACID_TRANSMEMBRANE_TRANSPORT	0.356	0.950847	1
GO_REGULATION_OF_EXTRINSIC_APOPTOTIC_SIGNALING_PATHWAY_VIA_DEATH_DOMAIN_RECEPTORS	0.356	0.962936	1
GO_MONOSACCHARIDE_BIOSYNTHETIC_PROCESS	0.356	0.96703	1
REACTOME_PI3K_AKT_ACTIVATION	0.357	0.707792	1
GO_NEURON_PROJECTION_MEMBRANE	0.357	0.935863	1
GO_ENSHEATHMENT_OF_NEURONS	0.357	0.963082	1
GO_OXIDOREDUCTASE_ACTIVITY_ACTING_ON_NAD_P_H_QUINONE_OR_SIMILAR_COMPOUND_AS_ACCEPTOR	0.357	0.969357	1
GO_MONOCARBOXYLIC_ACID_CATABOLIC_PROCESS	0.357	0.969767	1
GO_INTERACTION_WITH_HOST	0.357	0.972192	1
GO_TRANSCRIPTION_FACTOR_ACTIVITY_RNA_POLYMERASE_II_TRANSCRIPTION_FACTOR_BINDING	0.357	0.976416	1
GO_FATTY_ACID_METABOLIC_PROCESS	0.357	0.99409	1
REACTOME_MITOCHONDRIAL_TRNA_AMINOACYLATION	0.358	0.688305	1
GO_RESPONSE_TO_AMPHETAMINE	0.358	0.903944	1
GO_RIBONUCLEOTIDE_CATABOLIC_PROCESS	0.358	0.929577	1
GO_INTRINSIC_COMPONENT_OF_ORGANELLE_MEMBRANE	0.358	0.988213	1
REACTOME_ION_TRANSPORT_BY_P_TYPE_ATPASES	0.359	0.695442	1
GO_POSITIVE_REGULATION_OF_MYOTUBE_DIFFERENTIATION	0.359	0.893298	1
GO_AMINO_SUGAR_METABOLIC_PROCESS	0.359	0.953979	1
GO_RESPONSE_TO_HYDROGEN_PEROXIDE	0.359	0.960384	1
GO_ANAPHASE_PROMOTING_COMPLEX_DEPENDENT_CATABOLIC_PROCESS	0.359	0.960443	1
GO_NEGATIVE_REGULATION_OF_GLIOGENESIS	0.36	0.910138	1
GO_LEUKOTRIENE_METABOLIC_PROCESS	0.36	0.930605	1
GO_POSITIVE_REGULATION_OF_GLIOGENESIS	0.36	0.936844	1
GO_MATURATION_OF_5_8S_RRNA_FROM_TRICISTRONIC_RRNA_TRANSCRIPT_SSU_RRNA_5_8S_RRNA_LSU_RRNA_	0.36036	0.926211	1
GO_GLUTAMATE_METABOLIC_PROCESS	0.361	0.929255	1
GO_POSITIVE_REGULATION_OF_ATPASE_ACTIVITY	0.361	0.932442	1
GO_METALLOEXOPEPTIDASE_ACTIVITY	0.361	0.947135	1
GO_DIGESTIVE_TRACT_MORPHOGENESIS	0.361	0.955166	1
GO_POSITIVE_REGULATION_OF_MULTI_ORGANISM_PROCESS	0.361	0.980921	1
GO_CHROMOSOME_SEGREGATION	0.361	0.989871	1
GO_REGULATION_OF_CYSTEINE_TYPE_ENDOPEPTIDASE_ACTIVITY	0.361	0.993643	1
GO_PROTEIN_POLYUBIQUITINATION	0.361	0.994234	1
GO_ENDOCHONDRAL_OSSIFICATION	0.362	0.907231	1
GO_MYELOID_LEUKOCYTE_MIGRATION	0.362	0.962483	1
GO_TUMOR_NECROSIS_FACTOR_RECEPTOR_BINDING	0.363	0.916783	1
GO_NEGATIVE_REGULATION_OF_TOR_SIGNALING	0.364	0.930046	1
GO_S_ACYLTRANSFERASE_ACTIVITY	0.364	0.93103	1
GO_SUPRAMOLECULAR_FIBER	0.364	0.990461	1
GO_O_GLYCAN_PROCESSING	0.365	0.950139	1
GO_RNA_3_END_PROCESSING	0.365	0.972171	1
GO_ATP_DEPENDENT_DNA_HELICASE_ACTIVITY	0.366	0.933231	1
GO_NEGATIVE_REGULATION_OF_CELL_DIVISION	0.366	0.967635	1
GO_UNFOLDED_PROTEIN_BINDING	0.366	0.971662	1
GO_SYNAPTIC_SIGNALING	0.366	0.992047	1
GO_ATPASE_ACTIVITY_COUPLED_TO_TRANSMEMBRANE_MOVEMENT_OF_IONS_PHOSPHORYLATIVE_MECHANISM	0.366366	0.884728	1
REACTOME_DEGRADATION_OF_THE_EXTRACELLULAR_MATRIX	0.367	0.68565	1
GO_POSITIVE_REGULATION_OF_SUBSTRATE_ADHESION_DEPENDENT_CELL_SPREADING	0.367	0.929989	1
GO_CONTRACTILE_FIBER	0.367	0.989016	1
GO_G_PROTEIN_COUPLED_RECEPTOR_ACTIVITY	0.367	0.992508	1
GO_EYE_DEVELOPMENT	0.367	0.99323	1
GO_PHOSPHATIDYLINOSITOL_3_4_5_TRISPHOSPHATE_BINDING	0.368	0.948124	1
GO_STEREOCILIUM_BUNDLE	0.368	0.952524	1
GO_SODIUM_ION_TRANSPORT	0.368	0.968686	1
REACTOME_APC_C_CDH1_MEDIATED_DEGRADATION_OF_CDC20_AND_OTHER_APC_C_CDH1_TARGETED_PROTEINS_IN_LATE_MITOSIS_EARLY_G1	0.369	0.726952	1
GO_GLYCOSYL_COMPOUND_CATABOLIC_PROCESS	0.369	0.92901	1
GO_ENDOCHONDRAL_BONE_MORPHOGENESIS	0.369	0.960649	1
GO_REGULATION_OF_CHROMOSOME_SEGREGATION	0.369	0.970039	1
GO_CHROMOSOME_LOCALIZATION	0.37	0.96605	1
GO_DEVELOPMENTAL_GROWTH	0.37	0.990209	1
REACTOME_NITRIC_OXIDE_STIMULATES_GUANYLATE_CYCLASE	0.371	0.696343	1
GO_BILE_ACID_METABOLIC_PROCESS	0.371	0.929922	1
GO_AXON_ENSHEATHMENT	0.371	0.967975	1
GO_CYTOKINE_RECEPTOR_BINDING	0.371	0.989654	1
GO_POSITIVE_REGULATION_OF_CELLULAR_PROTEIN_CATABOLIC_PROCESS	0.371	0.991426	1
GO_REGULATION_OF_CELLULAR_PROTEIN_CATABOLIC_PROCESS	0.371	0.992292	1
GO_CELLULAR_RESPONSE_TO_VIRUS	0.371371	0.932739	1
GO_VOLTAGE_GATED_ION_CHANNEL_ACTIVITY	0.372	0.977624	1
GO_MULTI_ORGANISM_METABOLIC_PROCESS	0.372	0.977943	1
GO_MICROBODY_PART	0.372	0.986582	1
GO_TAXIS	0.372	0.991667	1
GO_CELLULAR_RESPONSE_TO_PROSTAGLANDIN_E_STIMULUS	0.373	0.907531	1
KEGG_GLYCOLYSIS_GLUCONEOGENESIS	0.374	0.755358	1
GO_ECTODERM_DEVELOPMENT	0.375	0.932973	1
GO_PHOSPHOLIPID_BIOSYNTHETIC_PROCESS	0.375	0.991009	1
GO_PEPTIDASE_ACTIVITY	0.375	0.991019	1
GO_BONE_REMODELING	0.376	0.953948	1
GO_RRNA_MODIFICATION	0.376	0.954815	1
GO_COLUMNAR_CUBOIDAL_EPITHELIAL_CELL_DEVELOPMENT	0.376	0.95517	1
GO_BLASTOCYST_DEVELOPMENT	0.376	0.969955	1
GO_FOREBRAIN_GENERATION_OF_NEURONS	0.376	0.971655	1
REACTOME_TRANSCRIPTION_COUPLED_NER_TC_NER	0.377	0.7259	1
GO_EMBRYO_IMPLANTATION	0.377	0.955908	1
GO_MYD88_INDEPENDENT_TOLL_LIKE_RECEPTOR_SIGNALING_PATHWAY	0.377	0.963973	1
GO_TRANSLATION_FACTOR_ACTIVITY_RNA_BINDING	0.377	0.973	1
REACTOME_INTERFERON_ALPHA_BETA_SIGNALING	0.378	0.737916	1
GO_EPIDERMIS_MORPHOGENESIS	0.378	0.947578	1
GO_NEURON_NEURON_SYNAPTIC_TRANSMISSION	0.378	0.95618	1
GO_REGULATION_OF_INSULIN_SECRETION_INVOLVED_IN_CELLULAR_RESPONSE_TO_GLUCOSE_STIMULUS	0.378	0.968643	1
GO_PURINE_NUCLEOBASE_METABOLIC_PROCESS	0.379	0.905448	1
GO_HISTONE_MRNA_METABOLIC_PROCESS	0.379	0.970157	1
GO_NIK_NF_KAPPAB_SIGNALING	0.379	0.986121	1
GO_SIGNALING_ADAPTOR_ACTIVITY	0.38	0.989239	1
GO_RESPONSE_TO_ALCOHOL	0.38	0.990492	1
GO_PROTEIN_DESTABILIZATION	0.381	0.955848	1
GO_CELLULAR_RESPONSE_TO_FATTY_ACID	0.381	0.960281	1
GO_NADH_DEHYDROGENASE_COMPLEX	0.381	0.970064	1
GO_COFACTOR_TRANSPORTER_ACTIVITY	0.382	0.928748	1
GO_POSITIVE_REGULATION_OF_STAT_CASCADE	0.382	0.970354	1
GO_REGULATION_OF_LIGASE_ACTIVITY	0.382	0.991831	1
GO_PROTEIN_HOMODIMERIZATION_ACTIVITY	0.382	1	1
REACTOME_CLASS_I_MHC_MEDIATED_ANTIGEN_PROCESSING_PRESENTATION	0.383	0.765318	1
GO_MAP_KINASE_KINASE_KINASE_ACTIVITY	0.383	0.918727	1
GO_REGULATION_OF_ATPASE_ACTIVITY	0.383	0.967814	1
GO_INORGANIC_ANION_TRANSPORT	0.383	0.977622	1
GO_REGULATION_OF_STRIATED_MUSCLE_CELL_DIFFERENTIATION	0.383	0.977631	1
GO_RESPONSE_TO_GONADOTROPIN	0.384	0.960423	1
GO_CELL_MORPHOGENESIS_INVOLVED_IN_NEURON_DIFFERENTIATION	0.384	0.990158	1
KEGG_GLYCOSYLPHOSPHATIDYLINOSITOL_GPI_ANCHOR_BIOSYNTHESIS	0.385	0.694427	1
GO_REGULATION_OF_MYELOID_LEUKOCYTE_DIFFERENTIATION	0.385	0.99216	1
PID_HNF3A_PATHWAY	0.386	0.73999	1
GO_MOTILE_CILIUM	0.386	0.99429	1
GO_CELL_CELL_SIGNALING	0.386	0.994522	1
GO_MONOSACCHARIDE_METABOLIC_PROCESS	0.386	0.995361	1
REACTOME_NEGATIVE_REGULATION_OF_FGFR_SIGNALING	0.387	0.724924	1
GO_REGULATION_OF_SUBSTRATE_ADHESION_DEPENDENT_CELL_SPREADING	0.387	0.969362	1
GO_POSITIVE_REGULATION_OF_INFLAMMATORY_RESPONSE	0.387	0.975011	1
GO_CELL_CELL_JUNCTION_ASSEMBLY	0.387	0.989749	1
GO_NEGATIVE_REGULATION_OF_ESTABLISHMENT_OF_PROTEIN_LOCALIZATION	0.387	0.992593	1
GO_MESODERM_MORPHOGENESIS	0.388	0.977578	1
GO_TRANSPORT_VESICLE	0.388	0.989686	1
GO_INSULIN_LIKE_GROWTH_FACTOR_BINDING	0.389	0.945769	1
GO_PHAGOSOME_MATURATION	0.389	0.952786	1
GO_SERINE_FAMILY_AMINO_ACID_METABOLIC_PROCESS	0.389	0.960139	1
GO_STEROL_TRANSPORT	0.389	0.969617	1
GO_FRIZZLED_BINDING	0.389	0.971626	1
GO_PROTEIN_O_LINKED_GLYCOSYLATION	0.389	0.990692	1
REACTOME_REGULATORY_RNA_PATHWAYS	0.39	0.741233	1
GO_SIN3_TYPE_COMPLEX	0.39	0.936233	1
GO_CILIARY_TRANSITION_ZONE	0.39	0.962335	1
REACTOME_THROMBIN_SIGNALLING_THROUGH_PROTEINASE_ACTIVATED_RECEPTORS_PARS	0.392	0.728626	1
GO_AMMONIUM_ION_BINDING	0.392	0.960185	1
GO_POSITIVE_REGULATION_OF_JAK_STAT_CASCADE	0.392	0.971551	1
GO_CELLULAR_RESPONSE_TO_ESTROGEN_STIMULUS	0.392	0.978541	1
KEGG_EPITHELIAL_CELL_SIGNALING_IN_HELICOBACTER_PYLORI_INFECTION	0.393	0.751169	1
GO_CATECHOLAMINE_METABOLIC_PROCESS	0.393	0.964007	1
GO_CYSTEINE_TYPE_ENDOPEPTIDASE_INHIBITOR_ACTIVITY_INVOLVED_IN_APOPTOTIC_PROCESS	0.393	0.968125	1
GO_RIBOSOMAL_SMALL_SUBUNIT_BIOGENESIS	0.393	0.973344	1
REACTOME_CDT1_ASSOCIATION_WITH_THE_CDC6_ORC_ORIGIN_COMPLEX	0.394	0.763987	1
GO_NEURON_FATE_COMMITMENT	0.394	0.971931	1
GO_MACROMITOPHAGY	0.394	0.990321	1
GO_REGULATION_OF_ORGAN_MORPHOGENESIS	0.394	0.99429	1
REACTOME_SIGNALING_BY_WNT	0.395	0.762268	1
GO_REGULATION_OF_INTERLEUKIN_1_SECRETION	0.395	0.955833	1
GO_GLUTAMATE_RECEPTOR_BINDING	0.395	0.963794	1
GO_OLIGODENDROCYTE_DIFFERENTIATION	0.395	0.970564	1
GO_ESC_E_Z_COMPLEX	0.395	0.97213	1
GO_MEIOSIS_I	0.395	0.988647	1
GO_MESODERM_DEVELOPMENT	0.395	0.992591	1
GO_POSITIVE_REGULATION_OF_MRNA_PROCESSING	0.396	0.969453	1
GO_T_TUBULE	0.396	0.969945	1
GO_NEGATIVE_REGULATION_OF_HORMONE_SECRETION	0.396	0.990364	1
GO_EXTRACELLULAR_MATRIX_DISASSEMBLY	0.396	0.990486	1
GO_ENDOTHELIAL_CELL_DEVELOPMENT	0.396	0.993996	1
GO_REGULATION_OF_RESPONSE_TO_EXTRACELLULAR_STIMULUS	0.396	0.994333	1
REACTOME_GLUCONEOGENESIS	0.397	0.72022	1
GO_CATECHOL_CONTAINING_COMPOUND_METABOLIC_PROCESS	0.397	0.952302	1
GO_NUCLEAR_CHROMOSOME_SEGREGATION	0.397	0.995465	1
[truncated: 2,712 more rows]

## Sheet: TableS2
TableS2. GSEA for sig-pos-AFD missense mutation at BRCA. We used preranked version of GSEA to estimate the significance of enrichment for sig-pos-AFD missense mutations. The gene sets are shown in the first column and three types of significance (nominal P value, FDR and FWER) are shown as output of GSEA. FDR and FWER represents P values adjusted by false discovery rate (FDR) and family-wise erro…
Functional gene set	P value	FDR	FWER
REACTOME_P53_DEPENDENT_G1_DNA_DAMAGE_RESPONSE	0	0.253375	0.803
GO_PROTEASE_BINDING	0	0.256387	0.227
GO_PHENOL_CONTAINING_COMPOUND_METABOLIC_PROCESS	0	0.58435	1
GO_CYTOKINE_SECRETION	0	0.637242	1
BIOCARTA_P53_PATHWAY	0	0.660278	1
GO_POSITIVE_REGULATION_OF_LEUKOCYTE_APOPTOTIC_PROCESS	0	0.663518	1
GO_ENTRAINMENT_OF_CIRCADIAN_CLOCK	0	0.67802	1
GO_MUSCLE_HYPERTROPHY	0	0.692935	1
GO_PHOTOPERIODISM	0	0.711492	1
GO_POSITIVE_REGULATION_OF_PROTEIN_EXPORT_FROM_NUCLEUS	0	0.743569	1
GO_CATECHOLAMINE_METABOLIC_PROCESS	0	0.744604	1
GO_ENTRAINMENT_OF_CIRCADIAN_CLOCK_BY_PHOTOPERIOD	0	0.754614	1
GO_REGULATION_OF_STAT_CASCADE	0.00100402	0.137288	0.241
GO_REGULATION_OF_SMOOTH_MUSCLE_CELL_PROLIFERATION	0.00100908	0.268707	0.748
GO_NIK_NF_KAPPAB_SIGNALING	0.0010101	0.224454	0.611
REACTOME_3_UTR_MEDIATED_TRANSLATIONAL_REGULATION	0.00102041	0.252288	0.508
REACTOME_ASSEMBLY_OF_THE_PRE_REPLICATIVE_COMPLEX	0.00103413	0.30398	0.438
REACTOME_REGULATION_OF_APOPTOSIS	0.00106838	0.27848	0.785
REACTOME_VIF_MEDIATED_DEGRADATION_OF_APOBEC3G	0.00111359	0.263857	0.861
REACTOME_CDK_MEDIATED_PHOSPHORYLATION_AND_REMOVAL_OF_CDC6	0.0011236	0.302271	0.981
KEGG_PROTEASOME	0.00117647	0.326049	0.995
GO_RIBONUCLEOSIDE_BISPHOSPHATE_METABOLIC_PROCESS	0.00123305	0.56384	1
GO_LYMPHOCYTE_MIGRATION	0.00128535	0.536533	1
GO_REGULATION_OF_ESTABLISHMENT_OR_MAINTENANCE_OF_CELL_POLARITY	0.00137363	0.71938	1
GO_MUSCLE_ADAPTATION	0.00149031	0.680511	1
PID_IL27_PATHWAY	0.00152672	0.700851	1
GO_PEPTIDASE_REGULATOR_ACTIVITY	0.00200602	0.252298	0.778
GO_PEPTIDASE_INHIBITOR_ACTIVITY	0.00201005	0.46144	0.991
GO_CARDIOCYTE_DIFFERENTIATION	0.00204082	0.494244	0.977
REACTOME_M_G1_TRANSITION	0.00204918	0.229054	0.196
REACTOME_CDT1_ASSOCIATION_WITH_THE_CDC6_ORC_ORIGIN_COMPLEX	0.00212993	0.269101	0.711
REACTOME_DESTABILIZATION_OF_MRNA_BY_AUF1_HNRNP_D0	0.0021978	0.275001	0.953
REACTOME_REGULATION_OF_ORNITHINE_DECARBOXYLASE_ODC	0.0022779	0.294942	0.953
GO_PURINE_NUCLEOSIDE_BISPHOSPHATE_METABOLIC_PROCESS	0.00240964	0.601753	1
GO_RESPONSE_TO_INTERFERON_ALPHA	0.00277393	0.752916	1
GO_REGULATION_OF_JAK_STAT_CASCADE	0.00302725	0.205352	0.473
ST_JNK_MAPK_PATHWAY	0.00322581	0.283509	0.933
GO_PURINE_NUCLEOSIDE_BISPHOSPHATE_BIOSYNTHETIC_PROCESS	0.00326264	0.743332	1
GO_NUCLEOSIDE_BISPHOSPHATE_METABOLIC_PROCESS	0.0037831	0.61305	1
GO_CELLULAR_RESPONSE_TO_MECHANICAL_STIMULUS	0.00406504	0.336677	0.896
GO_HYDROLASE_ACTIVITY_HYDROLYZING_O_GLYCOSYL_COMPOUNDS	0.00409836	0.460274	0.978
GO_CD4_POSITIVE_ALPHA_BETA_T_CELL_ACTIVATION	0.00412655	0.630749	1
REACTOME_ACTIVATION_OF_NF_KAPPAB_IN_B_CELLS	0.004158	0.310393	0.69
REACTOME_AUTODEGRADATION_OF_THE_E3_UBIQUITIN_LIGASE_COP1	0.00436205	0.31143	0.929
REACTOME_CROSS_PRESENTATION_OF_SOLUBLE_EXOGENOUS_ANTIGENS_ENDOSOMES	0.0045045	0.304675	0.989
GO_ISOPRENOID_METABOLIC_PROCESS	0.00503525	0.490259	0.989
GO_RETROGRADE_TRANSPORT_ENDOSOME_TO_GOLGI	0.00513875	0.464272	0.997
GO_ORGANELLE_MEMBRANE_FUSION	0.00517063	0.488224	0.998
GO_REGULATION_OF_HORMONE_METABOLIC_PROCESS	0.00524934	0.573271	1
BIOCARTA_PROTEASOME_PATHWAY	0.00543478	0.592696	1
GO_POSITIVE_REGULATION_OF_REACTIVE_OXYGEN_SPECIES_BIOSYNTHETIC_PROCESS	0.00576701	0.572098	1
GO_T_CELL_DIFFERENTIATION_INVOLVED_IN_IMMUNE_RESPONSE	0.0058651	0.701072	1
GO_CATECHOL_CONTAINING_COMPOUND_METABOLIC_PROCESS	0.00592593	0.695386	1
GO_MONOVALENT_INORGANIC_CATION_TRANSPORT	0.006	1	1
GO_GLYCOPROTEIN_METABOLIC_PROCESS	0.006	1	1
GO_TERPENOID_METABOLIC_PROCESS	0.00615385	0.457531	1
GO_NUCLEAR_TRANSCRIBED_MRNA_CATABOLIC_PROCESS_DEADENYLATION_DEPENDENT_DECAY	0.00625652	0.482675	1
GO_CARDIAC_MUSCLE_CELL_DIFFERENTIATION	0.00630915	0.499961	1
GO_CELL_REDOX_HOMEOSTASIS	0.00647948	0.626363	1
GO_RIBONUCLEOSIDE_BISPHOSPHATE_BIOSYNTHETIC_PROCESS	0.00650406	0.736703	1
GO_NEGATIVE_REGULATION_OF_STAT_CASCADE	0.00696864	0.55045	1
GO_CARBOHYDRATE_DERIVATIVE_BIOSYNTHETIC_PROCESS	0.007	1	1
GO_BIOMINERAL_TISSUE_DEVELOPMENT	0.00726895	0.424677	0.991
GO_NUCLEOSIDE_BISPHOSPHATE_BIOSYNTHETIC_PROCESS	0.00809062	0.752737	1
GO_NEGATIVE_REGULATION_OF_MYELOID_CELL_DIFFERENTIATION	0.00820513	0.488653	1
GO_BONE_MINERALIZATION	0.00820633	0.686693	1
GO_POSITIVE_REGULATION_OF_SMOOTH_MUSCLE_CELL_PROLIFERATION	0.00843882	0.478755	1
GO_REGULATION_OF_REACTIVE_OXYGEN_SPECIES_BIOSYNTHETIC_PROCESS	0.00857449	0.456248	1
GO_ENDOPLASMIC_RETICULUM_LUMEN	0.009	1	1
GO_ANTIGEN_PROCESSING_AND_PRESENTATION	0.009	1	1
REACTOME_CLASS_A1_RHODOPSIN_LIKE_RECEPTORS	0.00902708	0.706107	1
GO_LABYRINTHINE_LAYER_DEVELOPMENT	0.0090703	0.574258	1
GO_NEGATIVE_REGULATION_OF_CELLULAR_RESPONSE_TO_TRANSFORMING_GROWTH_FACTOR_BETA_STIMULUS	0.00934579	0.62731	1
GO_NEGATIVE_REGULATION_OF_PROTEIN_SECRETION	0.0101729	0.514773	1
GO_SIGNALING_ADAPTOR_ACTIVITY	0.0102881	0.463911	0.998
GO_NUCLEOBASE_METABOLIC_PROCESS	0.0106007	0.597665	1
BIOCARTA_VIP_PATHWAY	0.0108254	0.576539	1
GO_MITOCHONDRIAL_MATRIX	0.011	1	1
GO_CILIARY_MEMBRANE	0.0110619	0.60156	1
PID_PI3KCI_AKT_PATHWAY	0.0115207	0.438217	0.999
GO_NEGATIVE_REGULATION_OF_RESPONSE_TO_NUTRIENT_LEVELS	0.0115681	0.744922	1
GO_NEGATIVE_REGULATION_OF_RESPONSE_TO_EXTRACELLULAR_STIMULUS	0.0118265	0.717541	1
GO_REGULATION_OF_CHEMOTAXIS	0.012	1	1
GO_ORGANONITROGEN_COMPOUND_CATABOLIC_PROCESS	0.012	1	1
REACTOME_METABOLISM_OF_AMINO_ACIDS_AND_DERIVATIVES	0.013	1	1
GO_ANTIGEN_PROCESSING_AND_PRESENTATION_OF_PEPTIDE_ANTIGEN	0.013	1	1
REACTOME_DEADENYLATION_DEPENDENT_MRNA_DECAY	0.0131723	0.312435	0.988
GO_REGULATION_OF_NITRIC_OXIDE_BIOSYNTHETIC_PROCESS	0.0135135	0.550898	1
GO_CHANNEL_INHIBITOR_ACTIVITY	0.0135135	0.710463	1
GO_NEGATIVE_REGULATION_OF_JAK_STAT_CASCADE	0.0137615	0.603561	1
GO_PROTEIN_LOCALIZATION_TO_ENDOPLASMIC_RETICULUM	0.0141129	0.554496	1
GO_TRANSFORMING_GROWTH_FACTOR_BETA_RECEPTOR_BINDING	0.0141677	0.749456	1
GO_REGULATION_OF_MESENCHYMAL_CELL_PROLIFERATION	0.0142012	0.669603	1
BIOCARTA_NFKB_PATHWAY	0.0142653	0.687052	1
GO_REGULATION_OF_EPIDERMIS_DEVELOPMENT	0.0143172	0.559906	1
GO_EXOCRINE_SYSTEM_DEVELOPMENT	0.0144231	0.679227	1
REACTOME_ACTIVATION_OF_THE_MRNA_UPON_BINDING_OF_THE_CAP_BINDING_COMPLEX_AND_EIFS_AND_SUBSEQUENT_BINDING_TO_43S	0.0146067	0.45329	0.999
GO_PYRIMIDINE_CONTAINING_COMPOUND_BIOSYNTHETIC_PROCESS	0.0146667	0.735233	1
GO_PHOSPHATIDYLINOSITOL_BISPHOSPHATE_BINDING	0.0146905	0.596093	1
GO_FOREBRAIN_NEURON_DEVELOPMENT	0.014881	0.727676	1
GO_SH3_SH2_ADAPTOR_ACTIVITY	0.0150215	0.583128	1
GO_RECEPTOR_MEDIATED_ENDOCYTOSIS	0.016	1	1
GO_MAP_KINASE_KINASE_KINASE_ACTIVITY	0.016035	0.721173	1
GO_MYD88_DEPENDENT_TOLL_LIKE_RECEPTOR_SIGNALING_PATHWAY	0.0160692	0.739758	1
REACTOME_TRAF6_MEDIATED_NFKB_ACTIVATION	0.0161054	0.651289	1
GO_EPIDERMIS_MORPHOGENESIS	0.0161765	0.721532	1
GO_CALCIUM_CHANNEL_REGULATOR_ACTIVITY	0.0167598	0.727774	1
GO_AMMONIUM_ION_BINDING	0.0168612	0.742289	1
GO_POSITIVE_REGULATION_OF_MESENCHYMAL_CELL_PROLIFERATION	0.0169713	0.750446	1
GO_G_PROTEIN_COUPLED_RECEPTOR_ACTIVITY	0.017	1	1
GO_RESPONSE_TO_GROWTH_FACTOR	0.017	1	1
GO_CARDIAC_CELL_DEVELOPMENT	0.0170843	0.605588	1
KEGG_NICOTINATE_AND_NICOTINAMIDE_METABOLISM	0.017134	0.710728	1
REACTOME_ACTIVATED_TLR4_SIGNALLING	0.0171891	0.596266	1
GO_NEGATIVE_REGULATION_OF_OSSIFICATION	0.0179704	0.606912	1
KEGG_RNA_DEGRADATION	0.0182796	0.316404	0.997
GO_NEGATIVE_REGULATION_OF_AUTOPHAGY	0.0184984	0.589602	1
GO_PROTEIN_REFOLDING	0.0185185	0.7383	1
GO_STEROID_METABOLIC_PROCESS	0.019	1	1
GO_PROTEIN_TYROSINE_KINASE_BINDING	0.0191286	0.625238	1
GO_POSITIVE_REGULATION_OF_LIPID_TRANSPORT	0.019209	0.696674	1
GO_NEGATIVE_REGULATION_OF_TRANSFORMING_GROWTH_FACTOR_BETA_RECEPTOR_SIGNALING_PATHWAY	0.0194672	0.557613	1
GO_NEGATIVE_REGULATION_OF_OSTEOCLAST_DIFFERENTIATION	0.0197568	0.720069	1
GO_NEGATIVE_REGULATION_OF_MYOBLAST_DIFFERENTIATION	0.0197568	0.734003	1
GO_PROTEIN_LOCALIZATION_TO_LYSOSOME	0.0197694	0.713851	1
GO_OXIDOREDUCTASE_ACTIVITY	0.02	1	1
REACTOME_DEADENYLATION_OF_MRNA	0.0200308	0.695183	1
GO_ORGANELLE_FUSION	0.0201005	0.762426	1
GO_NEGATIVE_REGULATION_OF_SMALL_GTPASE_MEDIATED_SIGNAL_TRANSDUCTION	0.0201568	0.612381	1
REACTOME_TRIF_MEDIATED_TLR3_SIGNALING	0.0202634	0.664846	1
GO_NEGATIVE_REGULATION_OF_MACROAUTOPHAGY	0.0206795	0.722727	1
BIOCARTA_CERAMIDE_PATHWAY	0.0207469	0.584363	1
GO_SALIVARY_GLAND_DEVELOPMENT	0.0207792	0.747378	1
GO_POSITIVE_REGULATION_OF_DENDRITIC_SPINE_DEVELOPMENT	0.0208333	0.751364	1
GO_MONOVALENT_INORGANIC_CATION_TRANSMEMBRANE_TRANSPORTER_ACTIVITY	0.021	1	1
GO_ORGANIC_ANION_TRANSPORT	0.021	1	1
GO_REGULATION_OF_INTRINSIC_APOPTOTIC_SIGNALING_PATHWAY	0.0210421	1	1
GO_NEGATIVE_REGULATION_OF_OSTEOBLAST_DIFFERENTIATION	0.0218509	0.727339	1
GO_REGULATION_OF_EPIDERMAL_CELL_DIFFERENTIATION	0.021978	0.750362	1
REACTOME_METABOLISM_OF_CARBOHYDRATES	0.022	1	1
GO_CELLULAR_MACROMOLECULAR_COMPLEX_ASSEMBLY	0.022	1	1
GO_GLYCOLIPID_BINDING	0.0231839	0.760389	1
GO_PLATELET_DENSE_GRANULE	0.0232558	0.73972	1
BIOCARTA_TNFR2_PATHWAY	0.0236487	0.686066	1
GO_REGULATION_OF_SMOOTH_MUSCLE_CELL_DIFFERENTIATION	0.0239521	0.759696	1
KEGG_NEUROACTIVE_LIGAND_RECEPTOR_INTERACTION	0.024	0.748139	1
GO_REGULATION_OF_NUCLEASE_ACTIVITY	0.0242588	0.723975	1
GO_NEGATIVE_REGULATION_OF_MYELOID_LEUKOCYTE_DIFFERENTIATION	0.0243337	0.749466	1
GO_PROTEIN_SERINE_THREONINE_KINASE_INHIBITOR_ACTIVITY	0.0247074	0.740089	1
GO_POSITIVE_REGULATION_OF_REGULATED_SECRETORY_PATHWAY	0.0249703	0.721547	1
GO_MESENCHYME_MORPHOGENESIS	0.0250597	0.745553	1
GO_GOLGI_TO_VACUOLE_TRANSPORT	0.0250991	0.72992	1
GO_ANTIGEN_PROCESSING_AND_PRESENTATION_OF_PEPTIDE_ANTIGEN_VIA_MHC_CLASS_I	0.0252781	0.728629	1
GO_MESODERMAL_CELL_DIFFERENTIATION	0.0258359	0.744354	1
GO_NUCLEAR_TRANSCRIBED_MRNA_POLY_A_TAIL_SHORTENING	0.0258732	0.723242	1
GO_CELL_SURFACE	0.026	1	1
GO_REGULATION_OF_CARDIAC_MUSCLE_CELL_DIFFERENTIATION	0.0260736	0.740314	1
GO_NEGATIVE_REGULATION_OF_MITOCHONDRION_ORGANIZATION	0.0261194	0.730467	1
REACTOME_TRAF6_MEDIATED_INDUCTION_OF_NFKB_AND_MAP_KINASES_UPON_TLR7_8_OR_9_ACTIVATION	0.0263959	0.705251	1
GO_PURINE_CONTAINING_COMPOUND_CATABOLIC_PROCESS	0.0268156	0.732464	1
GO_INTRINSIC_APOPTOTIC_SIGNALING_PATHWAY_IN_RESPONSE_TO_ENDOPLASMIC_RETICULUM_STRESS	0.0269923	0.728734	1
GO_QUATERNARY_AMMONIUM_GROUP_BINDING	0.0271817	0.717229	1
GO_NEGATIVE_REGULATION_OF_NEURAL_PRECURSOR_CELL_PROLIFERATION	0.0275081	0.76605	1
GO_SMAD_PROTEIN_SIGNAL_TRANSDUCTION	0.0276442	0.725724	1
GO_MONOCARBOXYLIC_ACID_BINDING	0.0276855	0.689348	1
GO_ENDOPLASMIC_RETICULUM_CALCIUM_ION_HOMEOSTASIS	0.0278184	0.799267	1
GO_REGULATION_OF_INFLAMMATORY_RESPONSE	0.028	1	1
REACTOME_METABOLISM_OF_NUCLEOTIDES	0.0280083	0.508896	1
GO_REGULATION_OF_PROTEIN_TARGETING_TO_MITOCHONDRION	0.0284842	0.726489	1
REACTOME_NEGATIVE_REGULATION_OF_FGFR_SIGNALING	0.0288858	0.644951	1
GO_RESPONSE_TO_TUMOR_NECROSIS_FACTOR	0.029	1	1
GO_PHOSPHATIDYLINOSITOL_PHOSPHATE_BINDING	0.0291457	0.998679	1
GO_REGULATION_OF_INTERLEUKIN_6_PRODUCTION	0.0305188	0.733823	1
GO_NEGATIVE_REGULATION_OF_FIBROBLAST_PROLIFERATION	0.0308989	0.710437	1
GO_POSITIVE_REGULATION_OF_GROWTH	0.031	1	1
GO_GLYCOSYLATION	0.031	1	1
GO_ENDOCRINE_PANCREAS_DEVELOPMENT	0.0314208	0.737581	1
GO_RESPONSE_TO_STEROL	0.0315956	0.764727	1
GO_EMBRYONIC_PLACENTA_MORPHOGENESIS	0.0318665	0.74936	1
REACTOME_MYD88_MAL_CASCADE_INITIATED_ON_PLASMA_MEMBRANE	0.0323559	0.655517	1
GO_THYROID_GLAND_DEVELOPMENT	0.0326087	0.861566	1
GO_REGULATION_OF_POSITIVE_CHEMOTAXIS	0.0327103	0.797805	1
GO_NEURON_PROJECTION_REGENERATION	0.0333333	0.734481	1
GO_AMINOGLYCAN_BIOSYNTHETIC_PROCESS	0.0333333	1	1
REACTOME_NFKB_AND_MAP_KINASES_ACTIVATION_MEDIATED_BY_TLR4_SIGNALING_REPERTOIRE	0.0337423	0.685856	1
GO_REGULATION_OF_CELLULAR_AMIDE_METABOLIC_PROCESS	0.034	1	1
GO_ISOMERASE_ACTIVITY	0.035	1	1
REACTOME_ANTIGEN_PROCESSING_CROSS_PRESENTATION	0.0360825	0.724741	1
GO_POSITIVE_REGULATION_OF_PHOSPHATASE_ACTIVITY	0.0366848	0.763758	1
GO_REGULATION_OF_CELLULAR_KETONE_METABOLIC_PROCESS	0.037037	1	1
GO_CYSTEINE_TYPE_ENDOPEPTIDASE_INHIBITOR_ACTIVITY	0.0375587	0.749598	1
GO_STRUCTURAL_CONSTITUENT_OF_RIBOSOME	0.038	1	1
GO_REGULATION_OF_MITOCHONDRION_ORGANIZATION	0.038	1	1
GO_MONOSACCHARIDE_BINDING	0.0386221	0.769143	1
GO_EXTRACELLULAR_STRUCTURE_ORGANIZATION	0.039	1	1
GO_POSITIVE_REGULATION_OF_CHOLESTEROL_TRANSPORT	0.039185	0.878567	1
GO_ORGANIC_ACID_TRANSPORT	0.04	1	1
GO_NUCLEAR_INNER_MEMBRANE	0.0400458	0.768866	1
GO_CELL_FATE_DETERMINATION	0.040107	0.755019	1
GO_SINGLE_ORGANISM_MEMBRANE_FUSION	0.0403226	0.850371	1
GO_CARBOHYDRATE_TRANSPORT	0.0411946	0.846654	1
GO_CELLULAR_RESPIRATION	0.042042	1	1
KEGG_RETINOL_METABOLISM	0.0431566	0.696167	1
GO_SPINAL_CORD_DEVELOPMENT	0.0433437	0.945785	1
GO_PERICARDIUM_DEVELOPMENT	0.0436893	0.836396	1
GO_POSITIVE_REGULATION_OF_EPIDERMIS_DEVELOPMENT	0.0438356	0.762497	1
GO_POSITIVE_REGULATION_OF_STEROL_TRANSPORT	0.0439024	0.870267	1
GO_CYSTEINE_TYPE_ENDOPEPTIDASE_REGULATOR_ACTIVITY_INVOLVED_IN_APOPTOTIC_PROCESS	0.0441527	0.807661	1
GO_MATERNAL_PROCESS_INVOLVED_IN_FEMALE_PREGNANCY	0.0442105	0.87469	1
GO_PHOSPHOLIPASE_C_ACTIVATING_G_PROTEIN_COUPLED_RECEPTOR_SIGNALING_PATHWAY	0.0445434	0.765634	1
GO_ER_ASSOCIATED_UBIQUITIN_DEPENDENT_PROTEIN_CATABOLIC_PROCESS	0.0446058	0.847965	1
REACTOME_ER_PHAGOSOME_PATHWAY	0.0453587	0.835874	1
GO_REGULATION_OF_TYPE_I_INTERFERON_MEDIATED_SIGNALING_PATHWAY	0.0468966	0.764829	1
KEGG_RIG_I_LIKE_RECEPTOR_SIGNALING_PATHWAY	0.0469584	0.843287	1
GO_LIPID_CATABOLIC_PROCESS	0.047	1	1
GO_NEGATIVE_REGULATION_OF_CATION_TRANSMEMBRANE_TRANSPORT	0.0470325	0.849274	1
REACTOME_PEPTIDE_LIGAND_BINDING_RECEPTORS	0.0471795	0.889911	1
GO_ISOPRENOID_BINDING	0.047482	0.905291	1
GO_NEGATIVE_REGULATION_OF_CYTOKINE_PRODUCTION	0.048	1	1
GO_LIPASE_ACTIVITY	0.048583	0.981917	1
GO_POSITIVE_REGULATION_OF_CHEMOTAXIS	0.0491968	1	1
GO_RESPONSE_TO_TYPE_I_INTERFERON	0.0492147	0.876928	1
ST_TUMOR_NECROSIS_FACTOR_PATHWAY	0.0493047	0.735632	1
KEGG_NOD_LIKE_RECEPTOR_SIGNALING_PATHWAY	0.0503145	0.784	1
GO_RESPIRATORY_GASEOUS_EXCHANGE	0.0507328	0.864533	1
GO_CYTOKINE_RECEPTOR_BINDING	0.051	1	1
KEGG_TRYPTOPHAN_METABOLISM	0.0515723	0.816665	1
GO_AMINOGLYCAN_METABOLIC_PROCESS	0.0520521	1	1
GO_REGULATION_OF_RELEASE_OF_CYTOCHROME_C_FROM_MITOCHONDRIA	0.0523918	0.848849	1
GO_SINGLE_FERTILIZATION	0.0526316	0.762853	1
REACTOME_MAP_KINASE_ACTIVATION_IN_TLR_CASCADE	0.0528587	0.800894	1
GO_ENZYME_INHIBITOR_ACTIVITY	0.053	1	1
GO_HYDROLASE_ACTIVITY_ACTING_ON_GLYCOSYL_BONDS	0.0533736	1	1
REACTOME_KERATAN_SULFATE_BIOSYNTHESIS	0.0539811	0.818051	1
GO_SENSORY_PERCEPTION_OF_LIGHT_STIMULUS	0.0542714	1	1
GO_BLASTOCYST_DEVELOPMENT	0.0547945	0.759651	1
GO_REGULATION_OF_MITOPHAGY	0.0548246	0.902355	1
GO_CELLULAR_HORMONE_METABOLIC_PROCESS	0.054878	1	1
GO_PROTEIN_MATURATION	0.055	1	1
GO_KERATAN_SULFATE_BIOSYNTHETIC_PROCESS	0.0556274	0.852192	1
GO_CELL_VOLUME_HOMEOSTASIS	0.0556492	0.892975	1
GO_PHOSPHATIDYLINOSITOL_3_4_BISPHOSPHATE_BINDING	0.0557325	0.868325	1
GO_REGULATION_OF_NOTCH_SIGNALING_PATHWAY	0.055794	0.767615	1
GO_BRUSH_BORDER_MEMBRANE	0.0567686	0.766658	1
GO_CARBOHYDRATE_DERIVATIVE_CATABOLIC_PROCESS	0.057	1	1
GO_CARBOXYLIC_ESTER_HYDROLASE_ACTIVITY	0.0572864	1	1
GO_DEFENSE_RESPONSE_TO_OTHER_ORGANISM	0.058	1	1
GO_NEGATIVE_REGULATION_OF_TRANSPORTER_ACTIVITY	0.0581528	0.830073	1
GO_ANTIGEN_PROCESSING_AND_PRESENTATION_OF_EXOGENOUS_PEPTIDE_ANTIGEN_VIA_MHC_CLASS_I	0.0582627	0.905526	1
GO_EXTRINSIC_APOPTOTIC_SIGNALING_PATHWAY_VIA_DEATH_DOMAIN_RECEPTORS	0.0592417	0.969302	1
ST_T_CELL_SIGNAL_TRANSDUCTION	0.0595238	0.826075	1
GO_ANCHORED_COMPONENT_OF_MEMBRANE	0.0597166	1	1
REACTOME_INTERFERON_ALPHA_BETA_SIGNALING	0.0598931	0.808493	1
GO_RESPONSE_TO_XENOBIOTIC_STIMULUS	0.0607621	1	1
GO_CELLULAR_MODIFIED_AMINO_ACID_BIOSYNTHETIC_PROCESS	0.0614887	0.865906	1
GO_CYSTEINE_TYPE_ENDOPEPTIDASE_INHIBITOR_ACTIVITY_INVOLVED_IN_APOPTOTIC_PROCESS	0.0614887	0.898636	1
GO_PHOSPHOLIPASE_ACTIVITY	0.0617284	1	1
GO_POSITIVE_REGULATION_OF_LEUKOCYTE_MIGRATION	0.0618661	1	1
PID_IL8_CXCR2_PATHWAY	0.0618932	0.818091	1
GO_ACTOMYOSIN	0.06204	0.984624	1
GO_PTERIDINE_CONTAINING_COMPOUND_METABOLIC_PROCESS	0.0623529	0.857165	1
KEGG_GLYCEROLIPID_METABOLISM	0.0631458	0.820226	1
GO_NEGATIVE_REGULATION_OF_PEPTIDE_SECRETION	0.0633894	0.901367	1
GO_RESPONSE_TO_INTERFERON_GAMMA	0.0635081	1	1
GO_SODIUM_ION_HOMEOSTASIS	0.0636492	0.911413	1
GO_FOLIC_ACID_CONTAINING_COMPOUND_METABOLIC_PROCESS	0.0637755	0.904238	1
GO_METANEPHRIC_NEPHRON_DEVELOPMENT	0.0638298	0.874806	1
GO_CELLULAR_PROTEIN_COMPLEX_DISASSEMBLY	0.0640641	1	1
REACTOME_PURINE_METABOLISM	0.0642769	0.806164	1
GO_UNFOLDED_PROTEIN_BINDING	0.0645161	1	1
GO_RESPONSE_TO_LITHIUM_ION	0.0647059	0.974759	1
KEGG_ARGININE_AND_PROLINE_METABOLISM	0.0655022	0.86098	1
GO_POSTREPLICATION_REPAIR	0.0656085	0.947153	1
REACTOME_NUCLEOTIDE_BINDING_DOMAIN_LEUCINE_RICH_REPEAT_CONTAINING_RECEPTOR_NLR_SIGNALING_PATHWAYS	0.0665164	0.83131	1
GO_TUMOR_NECROSIS_FACTOR_RECEPTOR_SUPERFAMILY_BINDING	0.0668177	0.880152	1
KEGG_CYTOKINE_CYTOKINE_RECEPTOR_INTERACTION	0.068	1	1
GO_TRANSLESION_SYNTHESIS	0.0680804	1	1
GO_NEGATIVE_REGULATION_OF_ION_TRANSPORT	0.0688956	1	1
GO_MITOCHONDRIAL_TRANSLATION	0.0693467	1	1
GO_OXIDOREDUCTASE_ACTIVITY_ACTING_ON_THE_CH_NH_GROUP_OF_DONORS	0.0698006	0.944772	1
GO_PROTEIN_LOCALIZATION_TO_MITOCHONDRION	0.0708245	0.997247	1
GO_REGULATION_OF_TUMOR_NECROSIS_FACTOR_SUPERFAMILY_CYTOKINE_PRODUCTION	0.070922	1	1
GO_REGULATION_OF_LIPID_BIOSYNTHETIC_PROCESS	0.0711423	1	1
GO_OXIDOREDUCTASE_COMPLEX	0.0716448	1	1
GO_NEGATIVE_REGULATION_OF_HEMOPOIESIS	0.0716448	1	1
GO_PROTEIN_PHOSPHATASE_BINDING	0.072	1	1
GO_RIBOSOMAL_LARGE_SUBUNIT_BIOGENESIS	0.0721533	0.908415	1
GO_POSITIVE_REGULATION_OF_INTERLEUKIN_6_PRODUCTION	0.0727273	0.973139	1
REACTOME_INTERFERON_SIGNALING	0.073	1	1
GO_SECONDARY_ACTIVE_TRANSMEMBRANE_TRANSPORTER_ACTIVITY	0.0730731	1	1
BIOCARTA_AGR_PATHWAY	0.0734055	0.895511	1
GO_REGULATION_OF_SODIUM_ION_TRANSMEMBRANE_TRANSPORTER_ACTIVITY	0.0734177	0.97239	1
PID_P38_ALPHA_BETA_PATHWAY	0.0735981	0.919996	1
GO_ONE_CARBON_METABOLIC_PROCESS	0.074224	1	1
GO_PIGMENT_METABOLIC_PROCESS	0.0743243	0.904133	1
GO_CELL_CYCLE_G1_S_PHASE_TRANSITION	0.0743719	1	1
REACTOME_MAPK_TARGETS_NUCLEAR_EVENTS_MEDIATED_BY_MAP_KINASES	0.0748792	0.930409	1
GO_SECRETORY_GRANULE_MEMBRANE	0.0749736	1	1
GO_NUCLEOSIDE_PHOSPHATE_BIOSYNTHETIC_PROCESS	0.0751503	1	1
REACTOME_GLUCOSE_METABOLISM	0.0755509	0.939675	1
GO_NEGATIVE_REGULATION_OF_INTRINSIC_APOPTOTIC_SIGNALING_PATHWAY	0.0756646	1	1
GO_ENDOCRINE_SYSTEM_DEVELOPMENT	0.0759109	1	1
GO_RECYCLING_ENDOSOME_MEMBRANE	0.0759804	0.91502	1
GO_RIBONUCLEASE_ACTIVITY	0.0764588	1	1
GO_NEGATIVE_REGULATION_OF_CALCIUM_ION_TRANSPORT	0.0767327	0.999243	1
GO_VENTRICULAR_SYSTEM_DEVELOPMENT	0.077551	0.929349	1
GO_POSITIVE_REGULATION_OF_RELEASE_OF_CYTOCHROME_C_FROM_MITOCHONDRIA	0.0778061	0.948836	1
GO_ESTABLISHMENT_OF_EPITHELIAL_CELL_POLARITY	0.0778816	1	1
REACTOME_POST_TRANSLATIONAL_PROTEIN_MODIFICATION	0.078	1	1
GO_MULTICELLULAR_ORGANISM_METABOLIC_PROCESS	0.0780933	1	1
GO_ENDOPLASMIC_RETICULUM_ORGANIZATION	0.0782396	0.958844	1
GO_MHC_PROTEIN_BINDING	0.0787717	0.980222	1
PID_NFAT_TFPATHWAY	0.0796253	0.916886	1
REACTOME_SRP_DEPENDENT_COTRANSLATIONAL_PROTEIN_TARGETING_TO_MEMBRANE	0.0796731	1	1
GO_HEAT_SHOCK_PROTEIN_BINDING	0.0807265	1	1
GO_INORGANIC_ANION_TRANSMEMBRANE_TRANSPORTER_ACTIVITY	0.0809717	1	1
REACTOME_ASPARAGINE_N_LINKED_GLYCOSYLATION	0.0817356	1	1
GO_PRIMARY_CILIUM	0.082	1	1
GO_SITE_OF_POLARIZED_GROWTH	0.082	1	1
GO_NUCLEOSIDE_PHOSPHATE_CATABOLIC_PROCESS	0.082206	1	1
GO_POSITIVE_REGULATION_OF_PROTEIN_KINASE_B_SIGNALING	0.0823171	1	1
GO_ELECTRON_CARRIER_ACTIVITY	0.0824121	1	1
GO_REGULATION_OF_CARDIAC_MUSCLE_TISSUE_DEVELOPMENT	0.0826636	1	1
GO_POSITIVE_REGULATION_OF_MITOCHONDRION_ORGANIZATION	0.083	1	1
GO_POSITIVE_REGULATION_OF_INTRACELLULAR_PROTEIN_TRANSPORT	0.083	1	1
GO_TRNA_PROCESSING	0.0831663	1	1
NABA_CORE_MATRISOME	0.084	1	1
GO_PIGMENT_BIOSYNTHETIC_PROCESS	0.0842359	1	1
GO_HEME_BIOSYNTHETIC_PROCESS	0.0847701	1	1
GO_REGULATION_OF_HEART_GROWTH	0.0850059	1	1
GO_REGULATION_OF_CYTOKINE_BIOSYNTHETIC_PROCESS	0.0853032	1	1
GO_CELLULAR_RESPONSE_TO_DSRNA	0.0853518	1	1
GO_POSITIVE_REGULATION_OF_NOTCH_SIGNALING_PATHWAY	0.0858896	0.997093	1
GO_ACTIN_FILAMENT_BUNDLE	0.0859291	1	1
GO_REGULATION_OF_MULTI_ORGANISM_PROCESS	0.086	1	1
GO_REGULATION_OF_GTPASE_ACTIVITY	0.086	1	1
GO_PIGMENT_GRANULE_LOCALIZATION	0.086072	1	1
REACTOME_SIGNAL_TRANSDUCTION_BY_L1	0.0864198	0.935236	1
GO_CARBOXYLIC_ACID_CATABOLIC_PROCESS	0.087	1	1
KEGG_ECM_RECEPTOR_INTERACTION	0.0880567	1	1
GO_RESPONSE_TO_INTERLEUKIN_1	0.0882353	1	1
GO_PROTEIN_N_LINKED_GLYCOSYLATION	0.0882957	1	1
GO_LIPOSACCHARIDE_METABOLIC_PROCESS	0.0884422	1	1
GO_HEME_METABOLIC_PROCESS	0.0885201	1	1
GO_CELLULAR_RESPONSE_TO_INTERFERON_GAMMA	0.0885312	1	1
GO_INORGANIC_ANION_TRANSPORT	0.0889788	1	1
GO_ORGANIC_ACID_CATABOLIC_PROCESS	0.089	1	1
BIOCARTA_TOLL_PATHWAY	0.0890736	0.946729	1
NABA_SECRETED_FACTORS	0.09	1	1
GO_MHC_CLASS_I_PROTEIN_BINDING	0.0909091	1	1
PID_P38_ALPHA_BETA_DOWNSTREAM_PATHWAY	0.0911215	0.946997	1
GO_TUMOR_NECROSIS_FACTOR_MEDIATED_SIGNALING_PATHWAY	0.0917339	1	1
GO_SULFOTRANSFERASE_ACTIVITY	0.0918253	1	1
GO_LIPID_HOMEOSTASIS	0.0918264	1	1
NABA_MATRISOME_ASSOCIATED	0.092	1	1
GO_PROTEIN_TRANSPORT_ALONG_MICROTUBULE	0.0921596	0.992725	1
GO_SMOOTHENED_SIGNALING_PATHWAY	0.0929752	1	1
GO_CARGO_RECEPTOR_ACTIVITY	0.0929752	1	1
GO_EYE_PHOTORECEPTOR_CELL_DIFFERENTIATION	0.0930233	1	1
GO_FACE_DEVELOPMENT	0.0930481	1	1
GO_POSITIVE_REGULATION_OF_CELL_GROWTH	0.0931864	1	1
GO_THYMOCYTE_AGGREGATION	0.0933333	1	1
GO_TETRAHYDROFOLATE_METABOLIC_PROCESS	0.0937997	1	1
GO_PYRIMIDINE_CONTAINING_COMPOUND_METABOLIC_PROCESS	0.0938819	1	1
GO_FORMATION_OF_PRIMARY_GERM_LAYER	0.0945674	1	1
GO_MICROTUBULE_POLYMERIZATION_OR_DEPOLYMERIZATION	0.0948661	1	1
GO_REGULATION_OF_LEUKOCYTE_CHEMOTAXIS	0.0949949	1	1
ST_P38_MAPK_PATHWAY	0.0951276	0.896261	1
REACTOME_CITRIC_ACID_CYCLE_TCA_CYCLE	0.0951684	0.934111	1
GO_PROTEIN_K63_LINKED_UBIQUITINATION	0.0956416	1	1
GO_MUSCLE_CELL_DEVELOPMENT	0.0960566	1	1
GO_PORPHYRIN_CONTAINING_COMPOUND_METABOLIC_PROCESS	0.0961298	1	1
KEGG_LYSOSOME	0.0962889	1	1
GO_TUBE_FORMATION	0.0963855	1	1
GO_TRANSFERASE_ACTIVITY_TRANSFERRING_ALKYL_OR_ARYL_OTHER_THAN_METHYL_GROUPS	0.0965665	1	1
GO_SH2_DOMAIN_BINDING	0.0965692	1	1
GO_MAMMARY_GLAND_EPITHELIUM_DEVELOPMENT	0.0966341	1	1
GO_TETRAPYRROLE_BIOSYNTHETIC_PROCESS	0.0967742	1	1
GO_PEPTIDE_RECEPTOR_ACTIVITY	0.0970874	1	1
GO_REGULATION_OF_MYOBLAST_DIFFERENTIATION	0.0971429	1	1
GO_PROTEIN_PHOSPHATASE_TYPE_2A_COMPLEX	0.0971787	0.990632	1
GO_G1_S_TRANSITION_OF_MITOTIC_CELL_CYCLE	0.0972919	1	1
GO_POSITIVE_REGULATION_OF_CARDIAC_MUSCLE_TISSUE_DEVELOPMENT	0.0975919	1	1
GO_POSITIVE_REGULATION_OF_DEVELOPMENTAL_GROWTH	0.0980981	1	1
GO_NUCLEAR_IMPORT	0.0980981	1	1
GO_RELEASE_OF_CYTOCHROME_C_FROM_MITOCHONDRIA	0.0982019	1	1
GO_INTRACILIARY_TRANSPORT	0.0992063	1	1
PID_MYC_PATHWAY	0.0995907	0.965234	1
GO_REGULATION_OF_CELLULAR_RESPONSE_TO_TRANSFORMING_GROWTH_FACTOR_BETA_STIMULUS	0.1002	1	1
GO_NEGATIVE_REGULATION_OF_HORMONE_SECRETION	0.100442	1	1
GO_SMALL_MOLECULE_BIOSYNTHETIC_PROCESS	0.101	1	1
GO_MESODERM_DEVELOPMENT	0.101112	1	1
GO_POSITIVE_REGULATION_OF_REACTIVE_OXYGEN_SPECIES_METABOLIC_PROCESS	0.101317	1	1
GO_OSTEOCLAST_DIFFERENTIATION	0.101626	1	1
GO_PROTEIN_PHOSPHATASE_2A_BINDING	0.101764	1	1
GO_PROTEIN_TARGETING_TO_MITOCHONDRION	0.103175	1	1
GO_BLASTOCYST_FORMATION	0.104113	1	1
KEGG_PORPHYRIN_AND_CHLOROPHYLL_METABOLISM	0.104222	0.953953	1
GO_ALCOHOL_BINDING	0.104231	1	1
GO_REGULATION_OF_ERYTHROCYTE_DIFFERENTIATION	0.104242	1	1
GO_REGULATION_OF_RESPONSE_TO_OXIDATIVE_STRESS	0.104589	1	1
KEGG_BASAL_TRANSCRIPTION_FACTORS	0.104798	0.979722	1
GO_T_CELL_DIFFERENTIATION_IN_THYMUS	0.105263	1	1
REACTOME_MHC_CLASS_II_ANTIGEN_PRESENTATION	0.10574	1	1
GO_ANTIGEN_PROCESSING_AND_PRESENTATION_OF_PEPTIDE_OR_POLYSACCHARIDE_ANTIGEN_VIA_MHC_CLASS_II	0.105847	1	1
GO_POSITIVE_REGULATION_OF_HEART_GROWTH	0.106299	1	1
GO_OXIDOREDUCTASE_ACTIVITY_ACTING_ON_NAD_P_H	0.106448	1	1
GO_POSITIVE_REGULATION_OF_SYNAPSE_ASSEMBLY	0.106904	1	1
GO_PROTEIN_POLYUBIQUITINATION	0.107	1	1
GO_CELLULAR_LIPID_CATABOLIC_PROCESS	0.107107	1	1
GO_ORGANIC_ANION_TRANSMEMBRANE_TRANSPORTER_ACTIVITY	0.108216	1	1
GO_COLLAGEN_BINDING	0.108274	1	1
PID_CD40_PATHWAY	0.108404	0.968277	1
GO_REACTIVE_OXYGEN_SPECIES_METABOLIC_PROCESS	0.108961	1	1
GO_CYTOSOLIC_TRANSPORT	0.11	1	1
GO_UBIQUITIN_LIKE_PROTEIN_LIGASE_BINDING	0.11	1	1
GO_ENDOSOMAL_PART	0.111	1	1
GO_T_CELL_SELECTION	0.111374	1	1
GO_CELL_DEATH_IN_RESPONSE_TO_OXIDATIVE_STRESS	0.111667	1	1
GO_CELLULAR_RESPONSE_TO_BMP_STIMULUS	0.111675	1	1
GO_POSITIVE_REGULATION_OF_TRANSMEMBRANE_RECEPTOR_PROTEIN_SERINE_THREONINE_KINASE_SIGNALING_PATHWAY	0.111902	1	1
GO_REGULATION_OF_BLOOD_PRESSURE	0.112112	1	1
REACTOME_NOD1_2_SIGNALING_PATHWAY	0.112137	1	1
GO_RNA_STABILIZATION	0.112658	1	1
KEGG_HEDGEHOG_SIGNALING_PATHWAY	0.113561	1	1
GO_MATERNAL_PLACENTA_DEVELOPMENT	0.113892	1	1
GO_POSITIVE_REGULATION_OF_CELL_DEVELOPMENT	0.114	1	1
GO_RETROMER_COMPLEX	0.114362	1	1
GO_ANTIGEN_PROCESSING_AND_PRESENTATION_OF_PEPTIDE_ANTIGEN_VIA_MHC_CLASS_II	0.114919	1	1
REACTOME_PHASE_II_CONJUGATION	0.115299	1	1
KEGG_N_GLYCAN_BIOSYNTHESIS	0.115385	1	1
GO_STEROL_METABOLIC_PROCESS	0.115927	1	1
GO_RIBOSOMAL_SUBUNIT	0.117234	1	1
GO_GOLGI_LUMEN	0.117526	1	1
GO_CLUSTER_OF_ACTIN_BASED_CELL_PROJECTIONS	0.117588	1	1
GO_POSITIVE_REGULATION_OF_ERYTHROCYTE_DIFFERENTIATION	0.117737	1	1
PID_INTEGRIN1_PATHWAY	0.118488	1	1
GO_INO80_TYPE_COMPLEX	0.118598	1	1
GO_REGULATION_OF_RESPONSE_TO_CYTOKINE_STIMULUS	0.12	1	1
GO_NEGATIVE_REGULATION_OF_NF_KAPPAB_TRANSCRIPTION_FACTOR_ACTIVITY	0.120545	1	1
GO_RESPONSE_TO_BMP	0.120567	1	1
GO_CELLULAR_RESPONSE_TO_VIRUS	0.12098	1	1
GO_PROTEIN_COMPLEX_INVOLVED_IN_CELL_ADHESION	0.121065	1	1
GO_AMINO_ACID_TRANSPORT	0.121335	1	1
GO_REGULATION_OF_SMOOTH_MUSCLE_CONTRACTION	0.121795	1	1
GO_REGULATION_OF_TRANSFORMING_GROWTH_FACTOR_BETA_RECEPTOR_SIGNALING_PATHWAY	0.122099	1	1
GO_ALDO_KETO_REDUCTASE_NADP_ACTIVITY	0.122357	1	1
GO_NEUROEPITHELIAL_CELL_DIFFERENTIATION	0.12311	1	1
GO_MULTICELLULAR_ORGANISMAL_MACROMOLECULE_METABOLIC_PROCESS	0.123344	1	1
GO_CARDIAC_SEPTUM_DEVELOPMENT	0.123867	1	1
GO_CELLULAR_RESPONSE_TO_VASCULAR_ENDOTHELIAL_GROWTH_FACTOR_STIMULUS	0.124147	1	1
BIOCARTA_STRESS_PATHWAY	0.124157	1	1
GO_PRODUCTION_OF_SMALL_RNA_INVOLVED_IN_GENE_SILENCING_BY_RNA	0.124269	1	1
GO_STEROID_BINDING	0.125523	1	1
GO_RESPONSE_TO_MORPHINE	0.125561	1	1
GO_HISTONE_ACETYLTRANSFERASE_BINDING	0.126452	1	1
REACTOME_ERK_MAPK_TARGETS	0.126471	1	1
GO_REGULATION_OF_PROTEIN_MATURATION	0.126569	1	1
REACTOME_P53_INDEPENDENT_G1_S_DNA_DAMAGE_CHECKPOINT	0.126932	1	1
GO_SENSORY_ORGAN_MORPHOGENESIS	0.127	1	1
GO_DSRNA_FRAGMENTATION	0.127536	1	1
GO_CELL_DIFFERENTIATION_IN_SPINAL_CORD	0.127604	1	1
GO_MICROTUBULE_POLYMERIZATION	0.127771	1	1
GO_POSITIVE_REGULATION_OF_MYOBLAST_DIFFERENTIATION	0.127889	1	1
GO_POSITIVE_REGULATION_OF_LEUKOCYTE_CHEMOTAXIS	0.128232	1	1
GO_POSITIVE_REGULATION_OF_MYOTUBE_DIFFERENTIATION	0.128319	1	1
GO_POSITIVE_REGULATION_OF_INTERLEUKIN_12_PRODUCTION	0.128609	1	1
GO_POSITIVE_REGULATION_OF_INTRINSIC_APOPTOTIC_SIGNALING_PATHWAY	0.129771	1	1
GO_DICARBOXYLIC_ACID_METABOLIC_PROCESS	0.129779	1	1
GO_NEGATIVE_REGULATION_OF_TRANSMEMBRANE_TRANSPORT	0.129787	1	1
GO_TRANSCRIPTION_FACTOR_TFIID_COMPLEX	0.130709	1	1
PID_P38_MK2_PATHWAY	0.130868	1	1
PID_INTEGRIN_CS_PATHWAY	0.130877	1	1
GO_NEURAL_CREST_CELL_DIFFERENTIATION	0.130977	1	1
REACTOME_METABOLISM_OF_PROTEINS	0.131	1	1
GO_COLLAGEN_TRIMER	0.131417	1	1
GO_POSITIVE_REGULATION_OF_EPITHELIAL_CELL_PROLIFERATION	0.131526	1	1
GO_GLUTATHIONE_METABOLIC_PROCESS	0.131696	1	1
GO_REGULATION_OF_CARDIAC_MUSCLE_CELL_PROLIFERATION	0.131761	1	1
GO_NUCLEOSIDE_TRIPHOSPHATE_METABOLIC_PROCESS	0.132	1	1
GO_SECRETION	0.132	1	1
GO_REGULATION_OF_TELOMERASE_ACTIVITY	0.133407	1	1
REACTOME_SCF_BETA_TRCP_MEDIATED_DEGRADATION_OF_EMI1	0.13369	1	1
GO_CELLULAR_RESPONSE_TO_INTERLEUKIN_1	0.133817	1	1
GO_SULFUR_COMPOUND_METABOLIC_PROCESS	0.134	1	1
GO_CHLORIDE_TRANSPORT	0.134436	1	1
REACTOME_ANTIGEN_PRESENTATION_FOLDING_ASSEMBLY_AND_PEPTIDE_LOADING_OF_CLASS_I_MHC	0.13467	1	1
GO_PROTEIN_TARGETING_TO_PLASMA_MEMBRANE	0.135618	1	1
GO_MECHANORECEPTOR_DIFFERENTIATION	0.13569	1	1
GO_REGULATION_OF_AMINE_TRANSPORT	0.135802	1	1
GO_TRANSMEMBRANE_RECEPTOR_PROTEIN_SERINE_THREONINE_KINASE_SIGNALING_PATHWAY	0.136	1	1
GO_ORGAN_FORMATION	0.136029	1	1
KEGG_AMYOTROPHIC_LATERAL_SCLEROSIS_ALS	0.136259	1	1
REACTOME_GLYCOSAMINOGLYCAN_METABOLISM	0.136821	1	1
GO_CATION_TRANSPORT	0.137	1	1
GO_INTERFERON_GAMMA_MEDIATED_SIGNALING_PATHWAY	0.137155	1	1
GO_POSITIVE_REGULATION_OF_ANION_TRANSPORT	0.138498	1	1
GO_MITOCHONDRIAL_RNA_METABOLIC_PROCESS	0.138601	1	1
GO_RNA_MODIFICATION	0.139	1	1
GO_GASTRULATION	0.14	1	1
GO_EXTRACELLULAR_MATRIX_BINDING	0.140065	1	1
GO_POSITIVE_REGULATION_OF_CARDIAC_MUSCLE_CELL_PROLIFERATION	0.140234	1	1
GO_CARBOHYDRATE_DERIVATIVE_TRANSPORT	0.140312	1	1
GO_SOLUTE_CATION_SYMPORTER_ACTIVITY	0.140496	1	1
GO_POSITIVE_REGULATION_OF_RESPONSE_TO_WOUNDING	0.140562	1	1
GO_RESPONSE_TO_ISOQUINOLINE_ALKALOID	0.140762	1	1
REACTOME_EXTRACELLULAR_MATRIX_ORGANIZATION	0.140831	1	1
GO_TRANSLATIONAL_INITIATION	0.141283	1	1
GO_ANION_CHANNEL_ACTIVITY	0.141361	1	1
GO_DEVELOPMENTAL_PIGMENTATION	0.141919	1	1
GO_ANTERIOR_POSTERIOR_PATTERN_SPECIFICATION	0.142142	1	1
GO_REGULATION_OF_ESTABLISHMENT_OF_PROTEIN_LOCALIZATION_TO_MITOCHONDRION	0.142427	1	1
GO_HEAD_MORPHOGENESIS	0.142681	1	1
GO_PURINE_CONTAINING_COMPOUND_BIOSYNTHETIC_PROCESS	0.143287	1	1
GO_MUCOPOLYSACCHARIDE_METABOLIC_PROCESS	0.14343	1	1
GO_REGULATION_OF_SECRETION	0.144	1	1
GO_NEURAL_TUBE_FORMATION	0.144008	1	1
GO_NLS_BEARING_PROTEIN_IMPORT_INTO_NUCLEUS	0.144011	1	1
GO_SUGAR_TRANSMEMBRANE_TRANSPORTER_ACTIVITY	0.14446	1	1
GO_NEGATIVE_REGULATION_OF_DEFENSE_RESPONSE	0.145436	1	1
GO_SPERM_EGG_RECOGNITION	0.145482	1	1
REACTOME_SIGNAL_AMPLIFICATION	0.145773	1	1
GO_PROTEIN_ACYLATION	0.146	1	1
GO_ACTIVATION_OF_CYSTEINE_TYPE_ENDOPEPTIDASE_ACTIVITY	0.146613	1	1
GO_INTRINSIC_COMPONENT_OF_ORGANELLE_MEMBRANE	0.147	1	1
GO_POSITIVE_REGULATION_OF_NERVOUS_SYSTEM_DEVELOPMENT	0.147	1	1
GO_PROTEIN_CATABOLIC_PROCESS	0.147	1	1
GO_VACUOLAR_LUMEN	0.147442	1	1
GO_CARBOHYDRATE_TRANSPORTER_ACTIVITY	0.147563	1	1
GO_MUSCLE_FIBER_DEVELOPMENT	0.147643	1	1
GO_CARBOHYDRATE_BINDING	0.148	1	1
GO_CUL3_RING_UBIQUITIN_LIGASE_COMPLEX	0.148148	1	1
GO_POSITIVE_REGULATION_OF_MULTI_ORGANISM_PROCESS	0.148148	1	1
GO_TRANSLATIONAL_TERMINATION	0.148185	1	1
GO_DEOXYRIBONUCLEOTIDE_METABOLIC_PROCESS	0.148372	1	1
GO_REGULATION_OF_CELL_CYCLE_ARREST	0.148744	1	1
KEGG_GLUTATHIONE_METABOLISM	0.14876	1	1
GO_RESPIRATORY_CHAIN	0.148914	1	1
GO_DNA_REPLICATION	0.149	1	1
REACTOME_NUCLEAR_EVENTS_KINASE_AND_TRANSCRIPTION_FACTOR_ACTIVATION	0.149233	1	1
GO_PROTEIN_IMPORT_INTO_NUCLEUS_TRANSLOCATION	0.149296	1	1
GO_REGULATION_OF_SYNCYTIUM_FORMATION_BY_PLASMA_MEMBRANE_FUSION	0.149518	1	1
GO_NEGATIVE_REGULATION_OF_LIPID_METABOLIC_PROCESS	0.151139	1	1
GO_RESPONSE_TO_AXON_INJURY	0.151339	1	1
REACTOME_HEPARAN_SULFATE_HEPARIN_HS_GAG_METABOLISM	0.151448	1	1
BIOCARTA_HIVNEF_PATHWAY	0.152083	1	1
GO_CYTOSOLIC_PART	0.153	1	1
GO_GLIAL_CELL_MIGRATION	0.15405	1	1
GO_OXIDOREDUCTASE_ACTIVITY_ACTING_ON_A_SULFUR_GROUP_OF_DONORS	0.154748	1	1
GO_COLUMNAR_CUBOIDAL_EPITHELIAL_CELL_DEVELOPMENT	0.154994	1	1
GO_PROTEIN_HOMOOLIGOMERIZATION	0.155	1	1
GO_REGULATION_OF_CELLULAR_AMINE_METABOLIC_PROCESS	0.155119	1	1
GO_APOPTOTIC_NUCLEAR_CHANGES	0.155251	1	1
GO_ORGANELLE_ENVELOPE_LUMEN	0.156282	1	1
GO_REGULATION_OF_GLUCOSE_TRANSPORT	0.157417	1	1
GO_SPROUTING_ANGIOGENESIS	0.157428	1	1
GO_ELECTRON_TRANSPORT_CHAIN	0.158055	1	1
GO_STEROID_BIOSYNTHETIC_PROCESS	0.158215	1	1
GO_TETRAPYRROLE_BINDING	0.158746	1	1
REACTOME_G1_S_TRANSITION	0.158794	1	1
GO_POSITIVE_REGULATION_OF_MUSCLE_CONTRACTION	0.158845	1	1
GO_REGULATION_OF_EPITHELIAL_CELL_MIGRATION	0.159	1	1
GO_MONOVALENT_INORGANIC_CATION_HOMEOSTASIS	0.160121	1	1
GO_EXTRACELLULAR_MATRIX_STRUCTURAL_CONSTITUENT	0.160546	1	1
GO_REGULATION_OF_CIRCADIAN_RHYTHM	0.161094	1	1
GO_REGULATION_OF_DNA_BIOSYNTHETIC_PROCESS	0.161094	1	1
GO_POSITIVE_REGULATION_OF_BLOOD_CIRCULATION	0.161224	1	1
GO_CELL_DIFFERENTIATION_INVOLVED_IN_KIDNEY_DEVELOPMENT	0.161369	1	1
NABA_ECM_AFFILIATED	0.162487	1	1
GO_EXTERNAL_SIDE_OF_PLASMA_MEMBRANE	0.163163	1	1
GO_NON_CANONICAL_WNT_SIGNALING_PATHWAY	0.16349	1	1
GO_REGULATION_OF_ENDOTHELIAL_CELL_PROLIFERATION	0.163802	1	1
GO_ORGANIC_HYDROXY_COMPOUND_TRANSPORT	0.163984	1	1
GO_REGULATION_OF_LIPID_STORAGE	0.164034	1	1
GO_REGULATION_OF_PLASMA_LIPOPROTEIN_PARTICLE_LEVELS	0.165289	1	1
GO_EMBRYONIC_DIGESTIVE_TRACT_DEVELOPMENT	0.165789	1	1
KEGG_HEMATOPOIETIC_CELL_LINEAGE	0.165814	1	1
PID_INTEGRIN5_PATHWAY	0.166395	1	1
GO_SODIUM_ION_TRANSPORT	0.167002	1	1
GO_DECIDUALIZATION	0.167187	1	1
GO_ORGANIC_ACID_TRANSMEMBRANE_TRANSPORTER_ACTIVITY	0.167335	1	1
GO_REGULATION_OF_OXIDATIVE_STRESS_INDUCED_CELL_DEATH	0.167832	1	1
REACTOME_SLC_MEDIATED_TRANSMEMBRANE_TRANSPORT	0.168	1	1
GO_ENDOPEPTIDASE_ACTIVITY	0.168	1	1
GO_VASCULAR_PROCESS_IN_CIRCULATORY_SYSTEM	0.168675	1	1
GO_ACETYLGLUCOSAMINYLTRANSFERASE_ACTIVITY	0.168801	1	1
GO_MITOCHONDRIAL_FUSION	0.169753	1	1
NABA_ECM_GLYCOPROTEINS	0.17017	1	1
GO_EXCRETION	0.17041	1	1
GO_REGULATION_OF_CELL_CYCLE_CHECKPOINT	0.170861	1	1
GO_VACUOLE_ORGANIZATION	0.171	1	1
GO_UBIQUITIN_LIKE_PROTEIN_TRANSFERASE_ACTIVITY	0.171	1	1
GO_CHONDROCYTE_DIFFERENTIATION	0.171123	1	1
GO_NEGATIVE_REGULATION_OF_LEUKOCYTE_DIFFERENTIATION	0.17119	1	1
GO_PLATELET_DEGRANULATION	0.171198	1	1
KEGG_CYTOSOLIC_DNA_SENSING_PATHWAY	0.171946	1	1
GO_COFACTOR_METABOLIC_PROCESS	0.172	1	1
GO_REGULATION_OF_FATTY_ACID_METABOLIC_PROCESS	0.172165	1	1
GO_PYRIMIDINE_NUCLEOTIDE_METABOLIC_PROCESS	0.172414	1	1
GO_METANEPHROS_DEVELOPMENT	0.173196	1	1
GO_PIGMENT_CELL_DIFFERENTIATION	0.173207	1	1
GO_MITOCHONDRIAL_RESPIRATORY_CHAIN_COMPLEX_ASSEMBLY	0.173362	1	1
GO_THYMIC_T_CELL_SELECTION	0.174579	1	1
GO_OXIDATIVE_PHOSPHORYLATION	0.174686	1	1
GO_CELL_CYCLE_PHASE_TRANSITION	0.175	1	1
GO_REGULATION_OF_INTERLEUKIN_12_PRODUCTION	0.17519	1	1
GO_ACID_SECRETION	0.175439	1	1
GO_SOLUTE_PROTON_SYMPORTER_ACTIVITY	0.175492	1	1
GO_POSITIVE_REGULATION_OF_TUMOR_NECROSIS_FACTOR_SUPERFAMILY_CYTOKINE_PRODUCTION	0.175647	1	1
GO_VENTRAL_SPINAL_CORD_DEVELOPMENT	0.175694	1	1
GO_CYTOKINE_ACTIVITY	0.175703	1	1
GO_HYDROGEN_TRANSPORT	0.175758	1	1
GO_PROTEIN_ACETYLATION	0.176353	1	1
GO_PROTEIN_LOCALIZATION_TO_GOLGI_APPARATUS	0.177015	1	1
GO_NEGATIVE_REGULATION_OF_ALPHA_BETA_T_CELL_ACTIVATION	0.177305	1	1
REACTOME_RESPIRATORY_ELECTRON_TRANSPORT	0.17754	1	1
GO_RESPONSE_TO_ELECTRICAL_STIMULUS	0.177658	1	1
GO_ENDORIBONUCLEASE_ACTIVITY	0.178451	1	1
REACTOME_MITOCHONDRIAL_TRNA_AMINOACYLATION	0.178718	1	1
GO_DEOXYRIBOSE_PHOSPHATE_CATABOLIC_PROCESS	0.178797	1	1
GO_BRUSH_BORDER	0.178894	1	1
GO_ACROSOMAL_VESICLE	0.178947	1	1
GO_REGULATION_OF_DNA_BINDING	0.179899	1	1
GO_SERINE_HYDROLASE_ACTIVITY	0.18	1	1
GO_PATTERN_SPECIFICATION_PROCESS	0.18	1	1
REACTOME_SIGNALING_BY_WNT	0.180498	1	1
PID_HIV_NEF_PATHWAY	0.180863	1	1
GO_RESPONSE_TO_TRANSFORMING_GROWTH_FACTOR_BETA	0.181	1	1
GO_RNA_PHOSPHODIESTER_BOND_HYDROLYSIS_ENDONUCLEOLYTIC	0.181136	1	1
GO_REGULATION_OF_CARTILAGE_DEVELOPMENT	0.181136	1	1
GO_EAR_DEVELOPMENT	0.181181	1	1
GO_REGULATION_OF_EMBRYONIC_DEVELOPMENT	0.18191	1	1
GO_CELLULAR_COMPONENT_DISASSEMBLY	0.183	1	1
REACTOME_BIOLOGICAL_OXIDATIONS	0.183013	1	1
GO_SYMPORTER_ACTIVITY	0.185111	1	1
REACTOME_NETRIN1_SIGNALING	0.186401	1	1
REACTOME_GLUCONEOGENESIS	0.187902	1	1
GO_NEGATIVE_REGULATION_OF_CATABOLIC_PROCESS	0.188	1	1
GO_GOLGI_STACK	0.188755	1	1
GO_EMBRYO_IMPLANTATION	0.188794	1	1
GO_LEUKOCYTE_APOPTOTIC_PROCESS	0.190259	1	1
GO_SPINAL_CORD_MOTOR_NEURON_DIFFERENTIATION	0.190407	1	1
GO_ORGANELLAR_RIBOSOME	0.190769	1	1
GO_MAMMARY_GLAND_DUCT_MORPHOGENESIS	0.190981	1	1
GO_PRESYNAPSE	0.191	1	1
GO_ANDROGEN_METABOLIC_PROCESS	0.19135	1	1
GO_VOLTAGE_GATED_ION_CHANNEL_ACTIVITY	0.19196	1	1
GO_REGULATION_OF_DEFENSE_RESPONSE_TO_VIRUS	0.192	1	1
GO_AEROBIC_RESPIRATION	0.192391	1	1
GO_POSITIVE_REGULATION_OF_CARTILAGE_DEVELOPMENT	0.193362	1	1
REACTOME_LIPID_DIGESTION_MOBILIZATION_AND_TRANSPORT	0.193377	1	1
GO_PYRIMIDINE_CONTAINING_COMPOUND_CATABOLIC_PROCESS	0.193646	1	1
GO_AORTA_DEVELOPMENT	0.193699	1	1
GO_POSITIVE_REGULATION_OF_GLIOGENESIS	0.194601	1	1
GO_FAT_CELL_DIFFERENTIATION	0.194949	1	1
GO_REGULATION_OF_SYNAPSE_ASSEMBLY	0.194969	1	1
GO_EPITHELIAL_CELL_DIFFERENTIATION	0.195	1	1
GO_GLYCOSYL_COMPOUND_BIOSYNTHETIC_PROCESS	0.195344	1	1
GO_SMOOTH_MUSCLE_CELL_DIFFERENTIATION	0.195373	1	1
REACTOME_PPARA_ACTIVATES_GENE_EXPRESSION	0.195783	1	1
GO_COFACTOR_BINDING	0.196	1	1
REACTOME_ORC1_REMOVAL_FROM_CHROMATIN	0.196038	1	1
GO_AMINO_ACID_TRANSMEMBRANE_TRANSPORTER_ACTIVITY	0.196162	1	1
GO_SECRETION_BY_CELL	0.197	1	1
GO_TRANSCRIPTION_FROM_RNA_POLYMERASE_III_PROMOTER	0.197072	1	1
GO_POSITIVE_REGULATION_OF_CYTOKINE_BIOSYNTHETIC_PROCESS	0.197753	1	1
GO_REGULATION_OF_TRIGLYCERIDE_METABOLIC_PROCESS	0.197957	1	1
REACTOME_CYCLIN_E_ASSOCIATED_EVENTS_DURING_G1_S_TRANSITION_	0.198133	1	1
GO_POSITIVE_REGULATION_OF_CELL_CYCLE_ARREST	0.19818	1	1
GO_RESPONSE_TO_PROGESTERONE	0.198404	1	1
GO_INNER_EAR_RECEPTOR_CELL_DEVELOPMENT	0.198454	1	1
PID_SYNDECAN_1_PATHWAY	0.198465	1	1
GO_DISULFIDE_OXIDOREDUCTASE_ACTIVITY	0.198795	1	1
KEGG_ANTIGEN_PROCESSING_AND_PRESENTATION	0.198947	1	1
GO_AXON_CYTOPLASM	0.199723	1	1
GO_REGULATION_OF_CELL_CYCLE_PROCESS	0.201	1	1
GO_CORTICAL_ACTIN_CYTOSKELETON	0.201863	1	1
BIOCARTA_DEATH_PATHWAY	0.201958	1	1
GO_GLUTATHIONE_TRANSFERASE_ACTIVITY	0.201991	1	1
GO_MACROMOLECULAR_COMPLEX_DISASSEMBLY	0.202	1	1
KEGG_ADIPOCYTOKINE_SIGNALING_PATHWAY	0.202073	1	1
GO_LIPOPOLYSACCHARIDE_MEDIATED_SIGNALING_PATHWAY	0.202424	1	1
KEGG_LEISHMANIA_INFECTION	0.202479	1	1
GO_PROXIMAL_DISTAL_PATTERN_FORMATION	0.203125	1	1
GO_CYTOPLASMIC_STRESS_GRANULE	0.203125	1	1
GO_RNA_PHOSPHODIESTER_BOND_HYDROLYSIS	0.203815	1	1
GO_RESPONSE_TO_AMINE	0.20438	1	1
GO_STEROL_HOMEOSTASIS	0.204494	1	1
GO_DICARBOXYLIC_ACID_TRANSPORT	0.205376	1	1
GO_HORMONE_BIOSYNTHETIC_PROCESS	0.205399	1	1
GO_MONOCARBOXYLIC_ACID_TRANSPORT	0.205438	1	1
KEGG_OXIDATIVE_PHOSPHORYLATION	0.205882	1	1
GO_RNA_POLYMERASE_II_CORE_BINDING	0.206299	1	1
GO_REGULATION_OF_CHONDROCYTE_DIFFERENTIATION	0.206444	1	1
GO_DIENCEPHALON_DEVELOPMENT	0.206897	1	1
REACTOME_BIOSYNTHESIS_OF_THE_N_GLYCAN_PRECURSOR_DOLICHOL_LIPID_LINKED_OLIGOSACCHARIDE_LLO_AND_TRANSFER_TO_A_NASCENT_PROTEIN	0.207672	1	1
GO_CELL_PROLIFERATION_IN_FOREBRAIN	0.208138	1	1
GO_NEURAL_CREST_CELL_MIGRATION	0.20815	1	1
GO_GENE_SILENCING_BY_RNA	0.208417	1	1
GO_SPERM_PART	0.208502	1	1
PID_IL12_2PATHWAY	0.208768	1	1
GO_INTRACILIARY_TRANSPORT_PARTICLE	0.209635	1	1
GO_RESPONSE_TO_RETINOIC_ACID	0.209939	1	1
GO_NEGATIVE_REGULATION_OF_IMMUNE_RESPONSE	0.21005	1	1
REACTOME_INTERFERON_GAMMA_SIGNALING	0.210692	1	1
GO_POSITIVE_REGULATION_OF_SODIUM_ION_TRANSPORT	0.210875	1	1
GO_LYSOSOMAL_LUMEN	0.211111	1	1
GO_TRNA_MODIFICATION	0.211238	1	1
GO_VENTRICULAR_SEPTUM_DEVELOPMENT	0.211253	1	1
KEGG_PRION_DISEASES	0.21166	1	1
GO_LIPID_LOCALIZATION	0.212	1	1
GO_NEGATIVE_REGULATION_OF_MAP_KINASE_ACTIVITY	0.212152	1	1
GO_POSITIVE_REGULATION_OF_CYCLIN_DEPENDENT_PROTEIN_KINASE_ACTIVITY	0.212198	1	1
GO_LYMPHOCYTE_APOPTOTIC_PROCESS	0.212219	1	1
GO_POSITIVE_REGULATION_OF_ENDOTHELIAL_CELL_PROLIFERATION	0.212408	1	1
WNT_SIGNALING	0.212702	1	1
GO_CILIARY_BASE	0.212934	1	1
GO_RESPONSE_TO_CALCIUM_ION	0.213131	1	1
GO_CATION_CHANNEL_COMPLEX	0.213347	1	1
GO_REGULATION_OF_GRANULOCYTE_CHEMOTAXIS	0.213568	1	1
GO_NEGATIVE_REGULATION_OF_MUSCLE_CONTRACTION	0.213793	1	1
GO_POSITIVE_REGULATION_OF_SMOOTH_MUSCLE_CONTRACTION	0.21398	1	1
GO_DIGESTION	0.213996	1	1
GO_MITOCHONDRIAL_ENVELOPE	0.214	1	1
GO_MYOBLAST_DIFFERENTIATION	0.214461	1	1
GO_FATTY_ACID_BETA_OXIDATION	0.214665	1	1
GO_CHOLESTEROL_HOMEOSTASIS	0.214689	1	1
GO_LAMININ_BINDING	0.215	1	1
GO_VASODILATION	0.215517	1	1
GO_NUCLEASE_ACTIVITY	0.216	1	1
GO_ORGANELLE_SUBCOMPARTMENT	0.217	1	1
GO_PROTEIN_IMPORT	0.217217	1	1
GO_NEGATIVE_REGULATION_OF_CHEMOTAXIS	0.217292	1	1
GO_POSITIVE_REGULATION_OF_ENDOCYTOSIS	0.21809	1	1
GO_FLAVIN_ADENINE_DINUCLEOTIDE_BINDING	0.218332	1	1
GO_REGULATION_OF_STEROID_METABOLIC_PROCESS	0.218848	1	1
GO_NUCLEIC_ACID_PHOSPHODIESTER_BOND_HYDROLYSIS	0.219	1	1
GO_REGULATION_OF_CELLULAR_RESPONSE_TO_HEAT	0.219512	1	1
GO_PROTEOGLYCAN_METABOLIC_PROCESS	0.219713	1	1
GO_NUCLEOSIDE_TRIPHOSPHATASE_REGULATOR_ACTIVITY	0.22	1	1
GO_CELL_CHEMOTAXIS	0.220441	1	1
GO_XENOPHAGY	0.220544	1	1
REACTOME_GLUTATHIONE_CONJUGATION	0.220588	1	1
GO_POSITIVE_REGULATION_OF_LIPID_BIOSYNTHETIC_PROCESS	0.220918	1	1
GO_REGULATION_OF_MITOTIC_CELL_CYCLE	0.222	1	1
GO_PEPTIDYL_PROLINE_MODIFICATION	0.222222	1	1
GO_IRON_ION_BINDING	0.222222	1	1
GO_NEGATIVE_REGULATION_OF_ENDOTHELIAL_CELL_PROLIFERATION	0.222503	1	1
GO_POSITIVE_REGULATION_OF_MUSCLE_TISSUE_DEVELOPMENT	0.222703	1	1
GO_GROWTH_FACTOR_ACTIVITY	0.223242	1	1
GO_OXIDOREDUCTASE_ACTIVITY_ACTING_ON_NAD_P_H_QUINONE_OR_SIMILAR_COMPOUND_AS_ACCEPTOR	0.223582	1	1
GO_MESODERM_MORPHOGENESIS	0.223754	1	1
GO_CELLULAR_PROTEIN_COMPLEX_ASSEMBLY	0.224	1	1
GO_LATE_ENDOSOME_MEMBRANE	0.224242	1	1
GO_REGULATION_OF_TOR_SIGNALING	0.224426	1	1
GO_INTRAMOLECULAR_TRANSFERASE_ACTIVITY	0.224599	1	1
GO_REGULATION_OF_NEUROTRANSMITTER_LEVELS	0.225	1	1
GO_HETEROCHROMATIN	0.225263	1	1
GO_PHOSPHATIDYLINOSITOL_3_4_5_TRISPHOSPHATE_BINDING	0.225301	1	1
GO_TRANSLATION_INITIATION_FACTOR_ACTIVITY	0.225322	1	1
GO_NONMOTILE_PRIMARY_CILIUM	0.225873	1	1
GO_REGULATION_OF_ATPASE_ACTIVITY	0.22605	1	1
REACTOME_ABORTIVE_ELONGATION_OF_HIV1_TRANSCRIPT_IN_THE_ABSENCE_OF_TAT	0.227273	1	1
GO_NEURONAL_POSTSYNAPTIC_DENSITY	0.227689	1	1
GO_SEMAPHORIN_PLEXIN_SIGNALING_PATHWAY	0.227879	1	1
GO_INFLAMMATORY_RESPONSE	0.228	1	1
GO_CATION_TRANSMEMBRANE_TRANSPORTER_ACTIVITY	0.228	1	1
GO_PANCREAS_DEVELOPMENT	0.228051	1	1
GO_MITOCHONDRIAL_RESPIRATORY_CHAIN_COMPLEX_I_ASSEMBLY	0.228285	1	1
GO_SAGA_TYPE_COMPLEX	0.228643	1	1
GO_RETROGRADE_TRANSPORT_VESICLE_RECYCLING_WITHIN_GOLGI	0.228663	1	1
GO_TRANSFERASE_ACTIVITY_TRANSFERRING_SULFUR_CONTAINING_GROUPS	0.228786	1	1
GO_RNA_POLYMERASE_II_TRANSCRIPTION_FACTOR_ACTIVITY_SEQUENCE_SPECIFIC_DNA_BINDING	0.229	1	1
GO_MRNA_3_UTR_BINDING	0.229167	1	1
GO_TRANSCRIPTION_FROM_RNA_POLYMERASE_II_PROMOTER	0.23	1	1
REACTOME_COLLAGEN_FORMATION	0.230526	1	1
GO_LIGASE_ACTIVITY_FORMING_CARBON_NITROGEN_BONDS	0.230769	1	1
GO_REGULATION_OF_OXIDATIVE_STRESS_INDUCED_INTRINSIC_APOPTOTIC_SIGNALING_PATHWAY	0.230874	1	1
GO_CARBOHYDRATE_BIOSYNTHETIC_PROCESS	0.231463	1	1
GO_NEGATIVE_REGULATION_OF_RESPONSE_TO_WOUNDING	0.231463	1	1
GO_CELLULAR_MONOVALENT_INORGANIC_CATION_HOMEOSTASIS	0.231557	1	1
GO_NADH_DEHYDROGENASE_COMPLEX_ASSEMBLY	0.231626	1	1
GO_POTASSIUM_ION_TRANSPORT	0.231781	1	1
GO_ODONTOGENESIS_OF_DENTIN_CONTAINING_TOOTH	0.231823	1	1
GO_OLFACTORY_LOBE_DEVELOPMENT	0.232298	1	1
GO_POSITIVE_REGULATION_OF_INSULIN_SECRETION	0.232334	1	1
GO_CHOLESTEROL_EFFLUX	0.232673	1	1
GO_REGULATION_OF_EXTRINSIC_APOPTOTIC_SIGNALING_PATHWAY_IN_ABSENCE_OF_LIGAND	0.232877	1	1
GO_G1_DNA_DAMAGE_CHECKPOINT	0.232891	1	1
GO_PEPTIDE_METABOLIC_PROCESS	0.233	1	1
GO_ANCHORED_COMPONENT_OF_PLASMA_MEMBRANE	0.233035	1	1
GO_REGULATION_OF_CELL_ADHESION_MEDIATED_BY_INTEGRIN	0.233333	1	1
GO_TRANSMISSION_OF_NERVE_IMPULSE	0.233509	1	1
GO_FIBRONECTIN_BINDING	0.233681	1	1
GO_EMBRYONIC_DIGIT_MORPHOGENESIS	0.233862	1	1
GO_BRANCHING_INVOLVED_IN_MAMMARY_GLAND_DUCT_MORPHOGENESIS	0.233945	1	1
GO_PERIPHERAL_NERVOUS_SYSTEM_AXON_ENSHEATHMENT	0.235294	1	1
GO_RECYCLING_ENDOSOME	0.235707	1	1
GO_RESPONSE_TO_FIBROBLAST_GROWTH_FACTOR	0.23583	1	1
GO_POLYSACCHARIDE_METABOLIC_PROCESS	0.236269	1	1
GO_REGULATION_OF_INTRINSIC_APOPTOTIC_SIGNALING_PATHWAY_IN_RESPONSE_TO_DNA_DAMAGE	0.236341	1	1
REACTOME_ANTIVIRAL_MECHANISM_BY_IFN_STIMULATED_GENES	0.236438	1	1
REACTOME_HS_GAG_BIOSYNTHESIS	0.236808	1	1
GO_PROTEIN_O_LINKED_GLYCOSYLATION	0.237134	1	1
GO_EXONUCLEASE_ACTIVITY_ACTIVE_WITH_EITHER_RIBO_OR_DEOXYRIBONUCLEIC_ACIDS_AND_PRODUCING_5_PHOSPHOMONOESTERS	0.237514	1	1
GO_MEDIATOR_COMPLEX	0.237726	1	1
REACTOME_LIPOPROTEIN_METABOLISM	0.23773	1	1
GO_DNA_REPLICATION_DEPENDENT_NUCLEOSOME_ORGANIZATION	0.238095	1	1
NABA_COLLAGENS	0.238532	1	1
GO_INNER_MITOCHONDRIAL_MEMBRANE_PROTEIN_COMPLEX	0.238579	1	1
GO_GLYCOLIPID_BIOSYNTHETIC_PROCESS	0.2386	1	1
GO_ACETYLTRANSFERASE_COMPLEX	0.239152	1	1
PID_LKB1_PATHWAY	0.239527	1	1
GO_MITOCHONDRIAL_RESPIRATORY_CHAIN_COMPLEX_I_BIOGENESIS	0.240044	1	1
GO_POSITIVE_REGULATION_OF_PROTEIN_LOCALIZATION_TO_NUCLEUS	0.24024	1	1
GO_SIGNAL_RELEASE	0.241725	1	1
GO_REGULATION_OF_VACUOLE_ORGANIZATION	0.241972	1	1
GO_SPLICEOSOMAL_SNRNP_ASSEMBLY	0.242169	1	1
GO_ANTEROGRADE_AXONAL_TRANSPORT	0.243421	1	1
KEGG_PARKINSONS_DISEASE	0.244376	1	1
GO_RESPONSE_TO_AMPHETAMINE	0.2448	1	1
GO_EXECUTION_PHASE_OF_APOPTOSIS	0.244831	1	1
GO_REGULATION_OF_SYSTEMIC_ARTERIAL_BLOOD_PRESSURE	0.244876	1	1
GO_NEGATIVE_REGULATION_OF_STEROID_METABOLIC_PROCESS	0.245023	1	1
GO_GLUTAMATE_SECRETION	0.24564	1	1
GO_VESICLE_LUMEN	0.245918	1	1
GO_LARGE_RIBOSOMAL_SUBUNIT	0.24617	1	1
GO_REGULATION_OF_AXON_GUIDANCE	0.246462	1	1
GO_PROTEIN_TARGETING	0.247	1	1
GO_MICROVILLUS_MEMBRANE	0.247039	1	1
GO_REGULATION_OF_CELLULAR_AMINO_ACID_METABOLIC_PROCESS	0.247108	1	1
KEGG_GLYCOSAMINOGLYCAN_BIOSYNTHESIS_HEPARAN_SULFATE	0.247539	1	1
GO_CELLULAR_COMPONENT_ASSEMBLY_INVOLVED_IN_MORPHOGENESIS	0.248	1	1
GO_SECRETORY_VESICLE	0.248	1	1
GO_COLLAGEN_FIBRIL_ORGANIZATION	0.248276	1	1
GO_REGULATION_OF_FIBROBLAST_GROWTH_FACTOR_RECEPTOR_SIGNALING_PATHWAY	0.248588	1	1
GO_SODIUM_ION_TRANSMEMBRANE_TRANSPORTER_ACTIVITY	0.248984	1	1
GO_AMIDE_BINDING	0.249	1	1
GO_ANTIGEN_BINDING	0.249485	1	1
GO_DNA_REPLICATION_DEPENDENT_NUCLEOSOME_ASSEMBLY	0.249629	1	1
GO_NEGATIVE_REGULATION_OF_PROTEIN_PROCESSING	0.249664	1	1
GO_AMIDE_BIOSYNTHETIC_PROCESS	0.25	1	1
GO_CHROMATIN_ORGANIZATION	0.25	1	1
GO_HYDROGEN_ION_TRANSMEMBRANE_TRANSPORT	0.251033	1	1
REACTOME_S_PHASE	0.251256	1	1
GO_POSITIVE_REGULATION_OF_CELLULAR_RESPONSE_TO_TRANSFORMING_GROWTH_FACTOR_BETA_STIMULUS	0.251359	1	1
GO_REGULATION_OF_ACTIN_FILAMENT_DEPOLYMERIZATION	0.251641	1	1
GO_REGULATION_OF_ANION_TRANSPORT	0.251784	1	1
GO_MYELINATION_IN_PERIPHERAL_NERVOUS_SYSTEM	0.251897	1	1
GO_OXIDOREDUCTASE_ACTIVITY_ACTING_ON_PEROXIDE_AS_ACCEPTOR	0.251948	1	1
GO_NEGATIVE_REGULATION_OF_CELLULAR_CATABOLIC_PROCESS	0.252	1	1
GO_OVARIAN_FOLLICLE_DEVELOPMENT	0.252023	1	1
GO_DOLICHOL_LINKED_OLIGOSACCHARIDE_BIOSYNTHETIC_PROCESS	0.252161	1	1
GO_AUDITORY_RECEPTOR_CELL_DIFFERENTIATION	0.252226	1	1
PID_PS1_PATHWAY	0.252459	1	1
GO_CILIARY_BASAL_BODY	0.252588	1	1
GO_CHAPERONE_MEDIATED_PROTEIN_FOLDING	0.252986	1	1
GO_REGULATION_OF_MUSCLE_ORGAN_DEVELOPMENT	0.253012	1	1
GO_PROTEIN_LIPID_COMPLEX_SUBUNIT_ORGANIZATION	0.253182	1	1
GO_POSITIVE_REGULATION_OF_GLIAL_CELL_DIFFERENTIATION	0.25323	1	1
GO_MULTI_ORGANISM_METABOLIC_PROCESS	0.253253	1	1
GO_POSITIVE_REGULATION_OF_DNA_BIOSYNTHETIC_PROCESS	0.25387	1	1
GO_AMINO_ACID_TRANSMEMBRANE_TRANSPORT	0.254107	1	1
GO_DEFENSE_RESPONSE_TO_VIRUS	0.254254	1	1
GO_RIBONUCLEOPROTEIN_COMPLEX_SUBUNIT_ORGANIZATION	0.254254	1	1
REACTOME_SULFUR_AMINO_ACID_METABOLISM	0.254597	1	1
GO_OLIGOSACCHARIDE_LIPID_INTERMEDIATE_BIOSYNTHETIC_PROCESS	0.254902	1	1
GO_ACTIN_MEDIATED_CELL_CONTRACTION	0.254984	1	1
GO_GENERATION_OF_PRECURSOR_METABOLITES_AND_ENERGY	0.255	1	1
GO_PROTEIN_HETEROOLIGOMERIZATION	0.255601	1	1
GO_PURINE_RIBONUCLEOSIDE_BIOSYNTHETIC_PROCESS	0.255647	1	1
GO_REGULATION_OF_DNA_REPLICATION	0.256	1	1
GO_PROTEIN_OLIGOMERIZATION	0.256	1	1
GO_HEPARAN_SULFATE_PROTEOGLYCAN_METABOLIC_PROCESS	0.256131	1	1
GO_UBIQUITIN_LIKE_PROTEIN_CONJUGATING_ENZYME_ACTIVITY	0.256716	1	1
GO_SYMBIOSIS_ENCOMPASSING_MUTUALISM_THROUGH_PARASITISM	0.257	1	1
GO_RESPONSE_TO_ACTIVITY	0.257266	1	1
GO_MORPHOGENESIS_OF_EMBRYONIC_EPITHELIUM	0.257773	1	1
GO_PROTEIN_K48_LINKED_UBIQUITINATION	0.257991	1	1
GO_INTRAMOLECULAR_OXIDOREDUCTASE_ACTIVITY	0.258064	1	1
BIOCARTA_MITOCHONDRIA_PATHWAY	0.258165	1	1
GO_MEMBRANE_INVAGINATION	0.258732	1	1
GO_L_AMINO_ACID_TRANSPORT	0.259932	1	1
GO_RESPONSE_TO_PAIN	0.260062	1	1
REACTOME_SCFSKP2_MEDIATED_DEGRADATION_OF_P27_P21	0.260823	1	1
GO_PROTEASOMAL_PROTEIN_CATABOLIC_PROCESS	0.261	1	1
GO_DETOXIFICATION	0.261301	1	1
GO_REGULATION_OF_ANTIGEN_PROCESSING_AND_PRESENTATION	0.261765	1	1
GO_PROTEIN_DNA_COMPLEX_SUBUNIT_ORGANIZATION	0.262	1	1
GO_INORGANIC_ION_TRANSMEMBRANE_TRANSPORT	0.262	1	1
GO_NEUTRAL_AMINO_ACID_TRANSPORT	0.262548	1	1
GO_REGULATION_OF_KIDNEY_DEVELOPMENT	0.263333	1	1
GO_OUTFLOW_TRACT_MORPHOGENESIS	0.26413	1	1
GO_MITOCHONDRIAL_PROTEIN_COMPLEX	0.264854	1	1
GO_REGULATION_OF_HORMONE_LEVELS	0.265	1	1
GO_REGULATION_OF_PH	0.265306	1	1
GO_ORGANIC_ACID_TRANSMEMBRANE_TRANSPORT	0.265432	1	1
GO_APOPTOTIC_CELL_CLEARANCE	0.265464	1	1
GO_L_AMINO_ACID_TRANSMEMBRANE_TRANSPORTER_ACTIVITY	0.265556	1	1
GO_NEGATIVE_REGULATION_OF_PROTEIN_MATURATION	0.265928	1	1
GO_RESPONSE_TO_ACID_CHEMICAL	0.266	1	1
GO_RIBOSOMAL_SMALL_SUBUNIT_BIOGENESIS	0.266954	1	1
GO_COENZYME_METABOLIC_PROCESS	0.267	1	1
GO_TRANSCRIPTIONAL_REPRESSOR_ACTIVITY_RNA_POLYMERASE_II_TRANSCRIPTION_REGULATORY_REGION_SEQUENCE_SPECIFIC_BINDING	0.267267	1	1
REACTOME_RNA_POL_III_TRANSCRIPTION	0.267622	1	1
GO_REGULATION_OF_AUTOPHAGOSOME_ASSEMBLY	0.268473	1	1
GO_REGULATION_OF_ANION_TRANSMEMBRANE_TRANSPORT	0.268571	1	1
GO_CELLULAR_RESPONSE_TO_AMINO_ACID_STIMULUS	0.268852	1	1
GO_ORGANIC_ACID_BIOSYNTHETIC_PROCESS	0.269	1	1
GO_INTERSPECIES_INTERACTION_BETWEEN_ORGANISMS	0.269	1	1
GO_CELL_CORTEX_PART	0.269269	1	1
GO_IMMUNE_SYSTEM_DEVELOPMENT	0.27	1	1
GO_NEGATIVE_REGULATION_OF_IMMUNE_EFFECTOR_PROCESS	0.270707	1	1
REACTOME_RESPONSE_TO_ELEVATED_PLATELET_CYTOSOLIC_CA2_	0.270961	1	1
GO_POTASSIUM_ION_TRANSMEMBRANE_TRANSPORTER_ACTIVITY	0.270961	1	1
GO_MONOOXYGENASE_ACTIVITY	0.271028	1	1
GO_TRANSFERASE_ACTIVITY_TRANSFERRING_PENTOSYL_GROUPS	0.271242	1	1
GO_INTRINSIC_COMPONENT_OF_ENDOPLASMIC_RETICULUM_MEMBRANE	0.271271	1	1
GO_CILIUM	0.272	1	1
GO_POSITIVE_REGULATION_OF_TRANSCRIPTION_FROM_RNA_POLYMERASE_II_PROMOTER_IN_RESPONSE_TO_STRESS	0.272171	1	1
GO_CELLULAR_KETONE_METABOLIC_PROCESS	0.272246	1	1
GO_MITOCHONDRIAL_TRANSPORT	0.272272	1	1
GO_POSITIVE_REGULATION_OF_COAGULATION	0.27234	1	1
GO_MICROBODY	0.272545	1	1
GO_NEGATIVE_REGULATION_OF_SEQUENCE_SPECIFIC_DNA_BINDING_TRANSCRIPTION_FACTOR_ACTIVITY	0.273	1	1
GO_GLUCURONOSYLTRANSFERASE_ACTIVITY	0.273002	1	1
GO_NEGATIVE_REGULATION_OF_CELLULAR_AMIDE_METABOLIC_PROCESS	0.273273	1	1
GO_AXIS_SPECIFICATION	0.273575	1	1
GO_ANTIOXIDANT_ACTIVITY	0.273743	1	1
GO_RELAXATION_OF_MUSCLE	0.273952	1	1
GO_HEPARAN_SULFATE_PROTEOGLYCAN_BIOSYNTHETIC_PROCESS	0.273952	1	1
GO_REGIONALIZATION	0.274	1	1
GO_NEGATIVE_REGULATION_OF_AXON_EXTENSION	0.274699	1	1
GO_REGULATION_OF_MUSCLE_TISSUE_DEVELOPMENT	0.274747	1	1
GO_CELLULAR_RESPONSE_TO_STEROID_HORMONE_STIMULUS	0.275	1	1
GO_POSITIVE_REGULATION_OF_VIRAL_PROCESS	0.275025	1	1
GO_POSITIVE_REGULATION_OF_BLOOD_VESSEL_ENDOTHELIAL_CELL_MIGRATION	0.276479	1	1
GO_NEURON_DEVELOPMENT	0.277	1	1
GO_CARBOXYLIC_ACID_BIOSYNTHETIC_PROCESS	0.278	1	1
GO_LIPID_OXIDATION	0.278173	1	1
GO_REGULATION_OF_SUPEROXIDE_METABOLIC_PROCESS	0.278219	1	1
REACTOME_AMINO_ACID_AND_OLIGOPEPTIDE_SLC_TRANSPORTERS	0.278375	1	1
GO_POSITIVE_REGULATION_OF_NUCLEOCYTOPLASMIC_TRANSPORT	0.278392	1	1
GO_STEROL_BINDING	0.278607	1	1
GO_REGULATION_OF_STRIATED_MUSCLE_CELL_DIFFERENTIATION	0.278974	1	1
GO_KINASE_BINDING	0.279	1	1
GO_NADH_DEHYDROGENASE_COMPLEX	0.279042	1	1
GO_REGULATION_OF_LEUKOCYTE_MIGRATION	0.279559	1	1
GO_CLATHRIN_COATED_ENDOCYTIC_VESICLE_MEMBRANE	0.279775	1	1
BIOCARTA_TNFR1_PATHWAY	0.28	1	1
GO_REGULATION_OF_CANONICAL_WNT_SIGNALING_PATHWAY	0.28	1	1
GO_CARDIAC_SEPTUM_MORPHOGENESIS	0.280663	1	1
GO_REGULATION_OF_TRANSFORMING_GROWTH_FACTOR_BETA_PRODUCTION	0.280753	1	1
GO_NEGATIVE_REGULATION_OF_INTRINSIC_APOPTOTIC_SIGNALING_PATHWAY_IN_RESPONSE_TO_DNA_DAMAGE	0.280932	1	1
REACTOME_MITOCHONDRIAL_PROTEIN_IMPORT	0.281755	1	1
GO_INORGANIC_CATION_TRANSMEMBRANE_TRANSPORTER_ACTIVITY	0.282	1	1
GO_ERAD_PATHWAY	0.282234	1	1
GO_REGULATION_OF_CELLULAR_PH	0.283177	1	1
GO_REGULATION_OF_SYNAPTIC_TRANSMISSION_GLUTAMATERGIC	0.283262	1	1
GO_REGULATION_OF_MACROPHAGE_ACTIVATION	0.283414	1	1
GO_REGULATION_OF_MEIOTIC_NUCLEAR_DIVISION	0.284109	1	1
PID_SMAD2_3NUCLEAR_PATHWAY	0.284264	1	1
GO_REGULATION_OF_MYOTUBE_DIFFERENTIATION	0.28427	1	1
GO_REGULATION_OF_DNA_TEMPLATED_TRANSCRIPTION_IN_RESPONSE_TO_STRESS	0.284672	1	1
GO_NEGATIVE_REGULATION_OF_CELL_GROWTH	0.285	1	1
GO_ESTABLISHMENT_OF_PROTEIN_LOCALIZATION_TO_MEMBRANE	0.285	1	1
REACTOME_RNA_POL_III_TRANSCRIPTION_INITIATION_FROM_TYPE_2_PROMOTER	0.285322	1	1
GO_NEGATIVE_REGULATION_OF_INFLAMMATORY_RESPONSE	0.28586	1	1
GO_POSITIVE_REGULATION_OF_NEURON_DIFFERENTIATION	0.286	1	1
GO_SMAD_BINDING	0.286008	1	1
GO_POSITIVE_REGULATION_OF_ORGAN_GROWTH	0.286414	1	1
GO_PROTEIN_LIPID_COMPLEX_BINDING	0.287009	1	1
GO_REGULATION_OF_VASOCONSTRICTION	0.287245	1	1
GO_INTRINSIC_COMPONENT_OF_EXTERNAL_SIDE_OF_PLASMA_MEMBRANE	0.287267	1	1
GO_REGULATION_OF_MORPHOGENESIS_OF_A_BRANCHING_STRUCTURE	0.287343	1	1
GO_DNA_DEPENDENT_DNA_REPLICATION	0.287588	1	1
REACTOME_RNA_POL_III_TRANSCRIPTION_INITIATION_FROM_TYPE_3_PROMOTER	0.287634	1	1
GO_PROTEOGLYCAN_BINDING	0.287634	1	1
GO_DNA_DIRECTED_RNA_POLYMERASE_III_COMPLEX	0.287829	1	1
GO_EMBRYONIC_PLACENTA_DEVELOPMENT	0.288205	1	1
GO_POSITIVE_REGULATION_OF_EPITHELIAL_CELL_APOPTOTIC_PROCESS	0.288352	1	1
REACTOME_TRANSPORT_OF_INORGANIC_CATIONS_ANIONS_AND_AMINO_ACIDS_OLIGOPEPTIDES	0.288501	1	1
GO_FATTY_ACID_TRANSPORT	0.288889	1	1
GO_SULFUR_COMPOUND_TRANSPORT	0.288918	1	1
GO_SEX_DIFFERENTIATION	0.289	1	1
GO_NEGATIVE_REGULATION_OF_SIGNAL_TRANSDUCTION_IN_ABSENCE_OF_LIGAND	0.289041	1	1
GO_OXYGEN_BINDING	0.289235	1	1
GO_CELLULAR_COMPONENT_DISASSEMBLY_INVOLVED_IN_EXECUTION_PHASE_OF_APOPTOSIS	0.289238	1	1
REACTOME_TERMINATION_OF_O_GLYCAN_BIOSYNTHESIS	0.289735	1	1
GO_METAL_ION_TRANSPORT	0.29	1	1
GO_POSITIVE_REGULATION_OF_TRANSFORMING_GROWTH_FACTOR_BETA_RECEPTOR_SIGNALING_PATHWAY	0.290098	1	1
GO_NEGATIVE_REGULATION_OF_ANION_TRANSPORT	0.290625	1	1
GO_TRIGLYCERIDE_HOMEOSTASIS	0.290698	1	1
GO_SECRETORY_GRANULE	0.291	1	1
GO_MONOCARBOXYLIC_ACID_CATABOLIC_PROCESS	0.291037	1	1
GO_REGULATION_OF_CARBOHYDRATE_METABOLIC_PROCESS	0.291291	1	1
GO_PURINE_NUCLEOSIDE_BIOSYNTHETIC_PROCESS	0.291322	1	1
GO_CYTOKINE_BINDING	0.291411	1	1
GO_SUPEROXIDE_METABOLIC_PROCESS	0.291605	1	1
GO_PROTEASOME_COMPLEX	0.291837	1	1
GO_TERMINAL_BOUTON	0.29185	1	1
GO_MITOCHONDRIAL_ELECTRON_TRANSPORT_NADH_TO_UBIQUINONE	0.292712	1	1
GO_NEGATIVE_REGULATION_OF_EPITHELIAL_CELL_DIFFERENTIATION	0.292969	1	1
GO_REGULATION_OF_OLIGODENDROCYTE_DIFFERENTIATION	0.293051	1	1
GO_NCRNA_TRANSCRIPTION	0.293051	1	1
GO_PHAGOCYTOSIS_ENGULFMENT	0.293375	1	1
GO_REGULATION_OF_ENDOTHELIAL_CELL_MIGRATION	0.293587	1	1
GO_REGULATION_OF_LIPID_TRANSPORT	0.293635	1	1
GO_CELLULAR_RESPONSE_TO_BIOTIC_STIMULUS	0.294	1	1
GO_CILIUM_MORPHOGENESIS	0.294	1	1
GO_SULFUR_AMINO_ACID_METABOLIC_PROCESS	0.294118	1	1
GO_EPITHELIAL_CELL_MORPHOGENESIS	0.29559	1	1
GO_POSITIVE_REGULATION_OF_ATPASE_ACTIVITY	0.295954	1	1
GO_INTRA_GOLGI_VESICLE_MEDIATED_TRANSPORT	0.296009	1	1
REACTOME_NCAM1_INTERACTIONS	0.29602	1	1
GO_POSITIVE_REGULATION_OF_STEM_CELL_DIFFERENTIATION	0.296256	1	1
GO_RNA_POLYMERASE_BINDING	0.2966	1	1
GO_FATTY_ACID_CATABOLIC_PROCESS	0.296601	1	1
GO_ACYLGLYCEROL_HOMEOSTASIS	0.296943	1	1
GO_REGULATION_OF_REACTIVE_OXYGEN_SPECIES_METABOLIC_PROCESS	0.297	1	1
KEGG_FATTY_ACID_METABOLISM	0.297727	1	1
GO_GOLGI_CISTERNA	0.297872	1	1
GO_HEAD_DEVELOPMENT	0.298	1	1
GO_NEGATIVE_REGULATION_OF_LIPID_BIOSYNTHETIC_PROCESS	0.298013	1	1
GO_PLACENTA_DEVELOPMENT	0.298298	1	1
GO_EMBRYONIC_PATTERN_SPECIFICATION	0.298405	1	1
GO_COMPLEX_OF_COLLAGEN_TRIMERS	0.298466	1	1
GO_POLYUBIQUITIN_BINDING	0.2988	1	1
GO_HYDROGEN_PEROXIDE_METABOLIC_PROCESS	0.299051	1	1
GO_HYDROGEN_ION_TRANSMEMBRANE_TRANSPORTER_ACTIVITY	0.299482	1	1
GO_REGULATION_OF_MUSCLE_HYPERTROPHY	0.299754	1	1
GO_REGULATION_OF_CELLULAR_RESPONSE_TO_INSULIN_STIMULUS	0.300529	1	1
GO_CORE_PROMOTER_BINDING	0.301	1	1
GO_CHEMOREPELLENT_ACTIVITY	0.301567	1	1
GO_REGULATION_OF_INSULIN_SECRETION_INVOLVED_IN_CELLULAR_RESPONSE_TO_GLUCOSE_STIMULUS	0.301782	1	1
GO_REGULATION_OF_SYMBIOSIS_ENCOMPASSING_MUTUALISM_THROUGH_PARASITISM	0.302	1	1
GO_FIBROBLAST_GROWTH_FACTOR_BINDING	0.302721	1	1
GO_UBIQUITIN_LIGASE_COMPLEX	0.303	1	1
GO_REGULATION_OF_CALCIUM_ION_DEPENDENT_EXOCYTOSIS	0.303097	1	1
KEGG_EPITHELIAL_CELL_SIGNALING_IN_HELICOBACTER_PYLORI_INFECTION	0.303125	1	1
GO_PROTEIN_SELF_ASSOCIATION	0.303269	1	1
GO_PROTEIN_TARGETING_TO_MEMBRANE	0.303607	1	1
GO_TRANSFERASE_ACTIVITY_TRANSFERRING_ACYL_GROUPS	0.304	1	1
GO_ENDORIBONUCLEASE_ACTIVITY_PRODUCING_5_PHOSPHOMONOESTERS	0.304045	1	1
GO_PHOSPHATIDYLSERINE_BINDING	0.304054	1	1
GO_REGULATION_OF_RESPONSE_TO_BIOTIC_STIMULUS	0.305	1	1
GO_EARLY_ENDOSOME_MEMBRANE	0.305221	1	1
GO_NUCLEOSIDE_MONOPHOSPHATE_BIOSYNTHETIC_PROCESS	0.305613	1	1
GO_O_ACYLTRANSFERASE_ACTIVITY	0.305747	1	1
GO_REGULATION_OF_DEFENSE_RESPONSE_TO_VIRUS_BY_HOST	0.305918	1	1
GO_REGULATION_OF_VIRAL_TRANSCRIPTION	0.305994	1	1
GO_REGULATION_OF_GLUCOSE_IMPORT	0.306144	1	1
GO_SOLUTE_SODIUM_SYMPORTER_ACTIVITY	0.30641	1	1
GO_HIPPO_SIGNALING	0.306832	1	1
GO_SMALL_RIBOSOMAL_SUBUNIT	0.306843	1	1
GO_RNA_SPLICING	0.307	1	1
PID_MYC_REPRESS_PATHWAY	0.307368	1	1
GO_REGULATION_OF_PROTEIN_ACETYLATION	0.307453	1	1
KEGG_HYPERTROPHIC_CARDIOMYOPATHY_HCM	0.307772	1	1
GO_ANION_CATION_SYMPORTER_ACTIVITY	0.308068	1	1
GO_ATPASE_BINDING	0.308086	1	1
REACTOME_TRANSPORT_OF_MATURE_TRANSCRIPT_TO_CYTOPLASM	0.308255	1	1
GO_CELLULAR_RESPONSE_TO_INORGANIC_SUBSTANCE	0.308468	1	1
GO_POSITIVE_REGULATION_OF_KIDNEY_DEVELOPMENT	0.308642	1	1
GO_SULFUR_COMPOUND_BINDING	0.309	1	1
GO_MICROTUBULE_ORGANIZING_CENTER	0.309	1	1
GO_NADH_DEHYDROGENASE_ACTIVITY	0.309045	1	1
GO_GTP_METABOLIC_PROCESS	0.309091	1	1
REACTOME_RIG_I_MDA5_MEDIATED_INDUCTION_OF_IFN_ALPHA_BETA_PATHWAYS	0.309375	1	1
GO_REGULATION_OF_TELOMERE_MAINTENANCE_VIA_TELOMERE_LENGTHENING	0.309422	1	1
GO_RESPONSE_TO_NICOTINE	0.309434	1	1
GO_GLYCOPROTEIN_BINDING	0.309619	1	1
GO_AMINOGLYCAN_CATABOLIC_PROCESS	0.310053	1	1
GO_REGULATION_OF_NEURON_MIGRATION	0.310127	1	1
PID_TNF_PATHWAY	0.311159	1	1
GO_NEGATIVE_REGULATION_OF_NUCLEAR_DIVISION	0.311438	1	1
GO_OSSIFICATION	0.312	1	1
GO_POSITIVE_REGULATION_OF_CELL_DEATH	0.312	1	1
ST_WNT_BETA_CATENIN_PATHWAY	0.3125	1	1
REACTOME_TRANSLATION	0.312625	1	1
GO_DEAMINASE_ACTIVITY	0.312834	1	1
GO_SEGMENTATION	0.31289	1	1
GO_EMBRYONIC_HEART_TUBE_DEVELOPMENT	0.313542	1	1
KEGG_INTESTINAL_IMMUNE_NETWORK_FOR_IGA_PRODUCTION	0.31401	1	1
GO_CILIUM_ORGANIZATION	0.314314	1	1
BIOCARTA_CASPASE_PATHWAY	0.31444	1	1
PID_ATF2_PATHWAY	0.314678	1	1
GO_REGULATION_OF_MUSCLE_ADAPTATION	0.314775	1	1
GO_PHOSPHOLIPID_BINDING	0.315	1	1
GO_CELLULAR_RESPONSE_TO_ORGANIC_CYCLIC_COMPOUND	0.315	1	1
GO_EXOCYTIC_VESICLE_MEMBRANE	0.315245	1	1
GO_POSITIVE_REGULATION_OF_CARBOHYDRATE_METABOLIC_PROCESS	0.31557	1	1
REACTOME_CELL_CYCLE_CHECKPOINTS	0.315631	1	1
GO_PROTEIN_HETERODIMERIZATION_ACTIVITY	0.316	1	1
GO_ZYMOGEN_ACTIVATION	0.316213	1	1
GO_ER_NUCLEUS_SIGNALING_PATHWAY	0.316364	1	1
GO_SEMAPHORIN_RECEPTOR_BINDING	0.316547	1	1
GO_MRNA_BINDING	0.316633	1	1
GO_DRUG_METABOLIC_PROCESS	0.316642	1	1
GO_AMMONIUM_TRANSPORT	0.31699	1	1
GO_ALPHA_AMINO_ACID_METABOLIC_PROCESS	0.317	1	1
REACTOME_SYNTHESIS_OF_DNA	0.317123	1	1
GO_REGULATION_OF_T_CELL_DIFFERENTIATION_IN_THYMUS	0.317175	1	1
REACTOME_RNA_POL_III_CHAIN_ELONGATION	0.317263	1	1
GO_RNA_POLYMERASE_III_ACTIVITY	0.317308	1	1
GO_REGULATION_OF_TRANSCRIPTION_REGULATORY_REGION_DNA_BINDING	0.317308	1	1
REACTOME_TRANSCRIPTIONAL_REGULATION_OF_WHITE_ADIPOCYTE_DIFFERENTIATION	0.317427	1	1
GO_NEGATIVE_REGULATION_OF_EXTRINSIC_APOPTOTIC_SIGNALING_PATHWAY_IN_ABSENCE_OF_LIGAND	0.317439	1	1
GO_POSITIVE_REGULATION_OF_EPITHELIAL_CELL_MIGRATION	0.31754	1	1
GO_SECRETORY_GRANULE_LUMEN	0.317797	1	1
GO_POSITIVE_REGULATION_OF_EMBRYONIC_DEVELOPMENT	0.317942	1	1
GO_STEROL_TRANSPORT	0.318078	1	1
GO_CYTOPLASMIC_MICROTUBULE	0.318681	1	1
GO_TRANSFORMING_GROWTH_FACTOR_BETA_RECEPTOR_SIGNALING_PATHWAY	0.318737	1	1
GO_SULFUR_COMPOUND_BIOSYNTHETIC_PROCESS	0.319	1	1
GO_NEUROMUSCULAR_JUNCTION_DEVELOPMENT	0.320592	1	1
GO_PROTEOGLYCAN_BIOSYNTHETIC_PROCESS	0.320775	1	1
GO_PLATELET_ALPHA_GRANULE	0.320872	1	1
GO_OXIDOREDUCTION_COENZYME_METABOLIC_PROCESS	0.320888	1	1
GO_MICROTUBULE_BASED_PROCESS	0.321	1	1
GO_REGULATION_OF_STEROID_BIOSYNTHETIC_PROCESS	0.321387	1	1
GO_LIPID_TRANSPORTER_ACTIVITY	0.321573	1	1
GO_SNRNA_METABOLIC_PROCESS	0.322222	1	1
REACTOME_RESPIRATORY_ELECTRON_TRANSPORT_ATP_SYNTHESIS_BY_CHEMIOSMOTIC_COUPLING_AND_HEAT_PRODUCTION_BY_UNCOUPLING_PROTEINS_	0.322513	1	1
GO_NEGATIVE_REGULATION_OF_MUSCLE_CELL_DIFFERENTIATION	0.322545	1	1
GO_NEGATIVE_REGULATION_OF_DNA_BINDING	0.322989	1	1
GO_ESTABLISHMENT_OF_PROTEIN_LOCALIZATION_TO_ORGANELLE	0.323	1	1
GO_NEGATIVE_REGULATION_OF_DEVELOPMENTAL_PROCESS	0.323	1	1
REACTOME_REGULATORY_RNA_PATHWAYS	0.323259	1	1
GO_NEGATIVE_REGULATION_OF_AXON_GUIDANCE	0.323529	1	1
GO_TRANSPORT_VESICLE	0.324	1	1
GO_DIGESTIVE_SYSTEM_PROCESS	0.324176	1	1
GO_MYOFIBRIL_ASSEMBLY	0.324582	1	1
GO_INTRACELLULAR_RECEPTOR_SIGNALING_PATHWAY	0.325	1	1
GO_POSITIVE_REGULATION_OF_NEURON_PROJECTION_DEVELOPMENT	0.325	1	1
GO_POSITIVE_REGULATION_OF_PROTEIN_IMPORT	0.325628	1	1
GO_NEGATIVE_REGULATION_OF_CARTILAGE_DEVELOPMENT	0.325723	1	1
GO_MEMBRANE_LIPID_METABOLIC_PROCESS	0.326	1	1
GO_EYE_MORPHOGENESIS	0.326305	1	1
PID_IL12_STAT4_PATHWAY	0.326355	1	1
GO_RETINA_DEVELOPMENT_IN_CAMERA_TYPE_EYE	0.327291	1	1
GO_LONG_CHAIN_FATTY_ACID_TRANSPORT	0.327338	1	1
GO_NEGATIVE_REGULATION_OF_RECEPTOR_ACTIVITY	0.32808	1	1
GO_REGULATION_OF_ALCOHOL_BIOSYNTHETIC_PROCESS	0.328162	1	1
GO_NEUROTRANSMITTER_TRANSPORT	0.328629	1	1
ST_GRANULE_CELL_SURVIVAL_PATHWAY	0.328877	1	1
GO_CELLULAR_RESPONSE_TO_RETINOIC_ACID	0.32906	1	1
GO_ORGANOPHOSPHATE_ESTER_TRANSPORT	0.329268	1	1
GO_HYDROLASE_ACTIVITY_ACTING_ON_CARBON_NITROGEN_BUT_NOT_PEPTIDE_BONDS_IN_CYCLIC_AMIDINES	0.329457	1	1
GO_N_ACYLTRANSFERASE_ACTIVITY	0.330629	1	1
GO_MYOTUBE_DIFFERENTIATION	0.331066	1	1
GO_PROTEIN_LOCALIZATION_TO_CHROMOSOME	0.331089	1	1
GO_CEREBELLAR_CORTEX_DEVELOPMENT	0.33134	1	1
GO_REGULATION_OF_MEMBRANE_DEPOLARIZATION	0.332046	1	1
KEGG_BASAL_CELL_CARCINOMA	0.332237	1	1
GO_TRANSLATIONAL_ELONGATION	0.332665	1	1
GO_PCG_PROTEIN_COMPLEX	0.332973	1	1
GO_DNA_REPAIR	0.333	1	1
REACTOME_INTEGRIN_CELL_SURFACE_INTERACTIONS	0.333669	1	1
REACTOME_TCA_CYCLE_AND_RESPIRATORY_ELECTRON_TRANSPORT	0.334004	1	1
GO_CELLULAR_IRON_ION_HOMEOSTASIS	0.334118	1	1
GO_ACTION_POTENTIAL	0.334728	1	1
GO_STEROL_BIOSYNTHETIC_PROCESS	0.335664	1	1
GO_SOMITE_DEVELOPMENT	0.335845	1	1
GO_AMMONIUM_ION_METABOLIC_PROCESS	0.336008	1	1
KEGG_TGF_BETA_SIGNALING_PATHWAY	0.336032	1	1
GO_LIPOPROTEIN_METABOLIC_PROCESS	0.336694	1	1
GO_PERINUCLEAR_REGION_OF_CYTOPLASM	0.337	1	1
GO_CIS_GOLGI_NETWORK	0.337156	1	1
GO_BILE_ACID_AND_BILE_SALT_TRANSPORT	0.337644	1	1
GO_PITUITARY_GLAND_DEVELOPMENT	0.337719	1	1
BIOCARTA_CHEMICAL_PATHWAY	0.337912	1	1
GO_ORGANELLE_INNER_MEMBRANE	0.338	1	1
GO_NUCLEAR_HETEROCHROMATIN	0.338253	1	1
GO_REGULATION_OF_VASODILATION	0.33877	1	1
GO_FIBROBLAST_GROWTH_FACTOR_RECEPTOR_SIGNALING_PATHWAY	0.338843	1	1
GO_REGULATION_OF_BONE_REMODELING	0.338896	1	1
GO_REGULATION_OF_CYTOKINE_PRODUCTION	0.339	1	1
GO_NEGATIVE_REGULATION_OF_PROTEIN_MODIFICATION_PROCESS	0.339	1	1
GO_POSITIVE_REGULATION_OF_MUSCLE_HYPERTROPHY	0.339009	1	1
GO_CELLULAR_GLUCAN_METABOLIC_PROCESS	0.339112	1	1
GO_REGULATION_OF_NEUROTRANSMITTER_TRANSPORT	0.33993	1	1
REACTOME_RNA_POL_III_TRANSCRIPTION_TERMINATION	0.339939	1	1
GO_REGULATION_OF_DNA_REPAIR	0.340886	1	1
KEGG_BASE_EXCISION_REPAIR	0.340936	1	1
GO_DETECTION_OF_STIMULUS	0.341	1	1
GO__DE_NOVO_PROTEIN_FOLDING	0.341014	1	1
GO_TISSUE_REMODELING	0.341117	1	1
GO_OXIDOREDUCTASE_ACTIVITY_ACTING_ON_PAIRED_DONORS_WITH_INCORPORATION_OR_REDUCTION_OF_MOLECULAR_OXYGEN	0.343	1	1
GO_CHROMATIN_MODIFICATION	0.343	1	1
GO_SERINE_FAMILY_AMINO_ACID_METABOLIC_PROCESS	0.343788	1	1
GO_TRANSFERASE_ACTIVITY_TRANSFERRING_GLYCOSYL_GROUPS	0.344	1	1
GO_ANION_HOMEOSTASIS	0.344262	1	1
BIOCARTA_ALK_PATHWAY	0.34443	1	1
GO_PROTEIN_DOMAIN_SPECIFIC_BINDING	0.345	1	1
GO_ACUTE_INFLAMMATORY_RESPONSE	0.345085	1	1
GO_ENDONUCLEASE_ACTIVITY	0.345382	1	1
GO_CELLULAR_METABOLIC_COMPOUND_SALVAGE	0.345616	1	1
GO_REGULATION_OF_WOUND_HEALING	0.345691	1	1
GO_SPECIFICATION_OF_SYMMETRY	0.345842	1	1
GO_ENDODERM_DEVELOPMENT	0.345912	1	1
GO_NEGATIVE_REGULATION_OF_T_CELL_DIFFERENTIATION	0.346361	1	1
GO_ORGANIC_HYDROXY_COMPOUND_BIOSYNTHETIC_PROCESS	0.347	1	1
GO_TRANSCRIPTION_FACTOR_COMPLEX	0.347	1	1
PID_ARF6_TRAFFICKING_PATHWAY	0.347027	1	1
GO_N_ACETYLTRANSFERASE_ACTIVITY	0.347604	1	1
GO_HYDROLASE_ACTIVITY_HYDROLYZING_N_GLYCOSYL_COMPOUNDS	0.347765	1	1
GO_HUMORAL_IMMUNE_RESPONSE_MEDIATED_BY_CIRCULATING_IMMUNOGLOBULIN	0.347772	1	1
GO_POSITIVE_REGULATION_OF_CARDIAC_MUSCLE_HYPERTROPHY	0.347962	1	1
PID_CERAMIDE_PATHWAY	0.348243	1	1
GO_NOTCH_RECEPTOR_PROCESSING	0.348348	1	1
GO_NEGATIVE_REGULATION_OF_ORGANELLE_ASSEMBLY	0.348409	1	1
GO_NEGATIVE_REGULATION_OF_MUSCLE_TISSUE_DEVELOPMENT	0.348675	1	1
GO_REGULATION_OF_CYTOKINE_PRODUCTION_INVOLVED_IN_IMMUNE_RESPONSE	0.348913	1	1
GO_SKELETAL_MUSCLE_ORGAN_DEVELOPMENT	0.349047	1	1
GO_NEGATIVE_REGULATION_OF_LYMPHOCYTE_DIFFERENTIATION	0.350064	1	1
GO_REGULATION_OF_INTRINSIC_APOPTOTIC_SIGNALING_PATHWAY_BY_P53_CLASS_MEDIATOR	0.350309	1	1
GO_SUBSTRATE_DEPENDENT_CELL_MIGRATION	0.350438	1	1
REACTOME_G2_M_CHECKPOINTS	0.350504	1	1
GO_NEUTRAL_AMINO_ACID_TRANSMEMBRANE_TRANSPORTER_ACTIVITY	0.350757	1	1
GO_POSITIVE_REGULATION_OF_EPITHELIAL_TO_MESENCHYMAL_TRANSITION	0.351351	1	1
GO_MESENCHYMAL_CELL_DIFFERENTIATION	0.351406	1	1
GO_PROTEIN_DEGLYCOSYLATION	0.351425	1	1
GO_VIRION_ASSEMBLY	0.35169	1	1
GO_NUCLEAR_ENVELOPE_DISASSEMBLY	0.351872	1	1
GO_NEGATIVE_REGULATION_OF_CHROMOSOME_ORGANIZATION	0.352113	1	1
GO_POSITIVE_REGULATION_OF_PROTEIN_DEACETYLATION	0.352941	1	1
GO_COENZYME_BINDING	0.353	1	1
GO_REGULATION_OF_PROTEOLYSIS	0.353	1	1
GO_VOLTAGE_GATED_CATION_CHANNEL_ACTIVITY	0.353003	1	1
GO_EXOCYTOSIS	0.354	1	1
GO_JAK_STAT_CASCADE	0.354444	1	1
GO_CALCIUM_DEPENDENT_CELL_CELL_ADHESION_VIA_PLASMA_MEMBRANE_CELL_ADHESION_MOLECULES	0.35514	1	1
GO_ATPASE_ACTIVITY_COUPLED_TO_TRANSMEMBRANE_MOVEMENT_OF_IONS_PHOSPHORYLATIVE_MECHANISM	0.355322	1	1
GO_CULLIN_RING_UBIQUITIN_LIGASE_COMPLEX	0.355355	1	1
REACTOME_YAP1_AND_WWTR1_TAZ_STIMULATED_GENE_EXPRESSION	0.355438	1	1
GO_POLYSACCHARIDE_BIOSYNTHETIC_PROCESS	0.355758	1	1
GO_POSITIVE_REGULATION_OF_DNA_REPLICATION	0.355828	1	1
REACTOME_ACTIVATION_OF_GENES_BY_ATF4	0.355908	1	1
GO_REGULATION_OF_TRANSLATIONAL_ELONGATION	0.355982	1	1
GO_MYELOID_CELL_DIFFERENTIATION	0.356	1	1
GO_REGULATION_OF_NEUROTRANSMITTER_SECRETION	0.356115	1	1
GO_REGULATION_OF_KERATINOCYTE_PROLIFERATION	0.356287	1	1
GO_POSITIVE_REGULATION_OF_CELLULAR_AMIDE_METABOLIC_PROCESS	0.356495	1	1
GO_TRANSFERASE_ACTIVITY_TRANSFERRING_ACYL_GROUPS_OTHER_THAN_AMINO_ACYL_GROUPS	0.357	1	1
GO_PEPTIDASE_ACTIVITY	0.357	1	1
GO_CELL_PART_MORPHOGENESIS	0.357	1	1
GO_HEART_VALVE_DEVELOPMENT	0.357753	1	1
GO_REGULATION_OF_TRANSCRIPTION_FROM_RNA_POLYMERASE_I_PROMOTER	0.358382	1	1
PID_NOTCH_PATHWAY	0.35873	1	1
GO_DEVELOPMENT_OF_PRIMARY_SEXUAL_CHARACTERISTICS	0.359	1	1
GO_TERMINATION_OF_RNA_POLYMERASE_II_TRANSCRIPTION	0.359423	1	1
SA_CASPASE_CASCADE	0.359447	1	1
GO_R_SMAD_BINDING	0.359447	1	1
PID_INTEGRIN3_PATHWAY	0.359688	1	1
GO_ANTERIOR_POSTERIOR_AXIS_SPECIFICATION	0.359849	1	1
GO_NEGATIVE_REGULATION_OF_MULTI_ORGANISM_PROCESS	0.36036	1	1
GO_NEGATIVE_REGULATION_OF_FAT_CELL_DIFFERENTIATION	0.360412	1	1
GO_GLUCAN_METABOLIC_PROCESS	0.360566	1	1
GO_MITOCHONDRIAL_MEMBRANE_PART	0.360721	1	1
REACTOME_PKB_MEDIATED_EVENTS	0.360864	1	1
GO_REGULATION_OF_IMMUNE_EFFECTOR_PROCESS	0.361	1	1
GO_NEGATIVE_REGULATION_OF_VASCULATURE_DEVELOPMENT	0.361197	1	1
GO_TRICARBOXYLIC_ACID_METABOLIC_PROCESS	0.361239	1	1
GO_DICARBOXYLIC_ACID_TRANSMEMBRANE_TRANSPORTER_ACTIVITY	0.361842	1	1
GO_STAT_CASCADE	0.361842	1	1
KEGG_GRAFT_VERSUS_HOST_DISEASE	0.36214	1	1
GO_NEGATIVE_REGULATION_OF_ACTIN_FILAMENT_DEPOLYMERIZATION	0.362374	1	1
GO_REGULATION_OF_METANEPHROS_DEVELOPMENT	0.362602	1	1
GO_RNA_POLYMERASE_CORE_ENZYME_BINDING	0.362772	1	1
GO_NEGATIVE_REGULATION_OF_ACTIN_FILAMENT_POLYMERIZATION	0.362998	1	1
GO_NEURON_PROJECTION_DEVELOPMENT	0.363	1	1
GO_CELLULAR_RESPONSE_TO_LIPID	0.363	1	1
GO_CARBOHYDRATE_CATABOLIC_PROCESS	0.363089	1	1
GO_CORTICAL_CYTOSKELETON	0.36336	1	1
GO_POSITIVE_REGULATION_OF_ATP_METABOLIC_PROCESS	0.363368	1	1
GO_ACTOMYOSIN_STRUCTURE_ORGANIZATION	0.364198	1	1
GO_MEMBRANE_DISASSEMBLY	0.364217	1	1
GO_GENITALIA_DEVELOPMENT	0.364368	1	1
KEGG_GLYCINE_SERINE_AND_THREONINE_METABOLISM	0.364372	1	1
PID_MYC_ACTIV_PATHWAY	0.364372	1	1
REACTOME_PERK_REGULATED_GENE_EXPRESSION	0.364993	1	1
REACTOME_METABOLISM_OF_NON_CODING_RNA	0.365775	1	1
GO_GPI_ANCHOR_METABOLIC_PROCESS	0.365885	1	1
GO_DEATH_RECEPTOR_ACTIVITY	0.366097	1	1
GO_REGULATION_OF_THYMOCYTE_AGGREGATION	0.366619	1	1
GO_REGULATION_OF_TRANSCRIPTION_ELONGATION_FROM_RNA_POLYMERASE_II_PROMOTER	0.366897	1	1
GO_CHROMATIN_ASSEMBLY_OR_DISASSEMBLY	0.367	1	1
GO_L_ALPHA_AMINO_ACID_TRANSMEMBRANE_TRANSPORT	0.367143	1	1
GO_EMBRYONIC_HEART_TUBE_MORPHOGENESIS	0.367521	1	1
GO_UBIQUITIN_LIKE_PROTEIN_BINDING	0.368	1	1
GO_CELLULAR_MODIFIED_AMINO_ACID_METABOLIC_PROCESS	0.368	1	1
REACTOME_GENERATION_OF_SECOND_MESSENGER_MOLECULES	0.368493	1	1
REACTOME_FATTY_ACID_TRIACYLGLYCEROL_AND_KETONE_BODY_METABOLISM	0.369	1	1
GO_MATURATION_OF_SSU_RRNA	0.369441	1	1
GO_ANTIPORTER_ACTIVITY	0.369757	1	1
GO_MULTIVESICULAR_BODY	0.369935	1	1
GO_POSITIVE_REGULATION_OF_VASOCONSTRICTION	0.369963	1	1
GO_CILIARY_PART	0.37	1	1
GO_SODIUM_ION_TRANSMEMBRANE_TRANSPORT	0.37045	1	1
GO_POSITIVE_REGULATION_OF_GLUCOSE_TRANSPORT	0.370457	1	1
GO_SULFUR_COMPOUND_TRANSMEMBRANE_TRANSPORTER_ACTIVITY	0.370588	1	1
GO_REGULATION_OF_TYPE_I_INTERFERON_PRODUCTION	0.370742	1	1
GO_HISTONE_PHOSPHORYLATION	0.370879	1	1
GO_NEGATIVE_REGULATION_OF_INTRACELLULAR_STEROID_HORMONE_RECEPTOR_SIGNALING_PATHWAY	0.371029	1	1
GO_NEGATIVE_REGULATION_OF_MITOTIC_NUCLEAR_DIVISION	0.371062	1	1
GO_RESPONSE_TO_TESTOSTERONE	0.372059	1	1
GO_HISTONE_H4_ACETYLATION	0.372593	1	1
REACTOME_CIRCADIAN_CLOCK	0.372899	1	1
REACTOME_PHASE1_FUNCTIONALIZATION_OF_COMPOUNDS	0.373016	1	1
REACTOME_SIGNALING_BY_NOTCH	0.373239	1	1
GO_NUCLEAR_CHROMOSOME	0.374	1	1
GO_POSITIVE_REGULATION_OF_RESPONSE_TO_EXTERNAL_STIMULUS	0.374	1	1
GO_POSITIVE_REGULATION_OF_NUCLEOSIDE_METABOLIC_PROCESS	0.374627	1	1
GO_CENTROSOME	0.375	1	1
KEGG_TYPE_I_DIABETES_MELLITUS	0.375152	1	1
GO_REGULATION_OF_MUSCLE_CELL_APOPTOTIC_PROCESS	0.375291	1	1
GO_CELL_CYCLE_G2_M_PHASE_TRANSITION	0.375375	1	1
GO_PURINE_RIBONUCLEOSIDE_MONOPHOSPHATE_BIOSYNTHETIC_PROCESS	0.375965	1	1
GO_ORGANIC_ACID_SODIUM_SYMPORTER_ACTIVITY	0.376543	1	1
GO_NEGATIVE_REGULATION_OF_INTERFERON_GAMMA_PRODUCTION	0.376569	1	1
GO_CELLULAR_CARBOHYDRATE_BIOSYNTHETIC_PROCESS	0.376923	1	1
REACTOME_SEMAPHORIN_INTERACTIONS	0.377049	1	1
GO_COFACTOR_BIOSYNTHETIC_PROCESS	0.377377	1	1
GO_CELLULAR_RESPONSE_TO_GAMMA_RADIATION	0.377473	1	1
GO_TRANSCRIPTIONAL_REPRESSOR_ACTIVITY_RNA_POLYMERASE_II_CORE_PROMOTER_PROXIMAL_REGION_SEQUENCE_SPECIFIC_BINDING	0.377644	1	1
GO_POSITIVE_REGULATION_OF_ORGANELLE_ORGANIZATION	0.378	1	1
GO_PURINE_NUCLEOSIDE_MONOPHOSPHATE_BIOSYNTHETIC_PROCESS	0.37817	1	1
GO_RESPONSE_TO_AMINO_ACID	0.378406	1	1
GO_PROTEIN_FOLDING	0.379	1	1
REACTOME_CELL_DEATH_SIGNALLING_VIA_NRAGE_NRIF_AND_NADE	0.379639	1	1
GO_KERATIN_FILAMENT	0.380597	1	1
REACTOME_AMINO_ACID_TRANSPORT_ACROSS_THE_PLASMA_MEMBRANE	0.380952	1	1
GO_RESPONSE_TO_OXIDATIVE_STRESS	0.381	1	1
GO_PHOTORECEPTOR_CONNECTING_CILIUM	0.381085	1	1
GO_GERM_CELL_DEVELOPMENT	0.381381	1	1
GO_REGULATION_OF_BONE_RESORPTION	0.382184	1	1
GO_DNA_BIOSYNTHETIC_PROCESS	0.383149	1	1
GO_IRON_ION_TRANSPORT	0.383592	1	1
GO_DIOXYGENASE_ACTIVITY	0.383603	1	1
GO_COCHLEA_DEVELOPMENT	0.384131	1	1
REACTOME_GLUCOSE_TRANSPORT	0.38479	1	1
GO_GOLGI_CISTERNA_MEMBRANE	0.384933	1	1
GO_EPITHELIAL_CELL_APOPTOTIC_PROCESS	0.38502	1	1
GO_DNA_PACKAGING	0.385385	1	1
REACTOME_AMINO_ACID_SYNTHESIS_AND_INTERCONVERSION_TRANSAMINATION	0.385542	1	1
GO_NEGATIVE_REGULATION_OF_VIRAL_TRANSCRIPTION	0.385638	1	1
KEGG_GLYCOSYLPHOSPHATIDYLINOSITOL_GPI_ANCHOR_BIOSYNTHESIS	0.385937	1	1
GO_CYTOPLASMIC_VESICLE_PART	0.386	1	1
GO_VESICLE_ORGANIZATION	0.386	1	1
GO_AXIS_ELONGATION	0.386905	1	1
GO_DEFENSE_RESPONSE_TO_BACTERIUM	0.387324	1	1
REACTOME_ACTIVATION_OF_ATR_IN_RESPONSE_TO_REPLICATION_STRESS	0.387429	1	1
GO_NEGATIVE_REGULATION_OF_BINDING	0.38755	1	1
GO_EXON_EXON_JUNCTION_COMPLEX	0.387622	1	1
GO_POSITIVE_REGULATION_OF_CELL_MORPHOGENESIS_INVOLVED_IN_DIFFERENTIATION	0.388	1	1
GO_MITOCHONDRIAL_TRANSMEMBRANE_TRANSPORT	0.388383	1	1
GO_NEGATIVE_REGULATION_OF_PROTEIN_CATABOLIC_PROCESS	0.388554	1	1
GO_POSITIVE_REGULATION_OF_RECEPTOR_MEDIATED_ENDOCYTOSIS	0.388641	1	1
GO_CYTOSOLIC_LARGE_RIBOSOMAL_SUBUNIT	0.388701	1	1
GO_ENERGY_DERIVATION_BY_OXIDATION_OF_ORGANIC_COMPOUNDS	0.389	1	1
GO_LIMB_DEVELOPMENT	0.389	1	1
GO_NEGATIVE_REGULATION_OF_PEPTIDYL_TYROSINE_PHOSPHORYLATION	0.389016	1	1
BIOCARTA_WNT_PATHWAY	0.389116	1	1
KEGG_ALLOGRAFT_REJECTION	0.389189	1	1
GO_PRESYNAPTIC_PROCESS_INVOLVED_IN_SYNAPTIC_TRANSMISSION	0.389918	1	1
GO_CARDIAC_ATRIUM_DEVELOPMENT	0.389946	1	1
GO_HEART_DEVELOPMENT	0.39	1	1
GO_SPLICEOSOMAL_COMPLEX	0.39	1	1
GO_POSITIVE_REGULATION_OF_CELL_JUNCTION_ASSEMBLY	0.390029	1	1
GO_POSITIVE_REGULATION_OF_PHOSPHOLIPASE_ACTIVITY	0.390104	1	1
GO_RESPONSE_TO_ANTIBIOTIC	0.390403	1	1
GO_AXONAL_GROWTH_CONE	0.390671	1	1
GO_LYSOSOME_ORGANIZATION	0.390841	1	1
NABA_ECM_REGULATORS	0.391	1	1
GO_REGULATION_OF_CELL_PROJECTION_ORGANIZATION	0.391	1	1
GO_REGULATION_OF_FATTY_ACID_OXIDATION	0.391123	1	1
GO_VENTRICULAR_SEPTUM_MORPHOGENESIS	0.391473	1	1
GO_TRANSLATION_FACTOR_ACTIVITY_RNA_BINDING	0.391919	1	1
KEGG_AUTOIMMUNE_THYROID_DISEASE	0.391946	1	1
REACTOME_SIGNALING_BY_HIPPO	0.391967	1	1
GO_REGULATION_OF_PROTEIN_SECRETION	0.392	1	1
GO_INFLAMMATORY_RESPONSE_TO_ANTIGENIC_STIMULUS	0.392387	1	1
GO_POSITIVE_REGULATION_OF_EPITHELIAL_CELL_DIFFERENTIATION	0.392448	1	1
GO_REGULATION_OF_INSULIN_RECEPTOR_SIGNALING_PATHWAY	0.392939	1	1
GO_NUCLEOSIDE_TRIPHOSPHATE_BIOSYNTHETIC_PROCESS	0.392979	1	1
GO_REGULATION_OF_TRANSLATIONAL_INITIATION	0.393258	1	1
GO_VIRAL_BUDDING	0.393312	1	1
GO_NEGATIVE_REGULATION_OF_CELLULAR_RESPONSE_TO_INSULIN_STIMULUS	0.393401	1	1
GO_NEGATIVE_REGULATION_OF_MUSCLE_ORGAN_DEVELOPMENT	0.393512	1	1
GO_REGULATION_OF_MESONEPHROS_DEVELOPMENT	0.393617	1	1
GO_PROTEIN_DESTABILIZATION	0.394052	1	1
GO_GUANYL_NUCLEOTIDE_EXCHANGE_FACTOR_ACTIVITY	0.395	1	1
GO_REGULATION_OF_CYTOSKELETON_ORGANIZATION	0.395	1	1
GO_POSITIVE_REGULATION_OF_INSULIN_SECRETION_INVOLVED_IN_CELLULAR_RESPONSE_TO_GLUCOSE_STIMULUS	0.39521	1	1
GO_REGULATION_OF_FAT_CELL_DIFFERENTIATION	0.39556	1	1
GO_RNA_POLYMERASE_II_TRANSCRIPTION_COREPRESSOR_ACTIVITY	0.395745	1	1
GO_CELLULAR_RESPONSE_TO_LIGHT_STIMULUS	0.395749	1	1
GO_NEGATIVE_REGULATION_OF_TYPE_I_INTERFERON_PRODUCTION	0.395973	1	1
GO_REGULATION_OF_MITOCHONDRIAL_OUTER_MEMBRANE_PERMEABILIZATION_INVOLVED_IN_APOPTOTIC_SIGNALING_PATHWAY	0.396205	1	1
GO_DIGESTIVE_TRACT_MORPHOGENESIS	0.396355	1	1
GO_PROTEIN_TETRAMERIZATION	0.396396	1	1
GO_PROTEIN_POLYMERIZATION	0.39657	1	1
GO_EMBRYONIC_AXIS_SPECIFICATION	0.396576	1	1
GO_CEREBELLAR_CORTEX_MORPHOGENESIS	0.396648	1	1
GO_GLYCOSAMINOGLYCAN_BINDING	0.397	1	1
GO_TRNA_TRANSPORT	0.397494	1	1
GO_TRANSLATION_INITIATION_FACTOR_BINDING	0.39759	1	1
PID_WNT_CANONICAL_PATHWAY	0.397711	1	1
GO_RESPONSE_TO_GONADOTROPIN	0.398329	1	1
KEGG_CITRATE_CYCLE_TCA_CYCLE	0.398773	1	1
GO_POSITIVE_REGULATION_OF_RESPONSE_TO_DNA_DAMAGE_STIMULUS	0.400628	1	1
GO_HISTONE_KINASE_ACTIVITY	0.400974	1	1
GO_POSITIVE_REGULATION_OF_AXONOGENESIS	0.401247	1	1
GO_SENSORY_PERCEPTION	0.402	1	1
GO_AMIDE_TRANSPORT	0.402041	1	1
GO_TRANSLATION_REGULATOR_ACTIVITY	0.402675	1	1
GO_PROTEIN_DEPOLYMERIZATION	0.403361	1	1
GO_REGULATION_OF_INTERLEUKIN_10_PRODUCTION	0.403734	1	1
GO_CATION_TRANSPORTING_ATPASE_ACTIVITY	0.403803	1	1
GO_SULFUR_COMPOUND_CATABOLIC_PROCESS	0.404077	1	1
GO_REGULATION_OF_PROTEIN_TARGETING_TO_MEMBRANE	0.404255	1	1
PID_TXA2PATHWAY	0.404321	1	1
GO_MULTI_ORGANISM_MEMBRANE_BUDDING	0.404687	1	1
GO_POSITIVE_REGULATION_OF_FATTY_ACID_METABOLIC_PROCESS	0.404795	1	1
PID_FOXM1_PATHWAY	0.404844	1	1
GO_REGULATION_OF_RECEPTOR_BIOSYNTHETIC_PROCESS	0.404878	1	1
GO_O_GLYCAN_PROCESSING	0.405844	1	1
KEGG_CARDIAC_MUSCLE_CONTRACTION	0.406147	1	1
GO_POSITIVE_REGULATION_OF_VIRAL_TRANSCRIPTION	0.406323	1	1
GO_AU_RICH_ELEMENT_BINDING	0.406919	1	1
GO_POSITIVE_REGULATION_OF_VASODILATION	0.407104	1	1
GO_NEGATIVE_REGULATION_OF_CHROMOSOME_SEGREGATION	0.407125	1	1
GO_LENS_FIBER_CELL_DIFFERENTIATION	0.407813	1	1
GO_CARDIAC_MUSCLE_CELL_CONTRACTION	0.407876	1	1
GO_LYTIC_VACUOLE_ORGANIZATION	0.40836	1	1
GO_LYASE_ACTIVITY	0.409	1	1
GO_APOPTOTIC_SIGNALING_PATHWAY	0.409	1	1
GO_DETECTION_OF_BIOTIC_STIMULUS	0.409218	1	1
GO_MHC_PROTEIN_COMPLEX	0.409605	1	1
GO_REGULATION_OF_CELL_GROWTH	0.41	1	1
GO_TRANS_GOLGI_NETWORK	0.41	1	1
GO_NEGATIVE_REGULATION_OF_WNT_SIGNALING_PATHWAY	0.41041	1	1
GO_CLATHRIN_MEDIATED_ENDOCYTOSIS	0.410513	1	1
GO_SYNAPTIC_VESICLE_LOCALIZATION	0.411585	1	1
GO_REGULATION_OF_GLYCOPROTEIN_METABOLIC_PROCESS	0.411696	1	1
GO_SPINDLE_MIDZONE	0.412081	1	1
GO_CELLULAR_ALDEHYDE_METABOLIC_PROCESS	0.412245	1	1
GO_SULFUR_AMINO_ACID_BIOSYNTHETIC_PROCESS	0.412308	1	1
GO_SPHINGOLIPID_METABOLIC_PROCESS	0.412412	1	1
GO_REGULATION_OF_NERVOUS_SYSTEM_DEVELOPMENT	0.413	1	1
GO_POSITIVE_REGULATION_OF_DNA_BINDING	0.413395	1	1
GO_SIGNAL_SEQUENCE_BINDING	0.414188	1	1
PID_BETA_CATENIN_DEG_PATHWAY	0.414474	1	1
GO_MICROBODY_PART	0.414634	1	1
GO_NADP_METABOLIC_PROCESS	0.414698	1	1
GO_RNA_SPLICING_VIA_TRANSESTERIFICATION_REACTIONS	0.415	1	1
GO_MODIFICATION_OF_MORPHOLOGY_OR_PHYSIOLOGY_OF_OTHER_ORGANISM	0.415056	1	1
GO_SOMITOGENESIS	0.415245	1	1
GO_REGULATION_OF_GENE_SILENCING	0.415525	1	1
GO_POSITIVE_REGULATION_OF_PROTEIN_ACETYLATION	0.415629	1	1
GO_ECTODERM_DEVELOPMENT	0.41568	1	1
GO_AMINO_ACID_BETAINE_METABOLIC_PROCESS	0.415873	1	1
GO_REGULATION_OF_RESPONSE_TO_INTERFERON_GAMMA	0.416201	1	1
GO_SPINDLE_CHECKPOINT	0.41623	1	1
GO_SARCOMERE_ORGANIZATION	0.417323	1	1
GO_NEGATIVE_REGULATION_OF_DNA_BIOSYNTHETIC_PROCESS	0.417513	1	1
GO_HORMONE_MEDIATED_SIGNALING_PATHWAY	0.417671	1	1
GO_INTRINSIC_COMPONENT_OF_GOLGI_MEMBRANE	0.41768	1	1
GO_DEVELOPMENTAL_PROCESS_INVOLVED_IN_REPRODUCTION	0.418	1	1
GO_DOUBLE_STRANDED_DNA_BINDING	0.418	1	1
GO_REGULATION_OF_CYSTEINE_TYPE_ENDOPEPTIDASE_ACTIVITY_INVOLVED_IN_APOPTOTIC_SIGNALING_PATHWAY	0.418637	1	1
GO_SOMATODENDRITIC_COMPARTMENT	0.419	1	1
GO_CELL_DIVISION	0.419	1	1
GO_MOTILE_CILIUM	0.419958	1	1
GO_FOREBRAIN_CELL_MIGRATION	0.420225	1	1
BIOCARTA_MTA3_PATHWAY	0.42053	1	1
GO_EAR_MORPHOGENESIS	0.42057	1	1
KEGG_P53_SIGNALING_PATHWAY	0.421215	1	1
GO_PLATELET_ALPHA_GRANULE_LUMEN	0.421286	1	1
GO_PEPTIDE_ANTIGEN_BINDING	0.421341	1	1
GO_NEGATIVE_REGULATION_OF_STRIATED_MUSCLE_CELL_DIFFERENTIATION	0.421474	1	1
GO_POSITIVE_REGULATION_OF_ADHERENS_JUNCTION_ORGANIZATION	0.4219	1	1
GO_TRANSCRIPTION_FACTOR_ACTIVITY_PROTEIN_BINDING	0.422	1	1
GO_REGULATION_OF_RENAL_SYSTEM_PROCESS	0.422951	1	1
GO_REGULATION_OF_COFACTOR_METABOLIC_PROCESS	0.423119	1	1
GO_POSITIVE_REGULATION_OF_MITOCHONDRIAL_OUTER_MEMBRANE_PERMEABILIZATION_INVOLVED_IN_APOPTOTIC_SIGNALING_PATHWAY	0.423864	1	1
GO_CHROMATIN	0.424	1	1
GO_REGULATION_OF_PROTEIN_SERINE_THREONINE_KINASE_ACTIVITY	0.424	1	1
REACTOME_KERATAN_SULFATE_KERATIN_METABOLISM	0.42454	1	1
GO_TRANSCRIPTION_FACTOR_ACTIVITY_RNA_POLYMERASE_II_DISTAL_ENHANCER_SEQUENCE_SPECIFIC_BINDING	0.424587	1	1
GO_K63_LINKED_POLYUBIQUITIN_BINDING	0.424615	1	1
GO_ORGANIC_HYDROXY_COMPOUND_TRANSMEMBRANE_TRANSPORTER_ACTIVITY	0.424883	1	1
GO_GROWTH	0.425	1	1
GO_RESPONSE_TO_OSMOTIC_STRESS	0.42542	1	1
GO_NEGATIVE_REGULATION_OF_BLOOD_PRESSURE	0.425876	1	1
GO_VACUOLAR_TRANSPORT	0.426	1	1
GO_MONOCARBOXYLIC_ACID_BIOSYNTHETIC_PROCESS	0.426	1	1
GO_CELLULAR_RESPONSE_TO_CORTICOSTEROID_STIMULUS	0.426229	1	1
GO_CELLULAR_RESPONSE_TO_UV	0.426229	1	1
GO_POSITIVE_REGULATION_OF_PROTEIN_INSERTION_INTO_MITOCHONDRIAL_MEMBRANE_INVOLVED_IN_APOPTOTIC_SIGNALING_PATHWAY	0.426488	1	1
GO_POSITIVE_REGULATION_OF_STRIATED_MUSCLE_CELL_DIFFERENTIATION	0.426788	1	1
GO_E_BOX_BINDING	0.427338	1	1
PID_TGFBR_PATHWAY	0.427341	1	1
GO_ENDOSOME_ORGANIZATION	0.427529	1	1
GO_REGULATION_OF_NUCLEOSIDE_METABOLIC_PROCESS	0.427784	1	1
REACTOME_REGULATION_OF_MITOTIC_CELL_CYCLE	0.428131	1	1
GO_KINASE_INHIBITOR_ACTIVITY	0.428138	1	1
GO_POSITIVE_REGULATION_OF_TELOMERE_MAINTENANCE_VIA_TELOMERE_LENGTHENING	0.428224	1	1
GO_REGULATION_OF_WNT_SIGNALING_PATHWAY	0.429	1	1
GO_CAMERA_TYPE_EYE_MORPHOGENESIS	0.429298	1	1
GO_RIBOSOME_ASSEMBLY	0.429366	1	1
GO_RESPONSE_TO_INORGANIC_SUBSTANCE	0.43	1	1
REACTOME_ACTIVATED_NOTCH1_TRANSMITS_SIGNAL_TO_THE_NUCLEUS	0.430065	1	1
GO_HORMONE_BINDING	0.43031	1	1
GO_PHOSPHATASE_COMPLEX	0.430464	1	1
PID_FRA_PATHWAY	0.430876	1	1
GO_REGULATION_OF_CELL_CYCLE_PHASE_TRANSITION	0.431	1	1
GO_REGULATION_OF_CHOLESTEROL_METABOLIC_PROCESS	0.43101	1	1
GO_NEGATIVE_REGULATION_OF_TOR_SIGNALING	0.431122	1	1
REACTOME_GPCR_LIGAND_BINDING	0.432	1	1
REACTOME_POST_TRANSLATIONAL_MODIFICATION_SYNTHESIS_OF_GPI_ANCHORED_PROTEINS	0.432268	1	1
GO_POSITIVE_REGULATION_OF_AXON_EXTENSION	0.433779	1	1
GO_RESPONSE_TO_ENDOPLASMIC_RETICULUM_STRESS	0.434	1	1
GO_TRANSCRIPTION_INITIATION_FROM_RNA_POLYMERASE_II_PROMOTER	0.434	1	1
GO_NEGATIVE_REGULATION_OF_TELOMERE_MAINTENANCE	0.434159	1	1
GO_PEPTIDE_N_ACETYLTRANSFERASE_ACTIVITY	0.434828	1	1
GO_VESICLE_MEMBRANE	0.435	1	1
GO_REGULATION_OF_ATP_METABOLIC_PROCESS	0.435175	1	1
BIOCARTA_KERATINOCYTE_PATHWAY	0.435205	1	1
PID_HIF1_TFPATHWAY	0.43595	1	1
GO_CELLULAR_RESPONSE_TO_EXTERNAL_STIMULUS	0.436	1	1
GO_METAL_ION_TRANSMEMBRANE_TRANSPORTER_ACTIVITY	0.436	1	1
GO_RAB_GTPASE_BINDING	0.436181	1	1
GO_CYTOPLASMIC_MRNA_PROCESSING_BODY	0.436383	1	1
GO_INTRACELLULAR_LIPID_TRANSPORT	0.436393	1	1
GO_STEROID_HORMONE_MEDIATED_SIGNALING_PATHWAY	0.436436	1	1
GO_ORGANELLAR_SMALL_RIBOSOMAL_SUBUNIT	0.436562	1	1
GO_CORE_PROMOTER_SEQUENCE_SPECIFIC_DNA_BINDING	0.43662	1	1
REACTOME_IL1_SIGNALING	0.436782	1	1
GO_KERATAN_SULFATE_METABOLIC_PROCESS	0.436881	1	1
GO_NEGATIVE_REGULATION_OF_TRANSCRIPTION_FROM_RNA_POLYMERASE_II_PROMOTER	0.437	1	1
GO_POSITIVE_REGULATION_OF_CELL_CYCLE	0.437	1	1
GO_METALLOPEPTIDASE_ACTIVITY	0.437	1	1
GO_EXTRACELLULAR_MATRIX_DISASSEMBLY	0.437052	1	1
GO_90S_PRERIBOSOME	0.437257	1	1
GO_RESPONSE_TO_KETONE	0.438438	1	1
GO_NAD_ADP_RIBOSYLTRANSFERASE_ACTIVITY	0.43956	1	1
GO_CELL_PROLIFERATION	0.44	1	1
GO_SYNAPSE	0.44	1	1
GO_REGULATION_OF_INTERLEUKIN_4_PRODUCTION	0.441096	1	1
GO_HUMORAL_IMMUNE_RESPONSE	0.441324	1	1
GO_MONOSACCHARIDE_CATABOLIC_PROCESS	0.441558	1	1
GO_TRANSCRIPTION_FACTOR_ACTIVITY_RNA_POLYMERASE_II_CORE_PROMOTER_PROXIMAL_REGION_SEQUENCE_SPECIFIC_BINDING	0.442	1	1
REACTOME_TRANSPORT_OF_RIBONUCLEOPROTEINS_INTO_THE_HOST_NUCLEUS	0.442029	1	1
GO_ATRIOVENTRICULAR_VALVE_DEVELOPMENT	0.442649	1	1
GO_SYNAPTONEMAL_COMPLEX	0.443165	1	1
GO_ACTIN_CYTOSKELETON_REORGANIZATION	0.443396	1	1
GO_RESPONSE_TO_LEPTIN	0.443535	1	1
GO_REGULATION_OF_POTASSIUM_ION_TRANSMEMBRANE_TRANSPORT	0.443709	1	1
KEGG_NOTCH_SIGNALING_PATHWAY	0.44385	1	1
GO_POSITIVE_REGULATION_OF_SKELETAL_MUSCLE_TISSUE_DEVELOPMENT	0.443932	1	1
REACTOME_CLEAVAGE_OF_GROWING_TRANSCRIPT_IN_THE_TERMINATION_REGION_	0.444323	1	1
GO_POSITIVE_REGULATION_OF_INTERLEUKIN_10_PRODUCTION	0.444444	1	1
GO_IRON_ION_HOMEOSTASIS	0.444444	1	1
GO_MULTI_ORGANISM_ORGANELLE_ORGANIZATION	0.444618	1	1
GO_ION_ANTIPORTER_ACTIVITY	0.44484	1	1
GO_QUINONE_METABOLIC_PROCESS	0.445479	1	1
GO_NEURON_PROJECTION_TERMINUS	0.445905	1	1
GO_DEVELOPMENTAL_GROWTH	0.446	1	1
GO_UBIQUITIN_LIKE_PROTEIN_LIGASE_ACTIVITY	0.446	1	1
GO_REGULATION_OF_COENZYME_METABOLIC_PROCESS	0.446309	1	1
GO_REGULATION_OF_GLUCOSE_IMPORT_IN_RESPONSE_TO_INSULIN_STIMULUS	0.446571	1	1
REACTOME_TRANSPORT_OF_MATURE_MRNA_DERIVED_FROM_AN_INTRONLESS_TRANSCRIPT	0.446636	1	1
GO_CEREBELLAR_PURKINJE_CELL_LAYER_DEVELOPMENT	0.44691	1	1
GO_REGULATION_OF_INTRACELLULAR_TRANSPORT	0.447	1	1
GO_INNATE_IMMUNE_RESPONSE	0.447	1	1
GO_CELLULAR_AMINO_ACID_METABOLIC_PROCESS	0.447	1	1
GO_EPITHELIAL_CELL_DEVELOPMENT	0.447	1	1
GO_CELLULAR_RESPONSE_TO_ACID_CHEMICAL	0.447447	1	1
GO_MICROBODY_LUMEN	0.447641	1	1
GO_REGULATION_OF_FILOPODIUM_ASSEMBLY	0.447653	1	1
GO_REGULATION_OF_VIRAL_GENOME_REPLICATION	0.447746	1	1
GO_CALCIUM_CHANNEL_COMPLEX	0.447867	1	1
GO_ALCOHOL_BIOSYNTHETIC_PROCESS	0.448485	1	1
GO_MIDBRAIN_DEVELOPMENT	0.44856	1	1
BIOCARTA_BIOPEPTIDES_PATHWAY	0.448957	1	1
GO_POSITIVE_REGULATION_OF_CYTOKINE_PRODUCTION	0.449	1	1
GO_STEM_CELL_DIFFERENTIATION	0.449	1	1
GO_REGULATION_OF_CELLULAR_CARBOHYDRATE_CATABOLIC_PROCESS	0.449004	1	1
GO_NUCLEOTIDE_EXCISION_REPAIR_DNA_GAP_FILLING	0.449333	1	1
GO_REGULATION_OF_G_PROTEIN_COUPLED_RECEPTOR_PROTEIN_SIGNALING_PATHWAY	0.449495	1	1
GO_TRIVALENT_INORGANIC_CATION_TRANSPORT	0.449564	1	1
GO_NEGATIVE_REGULATION_OF_CELL_DIFFERENTIATION	0.45	1	1
GO_G_PROTEIN_COUPLED_RECEPTOR_BINDING	0.45	1	1
GO_FERRIC_IRON_TRANSPORT	0.450243	1	1
GO_CYTOSOLIC_RIBOSOME	0.450358	1	1
GO_REGULATION_OF_TISSUE_REMODELING	0.450597	1	1
GO_TONGUE_DEVELOPMENT	0.450769	1	1
GO_HORMONE_RECEPTOR_BINDING	0.452	1	1
PID_ENDOTHELIN_PATHWAY	0.452282	1	1
GO_EMBRYO_DEVELOPMENT_ENDING_IN_BIRTH_OR_EGG_HATCHING	0.453	1	1
GO_NF_KAPPAB_BINDING	0.453416	1	1
GO_PROTEIN_HYDROXYLATION	0.453689	1	1
GO_INTERACTION_WITH_HOST	0.453815	1	1
GO_ATPASE_ACTIVITY	0.454	1	1
REACTOME_O_LINKED_GLYCOSYLATION_OF_MUCINS	0.454447	1	1
GO_RESPONSE_TO_BACTERIUM	0.455	1	1
GO_REGULATION_OF_OSSIFICATION	0.455	1	1
GO_BONE_DEVELOPMENT	0.455455	1	1
GO_POSITIVE_REGULATION_OF_CYTOKINE_PRODUCTION_INVOLVED_IN_IMMUNE_RESPONSE	0.45568	1	1
GO_BETA_AMYLOID_BINDING	0.455774	1	1
KEGG_WNT_SIGNALING_PATHWAY	0.456	1	1
GO_REGULATION_OF_VASCULATURE_DEVELOPMENT	0.456	1	1
GO_OXIDOREDUCTASE_ACTIVITY_ACTING_ON_PAIRED_DONORS_WITH_INCORPORATION_OR_REDUCTION_OF_MOLECULAR_OXYGEN_NAD_P_H_AS_ONE_DONOR_AND_INCORPORATION_OF_ONE_ATOM_OF_OXYGEN	0.456437	1	1
GO_ORGANELLE_FISSION	0.457	1	1
GO_CHROMATIN_BINDING	0.457	1	1
GO_APPENDAGE_DEVELOPMENT	0.457	1	1
GO_REGULATION_OF_CARBOHYDRATE_CATABOLIC_PROCESS	0.457509	1	1
SIG_REGULATION_OF_THE_ACTIN_CYTOSKELETON_BY_RHO_GTPASES	0.457711	1	1
GO_NEGATIVE_REGULATION_OF_CELLULAR_COMPONENT_ORGANIZATION	0.458	1	1
GO_REGULATION_OF_SYNAPTIC_VESICLE_TRANSPORT	0.458333	1	1
GO_REGULATION_OF_BLOOD_VESSEL_ENDOTHELIAL_CELL_MIGRATION	0.458606	1	1
GO_REGULATION_OF_GLUCOSE_METABOLIC_PROCESS	0.458669	1	1
GO_TRANSCRIPTIONALLY_ACTIVE_CHROMATIN	0.458755	1	1
GO_PROTEIN_MONOUBIQUITINATION	0.459086	1	1
GO_INNER_EAR_MORPHOGENESIS	0.459184	1	1
REACTOME_TRANSCRIPTIONAL_ACTIVITY_OF_SMAD2_SMAD3_SMAD4_HETEROTRIMER	0.459491	1	1
GO_CALCIUM_DEPENDENT_PROTEIN_BINDING	0.459519	1	1
GO_POSITIVE_REGULATION_OF_CYSTEINE_TYPE_ENDOPEPTIDASE_ACTIVITY_INVOLVED_IN_APOPTOTIC_SIGNALING_PATHWAY	0.45977	1	1
GO_REGULATION_OF_NEURON_DIFFERENTIATION	0.46	1	1
GO_ENDOCYTIC_VESICLE	0.46	1	1
GO_NEGATIVE_REGULATION_OF_CANONICAL_WNT_SIGNALING_PATHWAY	0.46	1	1
GO_REGULATION_OF_PROTEIN_INSERTION_INTO_MITOCHONDRIAL_MEMBRANE_INVOLVED_IN_APOPTOTIC_SIGNALING_PATHWAY	0.460298	1	1
GO_RESPONSE_TO_DEXAMETHASONE	0.461039	1	1
GO_NEGATIVE_REGULATION_OF_RESPONSE_TO_CYTOKINE_STIMULUS	0.461806	1	1
GO_POSITIVE_REGULATION_OF_LIPASE_ACTIVITY	0.462963	1	1
GO_REGULATION_OF_MULTICELLULAR_ORGANISMAL_METABOLIC_PROCESS	0.463476	1	1
GO_CELL_MORPHOGENESIS_INVOLVED_IN_DIFFERENTIATION	0.464	1	1
GO_REGULATION_OF_LIPID_METABOLIC_PROCESS	0.464	1	1
GO_POSITIVE_REGULATION_OF_ENDOTHELIAL_CELL_MIGRATION	0.464025	1	1
REACTOME_BMAL1_CLOCK_NPAS2_ACTIVATES_CIRCADIAN_EXPRESSION	0.464082	1	1
GO_REGULATION_OF_CHOLESTEROL_TRANSPORT	0.464596	1	1
GO_SINGLE_STRANDED_RNA_BINDING	0.464657	1	1
GO_POSITIVE_REGULATION_OF_CANONICAL_WNT_SIGNALING_PATHWAY	0.46493	1	1
GO_HISTONE_DEUBIQUITINATION	0.464968	1	1
GO_NEURAL_TUBE_DEVELOPMENT	0.465465	1	1
GO_INTESTINAL_ABSORPTION	0.465492	1	1
GO_TRANSITION_METAL_ION_HOMEOSTASIS	0.465795	1	1
GO_NITROGEN_COMPOUND_TRANSPORT	0.466	1	1
REACTOME_CYTOCHROME_P450_ARRANGED_BY_SUBSTRATE_TYPE	0.466398	1	1
REACTOME_INTERACTIONS_OF_VPR_WITH_HOST_CELLULAR_PROTEINS	0.466667	1	1
REACTOME_PRE_NOTCH_EXPRESSION_AND_PROCESSING	0.466891	1	1
GO_ADENYLATE_CYCLASE_INHIBITING_G_PROTEIN_COUPLED_RECEPTOR_SIGNALING_PATHWAY	0.46697	1	1
GO_TRANSCRIPTION_COACTIVATOR_ACTIVITY	0.467	1	1
KEGG_PEROXISOME	0.467139	1	1
GO_POSITIVE_REGULATION_OF_ERBB_SIGNALING_PATHWAY	0.467564	1	1
GO_REGULATION_OF_SKELETAL_MUSCLE_TISSUE_DEVELOPMENT	0.467703	1	1
GO_AMINE_METABOLIC_PROCESS	0.467871	1	1
GO_POSITIVE_REGULATION_OF_WOUND_HEALING	0.468013	1	1
GO_RIBONUCLEOSIDE_TRIPHOSPHATE_BIOSYNTHETIC_PROCESS	0.468193	1	1
GO_NEGATIVE_REGULATION_OF_RESPONSE_TO_BIOTIC_STIMULUS	0.468354	1	1
REACTOME_G1_PHASE	0.468675	1	1
GO_MONOCARBOXYLIC_ACID_TRANSMEMBRANE_TRANSPORTER_ACTIVITY	0.46875	1	1
GO_MONOCARBOXYLIC_ACID_METABOLIC_PROCESS	0.469	1	1
BIOCARTA_FMLP_PATHWAY	0.469194	1	1
GO_REGULATION_OF_COAGULATION	0.469806	1	1
GO_OXIDOREDUCTASE_ACTIVITY_ACTING_ON_CH_OH_GROUP_OF_DONORS	0.46994	1	1
GO_REGULATION_OF_PROTEIN_TARGETING	0.47	1	1
GO_NEUTRAL_LIPID_METABOLIC_PROCESS	0.470711	1	1
GO_CYSTEINE_TYPE_ENDOPEPTIDASE_ACTIVITY	0.470769	1	1
GO_POSITIVE_REGULATION_OF_CELLULAR_RESPONSE_TO_INSULIN_STIMULUS	0.470839	1	1
GO_EMBRYONIC_MORPHOGENESIS	0.471	1	1
REACTOME_E2F_MEDIATED_REGULATION_OF_DNA_REPLICATION	0.471446	1	1
GO_REGULATION_OF_RESPONSE_TO_NUTRIENT_LEVELS	0.471471	1	1
GO_REGULATION_OF_STEROL_TRANSPORT	0.471627	1	1
BIOCARTA_G2_PATHWAY	0.47185	1	1
GO_ATP_HYDROLYSIS_COUPLED_TRANSMEMBRANE_TRANSPORT	0.471879	1	1
GO_EXOCYTIC_VESICLE	0.472672	1	1
GO_HISTONE_DEACETYLASE_BINDING	0.473313	1	1
PID_E2F_PATHWAY	0.473361	1	1
GO_PHAGOSOME_MATURATION	0.473618	1	1
REACTOME_CHOLESTEROL_BIOSYNTHESIS	0.473997	1	1
GO_REGULATION_OF_CELL_MORPHOGENESIS	0.474	1	1
GO_REGULATION_OF_MAPK_CASCADE	0.474	1	1
GO_NEGATIVE_REGULATION_OF_TRANSFERASE_ACTIVITY	0.474	1	1
GO_CILIARY_TIP	0.474273	1	1
GO_MRNA_3_END_PROCESSING	0.474385	1	1
GO_PHOTORECEPTOR_CELL_DIFFERENTIATION	0.474839	1	1
GO_PHOSPHOPROTEIN_BINDING	0.475393	1	1
GO_REGULATION_OF_EXECUTION_PHASE_OF_APOPTOSIS	0.475714	1	1
BIOCARTA_NTHI_PATHWAY	0.475741	1	1
GO_SKELETAL_SYSTEM_DEVELOPMENT	0.476	1	1
GO_POSITIVE_REGULATION_OF_STEROID_METABOLIC_PROCESS	0.476268	1	1
REACTOME_SIGNALING_BY_NOTCH1	0.477017	1	1
GO_DNA_LIGATION	0.477379	1	1
GO_MORPHOGENESIS_OF_AN_EPITHELIAL_SHEET	0.477398	1	1
REACTOME_BASE_EXCISION_REPAIR	0.477658	1	1
GO_PH_REDUCTION	0.477764	1	1
REACTOME_LYSOSOME_VESICLE_BIOGENESIS	0.477952	1	1
PID_RHOA_REG_PATHWAY	0.47807	1	1
GO_BODY_FLUID_SECRETION	0.479143	1	1
REACTOME_NUCLEAR_SIGNALING_BY_ERBB4	0.479167	1	1
GO_ANAPHASE_PROMOTING_COMPLEX_DEPENDENT_CATABOLIC_PROCESS	0.479466	1	1
GO_PERIKARYON	0.479495	1	1
REACTOME_SMAD2_SMAD3_SMAD4_HETEROTRIMER_REGULATES_TRANSCRIPTION	0.479524	1	1
GO_CELL_DIVISION_SITE	0.480043	1	1
GO_NEGATIVE_REGULATION_OF_LEUKOCYTE_MEDIATED_IMMUNITY	0.480359	1	1
GO_TRANSFERASE_ACTIVITY_TRANSFERRING_HEXOSYL_GROUPS	0.481	1	1
GO_EXOPEPTIDASE_ACTIVITY	0.48137	1	1
GO_MONOSACCHARIDE_BIOSYNTHETIC_PROCESS	0.4814	1	1
GO_PROTON_TRANSPORTING_TWO_SECTOR_ATPASE_COMPLEX	0.481865	1	1
GO_ACTIN_POLYMERIZATION_OR_DEPOLYMERIZATION	0.482587	1	1
GO_STEREOCILIUM_BUNDLE	0.48262	1	1
KEGG_CELL_ADHESION_MOLECULES_CAMS	0.482966	1	1
GO_REGULATION_OF_BIOMINERAL_TISSUE_DEVELOPMENT	0.483299	1	1
GO_REGULATION_OF_BINDING	0.484	1	1
GO_REGULATION_OF_HEMOPOIESIS	0.484	1	1
GO_REGULATION_OF_RESPONSE_TO_EXTRACELLULAR_STIMULUS	0.484	1	1
GO_NEGATIVE_REGULATION_OF_EMBRYONIC_DEVELOPMENT	0.484018	1	1
GO_REGULATION_OF_TRANSCRIPTION_FROM_RNA_POLYMERASE_II_PROMOTER_IN_RESPONSE_TO_HYPOXIA	0.484076	1	1
GO_REGULATION_OF_TYPE_2_IMMUNE_RESPONSE	0.484127	1	1
GO_CYTOPLASMIC_TRANSLATION	0.48445	1	1
GO_LACTATION	0.48481	1	1
GO_POSITIVE_REGULATION_OF_SECRETION	0.485	1	1
REACTOME_IRON_UPTAKE_AND_TRANSPORT	0.485258	1	1
GO_HISTONE_H3_ACETYLATION	0.485426	1	1
GO_HEPARIN_BINDING	0.485972	1	1
BIOCARTA_CTCF_PATHWAY	0.48605	1	1
GO_POSITIVE_REGULATION_OF_TRANSCRIPTION_FROM_RNA_POLYMERASE_II_PROMOTER_INVOLVED_IN_CELLULAR_RESPONSE_TO_CHEMICAL_STIMULUS	0.486376	1	1
GO_LIPID_BINDING	0.487	1	1
GO_CELL_FATE_COMMITMENT	0.487	1	1
GO_GLUCAN_BIOSYNTHETIC_PROCESS	0.487252	1	1
GO_SPERM_FLAGELLUM	0.487469	1	1
GO_RECEPTOR_REGULATOR_ACTIVITY	0.487685	1	1
GO_REGULATION_OF_CELLULAR_PROTEIN_LOCALIZATION	0.488	1	1
REACTOME_INTRINSIC_PATHWAY_FOR_APOPTOSIS	0.488401	1	1
GO_REGULATION_OF_MYELOID_CELL_DIFFERENTIATION	0.488465	1	1
GO_HORMONE_TRANSPORT	0.488624	1	1
GO_BASAL_TRANSCRIPTION_MACHINERY_BINDING	0.488889	1	1
GO_MALE_SEX_DIFFERENTIATION	0.488978	1	1
GO_ION_TRANSMEMBRANE_TRANSPORT	0.489	1	1
GO_PRE_MRNA_BINDING	0.489011	1	1
GO_REGULATION_OF_T_CELL_APOPTOTIC_PROCESS	0.489305	1	1
BIOCARTA_MAPK_PATHWAY	0.48949	1	1
GO_MUSCLE_ORGAN_DEVELOPMENT	0.48949	1	1
GO_FAT_SOLUBLE_VITAMIN_METABOLIC_PROCESS	0.490113	1	1
GO_LIPOPROTEIN_BIOSYNTHETIC_PROCESS	0.490605	1	1
GO_PRECATALYTIC_SPLICEOSOME	0.490701	1	1
GO_NEGATIVE_REGULATION_OF_VIRAL_PROCESS	0.490854	1	1
PID_HIF2PATHWAY	0.490979	1	1
GO_NEUROLOGICAL_SYSTEM_PROCESS	0.491	1	1
GO_REGULATION_OF_VESICLE_MEDIATED_TRANSPORT	0.491	1	1
GO_PRESPLICEOSOME	0.491852	1	1
GO_IN_UTERO_EMBRYONIC_DEVELOPMENT	0.492	1	1
GO_TRANSCRIPTIONAL_ACTIVATOR_ACTIVITY_RNA_POLYMERASE_II_TRANSCRIPTION_REGULATORY_REGION_SEQUENCE_SPECIFIC_BINDING	0.492	1	1
GO_EPIDERMIS_DEVELOPMENT	0.492	1	1
GO_REGULATION_OF_PEPTIDYL_THREONINE_PHOSPHORYLATION	0.492414	1	1
GO_ACTIN_FILAMENT_BUNDLE_ORGANIZATION	0.492802	1	1
KEGG_SYSTEMIC_LUPUS_ERYTHEMATOSUS	0.492886	1	1
REACTOME_REGULATION_OF_GLUCOKINASE_BY_GLUCOKINASE_REGULATORY_PROTEIN	0.493413	1	1
KEGG_COMPLEMENT_AND_COAGULATION_CASCADES	0.494168	1	1
GO_WNT_PROTEIN_BINDING	0.49455	1	1
PID_INSULIN_GLUCOSE_PATHWAY	0.495172	1	1
GO_ENDOPLASMIC_RETICULUM_GOLGI_INTERMEDIATE_COMPARTMENT_MEMBRANE	0.495238	1	1
PID_EPO_PATHWAY	0.495423	1	1
GO_COENZYME_BIOSYNTHETIC_PROCESS	0.495495	1	1
GO_REGULATION_OF_RECEPTOR_INTERNALIZATION	0.496011	1	1
GO_NEGATIVE_REGULATION_OF_EPITHELIAL_CELL_MIGRATION	0.496167	1	1
GO_GLYCOGEN_BIOSYNTHETIC_PROCESS	0.496484	1	1
GO_MYOSIN_BINDING	0.496711	1	1
GO_INTRINSIC_APOPTOTIC_SIGNALING_PATHWAY_BY_P53_CLASS_MEDIATOR	0.496732	1	1
GO_PHOSPHOLIPID_TRANSPORT	0.496767	1	1
GO_THYROID_HORMONE_RECEPTOR_BINDING	0.49691	1	1
GO_REGULATED_EXOCYTOSIS	0.497	1	1
GO_WW_DOMAIN_BINDING	0.497126	1	1
GO_CELL_MATRIX_ADHESION	0.497493	1	1
GO_POSITIVE_REGULATION_OF_INTERLEUKIN_4_PRODUCTION	0.497585	1	1
REACTOME_NRAGE_SIGNALS_DEATH_THROUGH_JNK	0.497722	1	1
GO_RECEPTOR_ACTIVATOR_ACTIVITY	0.49789	1	1
BIOCARTA_PTDINS_PATHWAY	0.49797	1	1
GO_TRANSCRIPTION_COREPRESSOR_ACTIVITY	0.498	1	1
GO_POSITIVE_REGULATION_OF_BLOOD_PRESSURE	0.498423	1	1
GO_POSITIVE_REGULATION_OF_FILOPODIUM_ASSEMBLY	0.498525	1	1
GO_MORPHOGENESIS_OF_A_POLARIZED_EPITHELIUM	0.498681	1	1
GO_SYNAPTIC_VESICLE_CYCLE	0.498929	1	1
GO_SUPRAMOLECULAR_FIBER	0.499	1	1
GO_RESPONSE_TO_EXTRACELLULAR_STIMULUS	0.499	1	1
GO_ATRIAL_SEPTUM_DEVELOPMENT	0.499192	1	1
BIOCARTA_P38MAPK_PATHWAY	0.5	1	1
GO_PROTEIN_HETEROTETRAMERIZATION	0.5	1	1
GO_POSITIVE_CHEMOTAXIS	0.5	1	1
GO_MEMBRANE_FUSION	0.500501	1	1
GO_PROTEIN_KINASE_C_ACTIVITY	0.500792	1	1
REACTOME_TRANSMEMBRANE_TRANSPORT_OF_SMALL_MOLECULES	0.501	1	1
BIOCARTA_BCR_PATHWAY	0.50116	1	1
GO_ACUTE_PHASE_RESPONSE	0.501956	1	1
GO_POSITIVE_REGULATION_OF_CELLULAR_COMPONENT_BIOGENESIS	0.502	1	1
GO_NEGATIVE_REGULATION_OF_GTPASE_ACTIVITY	0.50241	1	1
GO_RRNA_MODIFICATION	0.502762	1	1
GO_REGULATION_OF_HORMONE_SECRETION	0.503	1	1
GO_NAD_BINDING	0.503138	1	1
GO_REGULATION_OF_GASTRULATION	0.503161	1	1
GO_NUCLEOID	0.503219	1	1
GO_PEPTIDE_TRANSPORT	0.503247	1	1
GO_EMBRYONIC_ORGAN_DEVELOPMENT	0.504	1	1
GO_ORGANIC_CYCLIC_COMPOUND_CATABOLIC_PROCESS	0.504	1	1
GO_REGULATION_OF_PROTEIN_LOCALIZATION_TO_NUCLEUS	0.504	1	1
GO_RUFFLE	0.504	1	1
GO_REGULATION_OF_BLOOD_CIRCULATION	0.504	1	1
GO_MULTI_MULTICELLULAR_ORGANISM_PROCESS	0.504	1	1
GO_CELLULAR_RESPONSE_TO_TOXIC_SUBSTANCE	0.50436	1	1
GO_TELOMERE_ORGANIZATION	0.50455	1	1
GO_TRANSCRIPTIONAL_REPRESSOR_ACTIVITY_RNA_POLYMERASE_II_TRANSCRIPTION_FACTOR_BINDING	0.504615	1	1
GO_TUBE_DEVELOPMENT	0.505	1	1
GO_POSITIVE_REGULATION_OF_CATABOLIC_PROCESS	0.506	1	1
GO_REGULATION_OF_NUCLEOTIDE_CATABOLIC_PROCESS	0.506832	1	1
GO_NEGATIVE_REGULATION_OF_CELL_PROLIFERATION	0.507	1	1
GO_POSTTRANSCRIPTIONAL_REGULATION_OF_GENE_EXPRESSION	0.507	1	1
GO_NUCLEOTIDE_PHOSPHORYLATION	0.508995	1	1
GO_REGULATION_OF_SYSTEM_PROCESS	0.509	1	1
REACTOME_LATENT_INFECTION_OF_HOMO_SAPIENS_WITH_MYCOBACTERIUM_TUBERCULOSIS	0.50922	1	1
REACTOME_APC_C_CDH1_MEDIATED_DEGRADATION_OF_CDC20_AND_OTHER_APC_C_CDH1_TARGETED_PROTEINS_IN_LATE_MITOSIS_EARLY_G1	0.509865	1	1
GO_NUCLEAR_LOCALIZATION_SEQUENCE_BINDING	0.509915	1	1
KEGG_ENDOCYTOSIS	0.51	1	1
PID_HDAC_CLASSIII_PATHWAY	0.510067	1	1
GO_RECEPTOR_SIGNALING_PROTEIN_SERINE_THREONINE_KINASE_ACTIVITY	0.510081	1	1
GO_MODULATION_OF_TRANSCRIPTION_IN_OTHER_ORGANISM_INVOLVED_IN_SYMBIOTIC_INTERACTION	0.510386	1	1
REACTOME_NEGATIVE_REGULATORS_OF_RIG_I_MDA5_SIGNALING	0.51125	1	1
GO_CILIARY_TRANSITION_ZONE	0.511396	1	1
GO_CEREBRAL_CORTEX_CELL_MIGRATION	0.511568	1	1
BIOCARTA_AT1R_PATHWAY	0.511765	1	1
GO_SOLUTE_CATION_ANTIPORTER_ACTIVITY	0.512266	1	1
GO_RESPONSE_TO_DRUG	0.513	1	1
GO_DIVALENT_INORGANIC_CATION_TRANSPORT	0.513	1	1
GO_PYRUVATE_METABOLIC_PROCESS	0.5132	1	1
GO_NEGATIVE_REGULATION_OF_TELOMERE_MAINTENANCE_VIA_TELOMERE_LENGTHENING	0.513302	1	1
GO_RECOMBINATIONAL_REPAIR	0.513347	1	1
GO_PIGMENT_GRANULE	0.514028	1	1
GO_REGULATION_OF_RHO_PROTEIN_SIGNAL_TRANSDUCTION	0.514573	1	1
PID_CASPASE_PATHWAY	0.515057	1	1
GO_POSITIVE_REGULATION_OF_EXOCYTOSIS	0.51512	1	1
GO_CELLULAR_RESPONSE_TO_DEXAMETHASONE_STIMULUS	0.515328	1	1
GO_REGULATION_OF_POTASSIUM_ION_TRANSMEMBRANE_TRANSPORTER_ACTIVITY	0.515625	1	1
GO_STEROID_HORMONE_RECEPTOR_BINDING	0.515736	1	1
GO_ACTIVATION_OF_PROTEIN_KINASE_B_ACTIVITY	0.515773	1	1
GO_REGULATION_OF_T_CELL_CYTOKINE_PRODUCTION	0.515982	1	1
GO_REPLICATION_FORK	0.516507	1	1
PID_AURORA_B_PATHWAY	0.516534	1	1
BIOCARTA_IL6_PATHWAY	0.517532	1	1
GO_POSITIVE_REGULATION_OF_PHAGOCYTOSIS	0.517533	1	1
GO_MAMMARY_GLAND_DEVELOPMENT	0.517588	1	1
GO_CARDIAC_MUSCLE_CELL_ACTION_POTENTIAL	0.517812	1	1
GO_SENSORY_ORGAN_DEVELOPMENT	0.518	1	1
GO_DENDRITE	0.518	1	1
PID_PLK1_PATHWAY	0.518072	1	1
GO_TISSUE_MORPHOGENESIS	0.519	1	1
GO_MEMBRANE_LIPID_BIOSYNTHETIC_PROCESS	0.519115	1	1
GO_ACTININ_BINDING	0.51933	1	1
PID_BMP_PATHWAY	0.519481	1	1
GO_REGULATION_OF_CARBOHYDRATE_BIOSYNTHETIC_PROCESS	0.51971	1	1
REACTOME_INNATE_IMMUNE_SYSTEM	0.52	1	1
GO_ORGANIC_HYDROXY_COMPOUND_METABOLIC_PROCESS	0.52	1	1
GO_REGULATION_OF_PROTEIN_LOCALIZATION_TO_CELL_SURFACE	0.52	1	1
GO_BONE_CELL_DEVELOPMENT	0.52024	1	1
GO_VIRAL_GENOME_REPLICATION	0.520424	1	1
GO_REGULATION_OF_CHOLESTEROL_EFFLUX	0.520635	1	1
GO_LEFT_RIGHT_PATTERN_FORMATION	0.52071	1	1
GO_REGULATION_OF_EXOCYTOSIS	0.521042	1	1
BIOCARTA_TGFB_PATHWAY	0.521186	1	1
BIOCARTA_MEF2D_PATHWAY	0.521341	1	1
GO_RNA_POLYMERASE_II_CORE_PROMOTER_SEQUENCE_SPECIFIC_DNA_BINDING	0.522152	1	1
GO_POSITIVE_REGULATION_OF_TYPE_I_INTERFERON_PRODUCTION	0.522634	1	1
GO_BHLH_TRANSCRIPTION_FACTOR_BINDING	0.522822	1	1
GO_CALCIUM_ION_REGULATED_EXOCYTOSIS	0.522926	1	1
GO_REGULATION_OF_ORGANIC_ACID_TRANSPORT	0.523926	1	1
GO_CELL_BODY	0.524	1	1
GO_CELL_PROJECTION_ASSEMBLY	0.524	1	1
GO_WNT_SIGNALING_PATHWAY_CALCIUM_MODULATING_PATHWAY	0.524648	1	1
BIOCARTA_P53HYPOXIA_PATHWAY	0.524931	1	1
GO_DIGESTIVE_SYSTEM_DEVELOPMENT	0.52505	1	1
GO_LONG_CHAIN_FATTY_ACID_METABOLIC_PROCESS	0.525232	1	1
GO_NAD_METABOLIC_PROCESS	0.525516	1	1
GO_NEGATIVE_CHEMOTAXIS	0.525714	1	1
GO_ACETYLGALACTOSAMINYLTRANSFERASE_ACTIVITY	0.525735	1	1
BIOCARTA_IL1R_PATHWAY	0.52584	1	1
KEGG_FRUCTOSE_AND_MANNOSE_METABOLISM	0.525943	1	1
GO_DNA_SYNTHESIS_INVOLVED_IN_DNA_REPAIR	0.526154	1	1
REACTOME_RORA_ACTIVATES_CIRCADIAN_EXPRESSION	0.526589	1	1
GO_REGULATION_OF_DOUBLE_STRAND_BREAK_REPAIR	0.526818	1	1
GO_ANION_TRANSPORT	0.527	1	1
GO_REGULATION_OF_CATENIN_IMPORT_INTO_NUCLEUS	0.527426	1	1
GO_EXONUCLEASE_ACTIVITY	0.527607	1	1
REACTOME_RNA_POL_II_TRANSCRIPTION	0.527638	1	1
GO_ORGANELLE_ASSEMBLY	0.529	1	1
GO_SKIN_DEVELOPMENT	0.529	1	1
GO_RESPONSE_TO_RADIATION	0.53	1	1
GO_REGULATION_OF_PROTEIN_OLIGOMERIZATION	0.530914	1	1
GO_NEGATIVE_REGULATION_OF_DEFENSE_RESPONSE_TO_VIRUS	0.5311	1	1
BIOCARTA_INTEGRIN_PATHWAY	0.53139	1	1
REACTOME_ACTIVATION_OF_NMDA_RECEPTOR_UPON_GLUTAMATE_BINDING_AND_POSTSYNAPTIC_EVENTS	0.532345	1	1
GO_NEURAL_NUCLEUS_DEVELOPMENT	0.532551	1	1
GO_POSTTRANSCRIPTIONAL_GENE_SILENCING	0.532571	1	1
GO_POSITIVE_REGULATION_OF_DNA_REPAIR	0.533175	1	1
REACTOME_TRAF6_MEDIATED_IRF7_ACTIVATION	0.533752	1	1
REACTOME_TRANSFERRIN_ENDOCYTOSIS_AND_RECYCLING	0.533951	1	1
GO_HYDROGEN_EXPORTING_ATPASE_ACTIVITY	0.534056	1	1
GO_REGULATION_OF_MEMBRANE_REPOLARIZATION	0.534694	1	1
GO_REGULATION_OF_MEMBRANE_PERMEABILITY	0.535097	1	1
GO_MICROTUBULE_BUNDLE_FORMATION	0.535442	1	1
GO_REGULATION_OF_PEPTIDE_TRANSPORT	0.535536	1	1
GO_PEPTIDE_CATABOLIC_PROCESS	0.535714	1	1
GO_ION_HOMEOSTASIS	0.536	1	1
GO_NEGATIVE_REGULATION_OF_PROTEIN_BINDING	0.536188	1	1
KEGG_O_GLYCAN_BIOSYNTHESIS	0.536388	1	1
GO_MITOTIC_RECOMBINATION	0.536723	1	1
GO_NEGATIVE_REGULATION_OF_PHOSPHORUS_METABOLIC_PROCESS	0.537	1	1
GO_SYNAPSE_PART	0.537	1	1
GO_POSITIVE_REGULATION_OF_PROTEOLYSIS	0.537	1	1
GO_DNA_RECOMBINATION	0.537	1	1
GO_NEGATIVE_REGULATION_OF_WOUND_HEALING	0.537057	1	1
GO_ATP_BIOSYNTHETIC_PROCESS	0.537681	1	1
GO_REGULATION_OF_NEURON_PROJECTION_DEVELOPMENT	0.538	1	1
GO_REPRODUCTIVE_SYSTEM_DEVELOPMENT	0.538	1	1
GO_RECEPTOR_SIGNALING_PROTEIN_ACTIVITY	0.538539	1	1
SA_B_CELL_RECEPTOR_COMPLEXES	0.538961	1	1
GO_REGULATION_OF_CHROMOSOME_ORGANIZATION	0.539	1	1
GO_RESPONSE_TO_CADMIUM_ION	0.53949	1	1
GO_ALPHA_ACTININ_BINDING	0.53958	1	1
GO_CALMODULIN_BINDING	0.54	1	1
REACTOME_BASIGIN_INTERACTIONS	0.54058	1	1
GO_REGULATION_OF_NUCLEOTIDE_METABOLIC_PROCESS	0.541082	1	1
GO_VOLTAGE_GATED_CALCIUM_CHANNEL_COMPLEX	0.541429	1	1
REACTOME_PEPTIDE_CHAIN_ELONGATION	0.542246	1	1
GO_DNA_DAMAGE_RESPONSE_DETECTION_OF_DNA_DAMAGE	0.54259	1	1
REACTOME_REGULATION_OF_HYPOXIA_INDUCIBLE_FACTOR_HIF_BY_OXYGEN	0.542636	1	1
GO_PROTEIN_HOMOTETRAMERIZATION	0.542644	1	1
GO_NUCLEAR_TRANSCRIBED_MRNA_CATABOLIC_PROCESS_NONSENSE_MEDIATED_DECAY	0.542857	1	1
GO_N_TERMINAL_PROTEIN_AMINO_ACID_MODIFICATION	0.542902	1	1
GO_PHAGOSOME_ACIDIFICATION	0.543027	1	1
GO_NEGATIVE_REGULATION_OF_LIPID_TRANSPORT	0.543103	1	1
REACTOME_TRANSPORT_OF_GLUCOSE_AND_OTHER_SUGARS_BILE_SALTS_AND_ORGANIC_ACIDS_METAL_IONS_AND_AMINE_COMPOUNDS	0.543365	1	1
GO_HYDROLASE_ACTIVITY_ACTING_ON_ESTER_BONDS	0.544	1	1
GO_REGULATION_OF_PROTEIN_COMPLEX_ASSEMBLY	0.544	1	1
GO_BEHAVIOR	0.544	1	1
GO_MITOTIC_NUCLEAR_DIVISION	0.544	1	1
GO_PHOTORECEPTOR_CELL_DEVELOPMENT	0.544073	1	1
GO_VOLTAGE_GATED_CALCIUM_CHANNEL_ACTIVITY	0.544669	1	1
GO_REGULATION_OF_CELL_DIVISION	0.545	1	1
GO_OXIDOREDUCTASE_ACTIVITY_ACTING_ON_THE_CH_OH_GROUP_OF_DONORS_NAD_OR_NADP_AS_ACCEPTOR	0.545272	1	1
GO_CELLULAR_RESPONSE_TO_EXTRACELLULAR_STIMULUS	0.545546	1	1
GO_PRE_AUTOPHAGOSOMAL_STRUCTURE	0.545812	1	1
GO_THIOL_DEPENDENT_UBIQUITIN_SPECIFIC_PROTEASE_ACTIVITY	0.545829	1	1
REACTOME_MRNA_3_END_PROCESSING	0.545882	1	1
GO_LEUKOCYTE_DIFFERENTIATION	0.546	1	1
GO_REGULATION_OF_PEPTIDE_SECRETION	0.546	1	1
GO_NEGATIVE_REGULATION_OF_LEUKOCYTE_MIGRATION	0.54607	1	1
GO_HISTONE_H3_DEACETYLATION	0.546089	1	1
GO_ANKYRIN_BINDING	0.546474	1	1
GO_REGULATION_OF_HOMEOSTATIC_PROCESS	0.547	1	1
BIOCARTA_CELLCYCLE_PATHWAY	0.547307	1	1
GO_DNA_PACKAGING_COMPLEX	0.547744	1	1
GO_RAS_GUANYL_NUCLEOTIDE_EXCHANGE_FACTOR_ACTIVITY	0.548	1	1
GO_REGULATION_OF_EPIDERMAL_GROWTH_FACTOR_ACTIVATED_RECEPTOR_ACTIVITY	0.548048	1	1
GO_ROUGH_ENDOPLASMIC_RETICULUM	0.548098	1	1
GO_ER_TO_GOLGI_VESICLE_MEDIATED_TRANSPORT	0.548548	1	1
REACTOME_APC_C_CDC20_MEDIATED_DEGRADATION_OF_MITOTIC_PROTEINS	0.548818	1	1
GO_NEURON_MIGRATION	0.548941	1	1
GO_HORMONE_METABOLIC_PROCESS	0.549649	1	1
GO_CEREBRAL_CORTEX_DEVELOPMENT	0.549797	1	1
GO_PHOSPHATIDYLINOSITOL_BINDING	0.55	1	1
GO_EUCHROMATIN	0.550265	1	1
GO_PHOSPHOLIPID_TRANSPORTER_ACTIVITY	0.550396	1	1
GO_CELL_MORPHOGENESIS_INVOLVED_IN_NEURON_DIFFERENTIATION	0.551	1	1
GO_BLOOD_MICROPARTICLE	0.551373	1	1
GO_INTERACTION_WITH_SYMBIONT	0.551495	1	1
PID_WNT_NONCANONICAL_PATHWAY	0.551515	1	1
GO_MULTICELLULAR_ORGANISM_REPRODUCTION	0.552	1	1
GO_REGULATION_OF_ANDROGEN_RECEPTOR_SIGNALING_PATHWAY	0.552239	1	1
GO_WNT_ACTIVATED_RECEPTOR_ACTIVITY	0.552381	1	1
REACTOME_GLYCEROPHOSPHOLIPID_BIOSYNTHESIS	0.552497	1	1
GO_POSITIVE_REGULATION_OF_PEPTIDASE_ACTIVITY	0.552553	1	1
REACTOME_SEMA4D_IN_SEMAPHORIN_SIGNALING	0.552696	1	1
GO_NEGATIVE_REGULATION_OF_TRANSPORT	0.553	1	1
GO_NEGATIVE_REGULATION_OF_CELLULAR_PROTEIN_CATABOLIC_PROCESS	0.553148	1	1
GO_STRUCTURAL_CONSTITUENT_OF_MUSCLE	0.553218	1	1
REACTOME_CIRCADIAN_REPRESSION_OF_EXPRESSION_BY_REV_ERBA	0.553425	1	1
GO_REGULATION_OF_PROTEIN_IMPORT_INTO_NUCLEUS_TRANSLOCATION	0.553623	1	1
GO_APICAL_PART_OF_CELL	0.554	1	1
KEGG_SPLICEOSOME	0.554108	1	1
GO_REGULATION_OF_VASCULAR_PERMEABILITY	0.554184	1	1
GO_CARBON_CARBON_LYASE_ACTIVITY	0.554802	1	1
PID_SYNDECAN_2_PATHWAY	0.5549	1	1
GO_RESPONSE_TO_TOPOLOGICALLY_INCORRECT_PROTEIN	0.555	1	1
GO_FATTY_ACID_BIOSYNTHETIC_PROCESS	0.555779	1	1
GO_MAMMARY_GLAND_MORPHOGENESIS	0.555817	1	1
REACTOME_PRE_NOTCH_TRANSCRIPTION_AND_TRANSLATION	0.556258	1	1
BIOCARTA_SPPA_PATHWAY	0.556309	1	1
[truncated: 2,201 more rows]

## Sheet: TableS3
TableS3. GSEA for sig-pos-AFD missense mutation at HNSC. We used preranked version of GSEA to estimate the significance of enrichment for sig-pos-AFD missense mutations. The gene sets are shown in the first column and three types of significance (nominal P value, FDR and FWER) are shown as output of GSEA. FDR and FWER represents P values adjusted by false discovery rate (FDR) and family-wise erro…
Functional gene set	P value	FDR	FWER
GO_REGULATION_OF_CELLULAR_PH	0	0.795402	1
GO_REGULATION_OF_PH	0	0.829881	1
GO_MONOVALENT_INORGANIC_CATION_HOMEOSTASIS	0	0.854331	1
GO_MITOCHONDRIAL_MATRIX	0	0.907465	1
GO_REGULATION_OF_MEMBRANE_POTENTIAL	0	0.921062	1
GO_CELLULAR_MONOVALENT_INORGANIC_CATION_HOMEOSTASIS	0	0.928544	1
GO_MITOCHONDRION_ORGANIZATION	0	0.946822	1
GO_REGULATION_OF_I_KAPPAB_KINASE_NF_KAPPAB_SIGNALING	0.001	0.950605	1
GO_MONOCARBOXYLIC_ACID_BINDING	0.001	1	0.998
GO_POSITIVE_REGULATION_OF_DEPHOSPHORYLATION	0.001001	1	0.998
GO_PH_REDUCTION	0.00100503	1	0.8
GO_SODIUM_ION_TRANSMEMBRANE_TRANSPORTER_ACTIVITY	0.002	0.792309	1
GO_REGULATION_OF_MITOCHONDRION_ORGANIZATION	0.002	0.925692	1
GO_POSITIVE_REGULATION_OF_ESTABLISHMENT_OF_PROTEIN_LOCALIZATION	0.002	0.974495	1
GO_RESPONSE_TO_AMINE	0.002002	0.9535	1
GO_CYTOPLASMIC_MICROTUBULE_ORGANIZATION	0.00200602	1	1
GO_TERPENOID_METABOLIC_PROCESS	0.003	0.820512	1
GO_IRON_ION_BINDING	0.003	0.867234	1
GO_GATED_CHANNEL_ACTIVITY	0.003	0.959932	1
GO_POSITIVE_REGULATION_OF_MITOCHONDRION_ORGANIZATION	0.003	0.967364	1
PID_AP1_PATHWAY	0.003	1	1
GO_NEGATIVE_REGULATION_OF_EXOCYTOSIS	0.00303644	1	1
GO_POSITIVE_REGULATION_OF_FATTY_ACID_METABOLIC_PROCESS	0.00306122	1	0.993
GO_POSITIVE_REGULATION_OF_REACTIVE_OXYGEN_SPECIES_METABOLIC_PROCESS	0.004	0.795352	1
GO_REGULATION_OF_RELEASE_OF_CYTOCHROME_C_FROM_MITOCHONDRIA	0.004	0.854247	1
GO_REGULATION_OF_RESPONSE_TO_CYTOKINE_STIMULUS	0.004	0.908258	1
GO_REGULATION_OF_LIGASE_ACTIVITY	0.004	0.927604	1
GO_CYTOSOLIC_SMALL_RIBOSOMAL_SUBUNIT	0.00405269	1	0.991
GO_CELLULAR_RESPONSE_TO_DRUG	0.005	0.792213	1
GO_REGULATION_OF_ESTABLISHMENT_OF_PROTEIN_LOCALIZATION_TO_MITOCHONDRION	0.005	0.88876	1
GO_POSITIVE_REGULATION_OF_I_KAPPAB_KINASE_NF_KAPPAB_SIGNALING	0.005	0.927666	1
GO_PASSIVE_TRANSMEMBRANE_TRANSPORTER_ACTIVITY	0.005	0.939538	1
GO_MITOCHONDRIAL_TRANSLATION	0.005	0.944972	1
KEGG_CHRONIC_MYELOID_LEUKEMIA	0.005	1	1
GO_REGULATION_OF_NEUROTRANSMITTER_SECRETION	0.005	1	0.996
GO_REGULATION_OF_NEUROTRANSMITTER_TRANSPORT	0.005005	1	0.956
GO_POSITIVE_REGULATION_OF_VASOCONSTRICTION	0.00502513	0.864778	1
GO_REGULATION_OF_MEMBRANE_DEPOLARIZATION	0.00502513	1	1
GO_PROTON_TRANSPORTING_TWO_SECTOR_ATPASE_COMPLEX	0.00503018	0.84966	1
GO_POSITIVE_REGULATION_OF_PROTEIN_DEPOLYMERIZATION	0.00511771	0.982596	1
GO_REGULATION_OF_CELLULAR_PROTEIN_LOCALIZATION	0.006	0.9948	1
GO_CYTOKINE_ACTIVITY	0.007	0.874262	1
GO_UNSATURATED_FATTY_ACID_METABOLIC_PROCESS	0.007	0.886224	1
GO_POSITIVE_REGULATION_OF_LIGASE_ACTIVITY	0.007	0.926711	1
GO_ANTIGEN_RECEPTOR_MEDIATED_SIGNALING_PATHWAY	0.007	0.940128	1
GO_PROTEIN_OLIGOMERIZATION	0.007	0.968037	1
GO_POSITIVE_REGULATION_OF_RELEASE_OF_CYTOCHROME_C_FROM_MITOCHONDRIA	0.00702811	0.99935	1
GO_NEGATIVE_REGULATION_OF_REGULATED_SECRETORY_PATHWAY	0.00725389	0.944126	1
GO_POSTSYNAPTIC_MEMBRANE_ORGANIZATION	0.00729167	0.863562	1
GO_CELLULAR_RESPONSE_TO_FATTY_ACID	0.008	0.804606	1
GO_RESPONSE_TO_TOXIC_SUBSTANCE	0.008	0.917195	1
GO_CATION_CHANNEL_ACTIVITY	0.008	0.92745	1
GO_ION_TRANSMEMBRANE_TRANSPORT	0.008	0.991554	1
GO_GRANULOCYTE_MIGRATION	0.009	0.775072	1
GO_GUANYL_NUCLEOTIDE_BINDING	0.009	0.968528	1
REACTOME_METABOLISM_OF_AMINO_ACIDS_AND_DERIVATIVES	0.009	1	1
GO_ANION_TRANSPORT	0.01	0.994426	1
KEGG_BLADDER_CANCER	0.01	1	1
GO_ION_ANTIPORTER_ACTIVITY	0.01001	0.792758	1
GO_DEATH_RECEPTOR_ACTIVITY	0.0101523	0.851327	1
GO_NCRNA_METABOLIC_PROCESS	0.011	0.993999	1
REACTOME_BIOLOGICAL_OXIDATIONS	0.011	1	1
GO_NEGATIVE_REGULATION_OF_CELLULAR_RESPONSE_TO_INSULIN_STIMULUS	0.0110331	0.747325	1
GO_STEM_CELL_DIVISION	0.0110553	0.912769	1
GO_ANTIPORTER_ACTIVITY	0.012	0.776092	1
GO_METALLOENDOPEPTIDASE_ACTIVITY	0.012	0.891955	1
GO_MITOCHONDRIAL_TRANSPORT	0.012	0.913764	1
GO_METALLOPEPTIDASE_ACTIVITY	0.012	0.922384	1
GO_REGULATION_OF_INTRINSIC_APOPTOTIC_SIGNALING_PATHWAY	0.012	0.930264	1
GO_T_CELL_RECEPTOR_SIGNALING_PATHWAY	0.012	0.933276	1
GO_AMIDE_BIOSYNTHETIC_PROCESS	0.012	0.98899	1
GO_MONOCARBOXYLIC_ACID_METABOLIC_PROCESS	0.012	0.989535	1
GO_RESPONSE_TO_ANTIBIOTIC	0.013	0.760505	1
GO_CATION_TRANSPORT	0.013	0.995293	1
GO_POSITIVE_REGULATION_OF_RECEPTOR_MEDIATED_ENDOCYTOSIS	0.014	0.790155	1
GO_GOLGI_ASSOCIATED_VESICLE	0.014	0.865845	1
GO_CYTOKINE_RECEPTOR_ACTIVITY	0.014	0.889093	1
GO_MODULATION_OF_SYNAPTIC_TRANSMISSION	0.014	0.903353	1
GO_CELLULAR_RESPONSE_TO_BIOTIC_STIMULUS	0.014	0.925522	1
KEGG_GLIOMA	0.014	1	1
GO_INSULIN_LIKE_GROWTH_FACTOR_BINDING	0.0142132	0.820539	1
GO_REGULATION_OF_INTRACELLULAR_TRANSPORT	0.015	0.993574	1
GO_REGULATION_OF_CYTOPLASMIC_TRANSPORT	0.015	0.996734	1
GO_SNRNA_BINDING	0.0150451	0.838586	1
GO_POSITIVE_REGULATION_OF_PHOSPHATASE_ACTIVITY	0.0151976	0.843037	1
GO_VASOCONSTRICTION	0.015674	0.901173	1
GO_NEGATIVE_REGULATION_OF_SYNAPTIC_TRANSMISSION	0.016	0.780676	1
GO_GOLGI_ASSOCIATED_VESICLE_MEMBRANE	0.016	0.805506	1
GO_CHAPERONE_BINDING	0.016	0.926759	1
GO_ORGANIC_ANION_TRANSPORT	0.016	0.972915	1
GO_POSITIVE_REGULATION_OF_CELLULAR_PROTEIN_LOCALIZATION	0.016	0.973766	1
REACTOME_SLC_MEDIATED_TRANSMEMBRANE_TRANSPORT	0.016	1	1
GO_SCAVENGER_RECEPTOR_ACTIVITY	0.017	0.808945	1
GO_PROTEIN_TYROSINE_KINASE_BINDING	0.017	0.818338	1
GO_REPLICATION_FORK	0.017	0.888404	1
GO_PROTEIN_TETRAMERIZATION	0.017	0.967951	1
KEGG_NON_SMALL_CELL_LUNG_CANCER	0.017	1	1
KEGG_MELANOMA	0.017	1	1
GO_HISTONE_ACETYLTRANSFERASE_BINDING	0.0170854	0.756818	1
GO_REGULATION_OF_SYNAPTIC_VESICLE_TRANSPORT	0.0172764	0.877787	1
GO_SOMATIC_STEM_CELL_DIVISION	0.0177083	0.900812	1
GO_REGULATION_OF_MITOCHONDRIAL_MEMBRANE_POTENTIAL	0.018	0.822013	1
GO_POSITIVE_REGULATION_OF_RESPONSE_TO_BIOTIC_STIMULUS	0.0181452	0.811871	1
GO_NEGATIVE_REGULATION_OF_FIBROBLAST_PROLIFERATION	0.0182002	0.786355	1
GO_CYCLIC_NUCLEOTIDE_BINDING	0.0183113	0.814238	1
GO_MITOGEN_ACTIVATED_PROTEIN_KINASE_KINASE_BINDING	0.0185376	0.866417	1
KEGG_BASAL_CELL_CARCINOMA	0.019	1	1
KEGG_HEMATOPOIETIC_CELL_LINEAGE	0.019	1	1
REACTOME_TRANSPORT_OF_GLUCOSE_AND_OTHER_SUGARS_BILE_SALTS_AND_ORGANIC_ACIDS_METAL_IONS_AND_AMINE_COMPOUNDS	0.019	1	1
GO_REGULATION_OF_PROTEIN_OLIGOMERIZATION	0.0191147	0.759058	1
GO_MITOCHONDRIAL_GENOME_MAINTENANCE	0.0192113	0.88119	1
GO_ACYLGLYCEROL_HOMEOSTASIS	0.0193089	0.756909	1
GO_DETECTION_OF_MECHANICAL_STIMULUS	0.0195473	0.773318	1
GO_ORGANIC_ACID_TRANSPORT	0.02	0.95158	1
GO_PEPTIDE_METABOLIC_PROCESS	0.02	0.991611	1
BIOCARTA_GPCR_PATHWAY	0.02002	1	1
GO_TRIGLYCERIDE_HOMEOSTASIS	0.020429	0.7728	1
GO_TRABECULA_FORMATION	0.0206186	0.750742	1
GO_PATTERN_RECOGNITION_RECEPTOR_SIGNALING_PATHWAY	0.021	0.941144	1
GO_HORMONE_ACTIVITY	0.0212336	0.777565	1
GO_ISOPRENOID_BINDING	0.0213632	0.832099	1
GO_POSITIVE_REGULATION_OF_MONOOXYGENASE_ACTIVITY	0.0214724	0.74183	1
GO_SARCOLEMMA	0.022	0.925636	1
GO_POSITIVE_REGULATION_OF_INTRACELLULAR_TRANSPORT	0.022	0.979715	1
GO_INTRASPECIES_INTERACTION_BETWEEN_ORGANISMS	0.0220884	0.810168	1
GO_SOCIAL_BEHAVIOR	0.0221551	0.79109	1
GO_VOLTAGE_GATED_ION_CHANNEL_ACTIVITY	0.023	0.947076	1
GO_ISOPRENOID_METABOLIC_PROCESS	0.023	0.950013	1
KEGG_PANCREATIC_CANCER	0.023	1	1
GO_NEGATIVE_REGULATION_OF_RESPONSE_TO_CYTOKINE_STIMULUS	0.023023	0.78008	1
BIOCARTA_CALCINEURIN_PATHWAY	0.0238589	1	1
GO_METAL_ION_TRANSPORT	0.024	0.99042	1
GO_GLYCEROLIPID_BIOSYNTHETIC_PROCESS	0.025	0.965811	1
GO_MITOCHONDRIAL_ENVELOPE	0.025	0.995143	1
REACTOME_G_ALPHA_S_SIGNALLING_EVENTS	0.025	1	1
KEGG_APOPTOSIS	0.025	1	1
GO_ENDOCRINE_PROCESS	0.0252525	0.787089	1
GO_NUCLEOTIDE_TRANSPORT	0.025355	0.764555	1
GO_REGULATION_OF_POSITIVE_CHEMOTAXIS	0.0254842	0.760484	1
BIOCARTA_NOS1_PATHWAY	0.0258799	1	1
GO_REGULATION_OF_ERK1_AND_ERK2_CASCADE	0.026	0.961074	1
GO_NEGATIVE_REGULATION_OF_TRANSFERASE_ACTIVITY	0.026	0.996617	1
GO_FATTY_ACID_DERIVATIVE_METABOLIC_PROCESS	0.027	0.92786	1
GO_RESPONSE_TO_MOLECULE_OF_BACTERIAL_ORIGIN	0.027	0.972537	1
ST_JNK_MAPK_PATHWAY	0.027	1	1
REACTOME_CELL_CYCLE_CHECKPOINTS	0.027	1	1
GO_SECONDARY_METABOLIC_PROCESS	0.0271357	0.791574	1
GO_NEGATIVE_REGULATION_OF_DNA_BIOSYNTHETIC_PROCESS	0.0271357	0.796453	1
GO_REGULATION_OF_LEUKOCYTE_APOPTOTIC_PROCESS	0.028	0.942916	1
GO_REGULATION_OF_ION_TRANSPORT	0.028	0.994094	1
REACTOME_P53_DEPENDENT_G1_DNA_DAMAGE_RESPONSE	0.028	1	1
GO_CHEMOATTRACTANT_ACTIVITY	0.0281837	0.799664	1
BIOCARTA_CTCF_PATHWAY	0.0285132	1	1
GO_HYDROGEN_EXPORTING_ATPASE_ACTIVITY	0.0286592	0.819723	1
GO_ORGANELLAR_RIBOSOME	0.029	0.891187	1
GO_REGULATION_OF_PROTEIN_TARGETING_TO_MITOCHONDRION	0.029	0.920881	1
GO_TRANSLATIONAL_TERMINATION	0.029	0.932649	1
PID_INTEGRIN3_PATHWAY	0.029029	1	1
GO_TRANS_GOLGI_NETWORK_TRANSPORT_VESICLE	0.0293225	0.797322	1
PID_HDAC_CLASSIII_PATHWAY	0.0302115	1	1
GO_EXCITATORY_EXTRACELLULAR_LIGAND_GATED_ION_CHANNEL_ACTIVITY	0.0303347	0.828942	1
GO_CELLULAR_SENESCENCE	0.031	0.814706	1
GO_POSITIVE_REGULATION_OF_RESPONSE_TO_WOUNDING	0.031	0.913909	1
GO_ANAPHASE_PROMOTING_COMPLEX_DEPENDENT_CATABOLIC_PROCESS	0.031	0.975647	1
GO_REGULATION_OF_INTRACELLULAR_PROTEIN_TRANSPORT	0.031	0.992505	1
REACTOME_ACTIVATION_OF_NF_KAPPAB_IN_B_CELLS	0.031	1	1
REACTOME_REGULATION_OF_MITOTIC_CELL_CYCLE	0.031	1	1
GO_NEGATIVE_REGULATION_OF_MITOCHONDRION_ORGANIZATION	0.0311245	0.828399	1
GO_POSITIVE_REGULATION_OF_CHEMOTAXIS	0.032	0.935103	1
REACTOME_CYCLIN_E_ASSOCIATED_EVENTS_DURING_G1_S_TRANSITION_	0.032	1	1
GO_VENTRICULAR_SEPTUM_MORPHOGENESIS	0.0322581	0.852979	1
GO_RESPONSE_TO_AMPHETAMINE	0.0323253	0.769805	1
GO_REGULATION_OF_PROTEIN_DEACETYLATION	0.033033	0.783759	1
PID_INTEGRIN2_PATHWAY	0.0331325	1	1
GO_MODULATION_BY_VIRUS_OF_HOST_MORPHOLOGY_OR_PHYSIOLOGY	0.0331992	0.810282	1
GO_REGULATION_OF_EXECUTION_PHASE_OF_APOPTOSIS	0.0336049	0.804516	1
GO_ORGANOPHOSPHATE_ESTER_TRANSMEMBRANE_TRANSPORTER_ACTIVITY	0.0336049	0.84355	1
GO_ALDO_KETO_REDUCTASE_NADP_ACTIVITY	0.0337423	0.841507	1
GO_SECONDARY_ACTIVE_TRANSMEMBRANE_TRANSPORTER_ACTIVITY	0.034	0.946576	1
GO_PROTEIN_PHOSPHATASE_2A_BINDING	0.0343782	0.773719	1
GO_POSITIVE_REGULATION_OF_LIPID_CATABOLIC_PROCESS	0.0344108	0.773058	1
GO_POSITIVE_REGULATION_OF_MICROTUBULE_POLYMERIZATION_OR_DEPOLYMERIZATION	0.0345528	0.790574	1
GO_TRANSPORTER_COMPLEX	0.035	0.968997	1
GO_MEMBRANE_MICRODOMAIN	0.035	0.975053	1
KEGG_VALINE_LEUCINE_AND_ISOLEUCINE_DEGRADATION	0.035035	1	1
GO_ATP_HYDROLYSIS_COUPLED_TRANSMEMBRANE_TRANSPORT	0.0352467	0.84253	1
GO_REGULATION_OF_SYSTEMIC_ARTERIAL_BLOOD_PRESSURE_MEDIATED_BY_A_CHEMICAL_SIGNAL	0.0354251	0.833003	1
GO_TUMOR_NECROSIS_FACTOR_MEDIATED_SIGNALING_PATHWAY	0.036	0.913225	1
GO_PHOSPHATIDYLINOSITOL_BIOSYNTHETIC_PROCESS	0.036	0.917329	1
PID_KIT_PATHWAY	0.036	1	1
REACTOME_APOPTOSIS	0.036	1	1
GO_MONOCARBOXYLIC_ACID_TRANSMEMBRANE_TRANSPORTER_ACTIVITY	0.0361083	0.820129	1
GO_REGULATION_OF_HISTONE_DEACETYLATION	0.0366599	0.828022	1
GO_G_PROTEIN_COUPLED_RECEPTOR_SIGNALING_PATHWAY_COUPLED_TO_CYCLIC_NUCLEOTIDE_SECOND_MESSENGER	0.037	0.937444	1
GO_TRNA_METABOLIC_PROCESS	0.037	0.967002	1
REACTOME_DOWNSTREAM_SIGNALING_EVENTS_OF_B_CELL_RECEPTOR_BCR	0.037	1	1
GO_DNA_REPLICATION_DEPENDENT_NUCLEOSOME_ORGANIZATION	0.037037	0.825273	1
GO_NEUROPEPTIDE_SIGNALING_PATHWAY	0.0370742	0.782537	1
GO_COPPER_ION_BINDING	0.0371113	0.823466	1
GO_NEGATIVE_REGULATION_OF_CYCLIC_NUCLEOTIDE_METABOLIC_PROCESS	0.0372233	0.763467	1
GO_NEGATIVE_REGULATION_OF_LYASE_ACTIVITY	0.0379877	0.814619	1
GO_APOPTOTIC_MITOCHONDRIAL_CHANGES	0.038	0.889371	1
GO_PROTEIN_KINASE_C_BINDING	0.038	0.901991	1
GO_ADENYLATE_CYCLASE_MODULATING_G_PROTEIN_COUPLED_RECEPTOR_SIGNALING_PATHWAY	0.038	0.942542	1
GO_CAMP_BINDING	0.0380267	0.778565	1
GO_AMINOPEPTIDASE_ACTIVITY	0.038038	0.897322	1
GO_STRUCTURAL_CONSTITUENT_OF_RIBOSOME	0.039	0.947539	1
REACTOME_PLATELET_HOMEOSTASIS	0.039	1	1
GO_HETEROPHILIC_CELL_CELL_ADHESION_VIA_PLASMA_MEMBRANE_CELL_ADHESION_MOLECULES	0.039039	0.893497	1
GO_KIDNEY_VASCULATURE_DEVELOPMENT	0.0396745	0.852708	1
REACTOME_CTLA4_INHIBITORY_SIGNALING	0.0398366	1	1
GO_INTRINSIC_COMPONENT_OF_EXTERNAL_SIDE_OF_PLASMA_MEMBRANE	0.04	0.782773	1
GO_ORGANIC_ACID_CATABOLIC_PROCESS	0.04	0.963766	1
GO_GTPASE_ACTIVITY	0.04	0.973815	1
REACTOME_SIGNALING_BY_WNT	0.04	1	1
GO_NUCLEOSIDE_TRIPHOSPHATE_BIOSYNTHETIC_PROCESS	0.041	0.901906	1
GO_ICOSANOID_METABOLIC_PROCESS	0.041	0.931981	1
GO_LYASE_ACTIVITY	0.041	0.97029	1
GO_POSITIVE_REGULATION_OF_RESPONSE_TO_EXTERNAL_STIMULUS	0.041	0.980535	1
GO_HINDLIMB_MORPHOGENESIS	0.0410822	0.798395	1
GO_REGULATION_OF_SYNAPTIC_PLASTICITY	0.042	0.921274	1
KEGG_PYRUVATE_METABOLISM	0.042	1	1
REACTOME_SIGNALING_BY_THE_B_CELL_RECEPTOR_BCR	0.042	1	1
BIOCARTA_HDAC_PATHWAY	0.0422535	1	1
GO_REGULATION_OF_T_CELL_APOPTOTIC_PROCESS	0.0424671	0.772268	1
GO_IRON_ION_TRANSPORT	0.043	0.864558	1
GO_MONOCARBOXYLIC_ACID_TRANSPORT	0.043	0.917285	1
GO_NUCLEOTIDE_TRANSMEMBRANE_TRANSPORTER_ACTIVITY	0.0434783	0.826683	1
GO_POSITIVE_REGULATION_OF_CHOLESTEROL_TRANSPORT	0.0435685	0.790036	1
GO_RENAL_SYSTEM_VASCULATURE_DEVELOPMENT	0.0437882	0.833321	1
GO_TRNA_PROCESSING	0.044	0.911077	1
GO_GLYCOSYL_COMPOUND_BIOSYNTHETIC_PROCESS	0.044	0.926354	1
GO_EXTRACELLULAR_MATRIX_DISASSEMBLY	0.044	0.961772	1
GO_REGULATION_OF_PROTEIN_INSERTION_INTO_MITOCHONDRIAL_MEMBRANE_INVOLVED_IN_APOPTOTIC_SIGNALING_PATHWAY	0.0440882	0.826718	1
GO_POSITIVE_REGULATION_OF_PROTEIN_INSERTION_INTO_MITOCHONDRIAL_MEMBRANE_INVOLVED_IN_APOPTOTIC_SIGNALING_PATHWAY	0.0440882	0.83011	1
GO_POSITIVE_REGULATION_OF_LEUKOCYTE_APOPTOTIC_PROCESS	0.0443996	0.780013	1
REACTOME_AUTODEGRADATION_OF_THE_E3_UBIQUITIN_LIGASE_COP1	0.045	1	1
BIOCARTA_IL2RB_PATHWAY	0.045045	1	1
KEGG_STEROID_HORMONE_BIOSYNTHESIS	0.0452261	1	1
GO_CILIUM_MOVEMENT	0.0456853	0.789878	1
GO_POSITIVE_REGULATION_OF_LEUKOCYTE_MIGRATION	0.046	0.909968	1
GO_NEGATIVE_REGULATION_OF_CELL_MORPHOGENESIS_INVOLVED_IN_DIFFERENTIATION	0.046	0.918059	1
KEGG_MAPK_SIGNALING_PATHWAY	0.046	1	1
GO_REGULATION_OF_MEMBRANE_PERMEABILITY	0.047	0.93265	1
REACTOME_TRANSMEMBRANE_TRANSPORT_OF_SMALL_MOLECULES	0.047	0.978967	1
PID_PI3K_PLC_TRK_PATHWAY	0.0470942	1	1
PID_AURORA_A_PATHWAY	0.0471414	1	1
PID_IGF1_PATHWAY	0.0471414	1	1
GO_B_CELL_RECEPTOR_SIGNALING_PATHWAY	0.0472362	0.896404	1
GO_CHROMATIN_SILENCING_AT_RDNA	0.0475207	0.827628	1
GO_POSITIVE_REGULATION_OF_STEROL_TRANSPORT	0.0477674	0.8038	1
GO_TOLL_LIKE_RECEPTOR_SIGNALING_PATHWAY	0.048	0.915836	1
GO_CARBOXYLIC_ACID_CATABOLIC_PROCESS	0.048	0.967183	1
GO_POSITIVE_REGULATION_OF_INTRACELLULAR_PROTEIN_TRANSPORT	0.048	0.980801	1
GO_POSITIVE_REGULATION_OF_CYTOPLASMIC_TRANSPORT	0.048	0.985294	1
GO_NEGATIVE_REGULATION_OF_CELL_CYCLE	0.048	1	1
GO_OXIDOREDUCTASE_ACTIVITY_ACTING_ON_THE_ALDEHYDE_OR_OXO_GROUP_OF_DONORS	0.0480481	0.860558	1
GO_NATURAL_KILLER_CELL_ACTIVATION	0.0480962	0.801905	1
GO_PEPTIDE_HORMONE_PROCESSING	0.0481064	0.783853	1
GO_DNA_REPLICATION_DEPENDENT_NUCLEOSOME_ASSEMBLY	0.048731	0.853362	1
GO_FERROUS_IRON_BINDING	0.0490296	0.822621	1
GO_MODIFICATION_BY_SYMBIONT_OF_HOST_MORPHOLOGY_OR_PHYSIOLOGY	0.049049	0.895324	1
GO_CELL_SURFACE_RECEPTOR_SIGNALING_PATHWAY_INVOLVED_IN_CELL_CELL_SIGNALING	0.049445	0.880198	1
GO_SODIUM_ION_HOMEOSTASIS	0.049949	0.778927	1
GO_POSITIVE_REGULATION_OF_INTRINSIC_APOPTOTIC_SIGNALING_PATHWAY	0.05	0.893736	1
GO_REGULATION_OF_CYCLIN_DEPENDENT_PROTEIN_KINASE_ACTIVITY	0.05	0.917766	1
GO_MEMBRANE_DEPOLARIZATION	0.05005	0.897368	1
GO_SODIUM_CHANNEL_ACTIVITY	0.0502049	0.81831	1
GO_CELLULAR_AMINO_ACID_CATABOLIC_PROCESS	0.051	0.90628	1
GO_OXIDOREDUCTASE_ACTIVITY_ACTING_ON_PAIRED_DONORS_WITH_INCORPORATION_OR_REDUCTION_OF_MOLECULAR_OXYGEN	0.051	0.939025	1
GO_FC_EPSILON_RECEPTOR_SIGNALING_PATHWAY	0.051	0.947301	1
GO_POSITIVE_REGULATION_OF_APOPTOTIC_SIGNALING_PATHWAY	0.051	0.968548	1
GO_RESPONSE_TO_THYROID_HORMONE	0.0512821	0.781097	1
GO_SUGAR_TRANSMEMBRANE_TRANSPORTER_ACTIVITY	0.0514632	0.80019	1
GO_SIGNAL_PEPTIDE_PROCESSING	0.0519878	0.774213	1
GO_MUSCLE_FIBER_DEVELOPMENT	0.0521042	0.820956	1
GO_EMBRYO_IMPLANTATION	0.0521042	0.840456	1
GO_POSITIVE_REGULATION_OF_B_CELL_PROLIFERATION	0.0521565	0.811268	1
REACTOME_NOD1_2_SIGNALING_PATHWAY	0.0522613	1	1
GO_CELL_CYCLE_ARREST	0.053	0.943312	1
GO_NEGATIVE_REGULATION_OF_MITOTIC_CELL_CYCLE	0.053	0.981771	1
GO_ORGAN_GROWTH	0.053053	0.925874	1
GO_RECEPTOR_REGULATOR_ACTIVITY	0.0531595	0.817263	1
GO_REGULATION_OF_NUCLEASE_ACTIVITY	0.0533199	0.800593	1
BIOCARTA_ATM_PATHWAY	0.0536981	1	1
GO_CARBOHYDRATE_TRANSPORTER_ACTIVITY	0.0538618	0.803419	1
GO_POSITIVE_REGULATION_OF_INTERLEUKIN_6_PRODUCTION	0.054	0.893009	1
GO_REGULATION_OF_CHEMOTAXIS	0.054	0.969261	1
GO_SULFUR_COMPOUND_BIOSYNTHETIC_PROCESS	0.054	0.973698	1
GO_CATION_TRANSMEMBRANE_TRANSPORTER_ACTIVITY	0.054	0.995952	1
REACTOME_IL_3_5_AND_GM_CSF_SIGNALING	0.054	1	1
GO_B_CELL_PROLIFERATION	0.0540265	0.765972	1
GO_STEROID_DEHYDROGENASE_ACTIVITY	0.0542169	0.820521	1
GO_POSITIVE_REGULATION_OF_OXIDOREDUCTASE_ACTIVITY	0.0544904	0.794861	1
GO_REGULATION_OF_CELL_ADHESION_MEDIATED_BY_INTEGRIN	0.055	0.893111	1
GO_MITOPHAGY_IN_RESPONSE_TO_MITOCHONDRIAL_DEPOLARIZATION	0.055	0.947153	1
GO_POSITIVE_REGULATION_OF_SYNAPTIC_TRANSMISSION	0.055	0.947161	1
GO_CELLULAR_RESPONSE_TO_OXIDATIVE_STRESS	0.055	0.959765	1
GO_UBIQUITIN_LIKE_PROTEIN_LIGASE_BINDING	0.055	0.990705	1
REACTOME_SCF_BETA_TRCP_MEDIATED_DEGRADATION_OF_EMI1	0.055	1	1
GO_REGULATION_OF_CYSTEINE_TYPE_ENDOPEPTIDASE_ACTIVITY_INVOLVED_IN_APOPTOTIC_SIGNALING_PATHWAY	0.0555556	0.805507	1
GO_REGULATION_OF_CELLULAR_AMINO_ACID_METABOLIC_PROCESS	0.056	0.934953	1
GO_REGULATION_OF_LEUKOCYTE_MIGRATION	0.056	0.937011	1
GO_AMMONIUM_TRANSPORT	0.0561685	0.872876	1
GO_POSITIVE_REGULATION_OF_MICROTUBULE_POLYMERIZATION	0.0566426	0.853752	1
GO_POSITIVE_REGULATION_OF_PROTEIN_COMPLEX_DISASSEMBLY	0.0567376	0.768394	1
GO_XENOPHAGY	0.057	0.914421	1
GO_REGULATION_OF_ENDOTHELIAL_CELL_MIGRATION	0.057	0.921952	1
GO_NEGATIVE_REGULATION_OF_CELL_GROWTH	0.057	0.97214	1
GO_REGULATION_OF_VASCULATURE_DEVELOPMENT	0.057	0.974883	1
PID_EPO_PATHWAY	0.057	1	1
KEGG_ENDOMETRIAL_CANCER	0.057	1	1
PID_P75_NTR_PATHWAY	0.057	1	1
GO_FAT_SOLUBLE_VITAMIN_METABOLIC_PROCESS	0.0570846	0.788959	1
GO_TRANSFERASE_ACTIVITY_TRANSFERRING_ALKYL_OR_ARYL_OTHER_THAN_METHYL_GROUPS	0.058	0.938813	1
KEGG_NEUROTROPHIN_SIGNALING_PATHWAY	0.058	1	1
NABA_ECM_GLYCOPROTEINS	0.058	1	1
GO_REGULATION_OF_MICROTUBULE_POLYMERIZATION	0.0583501	0.892215	1
GO_SOLUTE_CATION_ANTIPORTER_ACTIVITY	0.0585859	0.767478	1
GO_GTP_METABOLIC_PROCESS	0.0587629	0.766069	1
GO_SMAD_PROTEIN_SIGNAL_TRANSDUCTION	0.059	0.872646	1
GO_MODIFICATION_OF_MORPHOLOGY_OR_PHYSIOLOGY_OF_OTHER_ORGANISM	0.059	0.916795	1
GO_MULTI_ORGANISM_BEHAVIOR	0.059	0.927811	1
GO_REGULATION_OF_CELL_CYCLE_G1_S_PHASE_TRANSITION	0.059	0.970419	1
GO_REGULATION_OF_MITOCHONDRIAL_OUTER_MEMBRANE_PERMEABILIZATION_INVOLVED_IN_APOPTOTIC_SIGNALING_PATHWAY	0.0590591	0.866209	1
GO_ORGANELLAR_LARGE_RIBOSOMAL_SUBUNIT	0.0594159	0.817939	1
GO_POSITIVE_REGULATION_OF_PEPTIDYL_TYROSINE_PHOSPHORYLATION	0.06	0.956416	1
GO_REGULATION_OF_PROTEIN_TARGETING	0.06	0.991215	1
REACTOME_RNA_POL_I_PROMOTER_OPENING	0.06	1	1
REACTOME_RNA_POL_II_TRANSCRIPTION	0.06	1	1
GO_REGULATION_OF_CYCLIC_NUCLEOTIDE_METABOLIC_PROCESS	0.061	0.908135	1
GO_CYTOSOLIC_RIBOSOME	0.061	0.918776	1
GO_NEGATIVE_REGULATION_OF_GROWTH	0.061	0.962465	1
GO_REGULATION_OF_SYSTEMIC_ARTERIAL_BLOOD_PRESSURE	0.061	0.976102	1
PID_MYC_ACTIV_PATHWAY	0.061	1	1
GO_POSITIVE_REGULATION_OF_MITOCHONDRIAL_OUTER_MEMBRANE_PERMEABILIZATION_INVOLVED_IN_APOPTOTIC_SIGNALING_PATHWAY	0.062	0.887957	1
GO_ORGAN_REGENERATION	0.062	0.920269	1
GO_POSTSYNAPTIC_MEMBRANE	0.062	0.971919	1
GO_ORGANONITROGEN_COMPOUND_CATABOLIC_PROCESS	0.062	0.99321	1
GO_ORGANOPHOSPHATE_BIOSYNTHETIC_PROCESS	0.062	0.995432	1
REACTOME_TRANSLATION	0.062	1	1
KEGG_AMYOTROPHIC_LATERAL_SCLEROSIS_ALS	0.0620621	1	1
GO_PEPTIDYL_ASPARAGINE_MODIFICATION	0.062249	0.866309	1
GO_RESPONSE_TO_MITOCHONDRIAL_DEPOLARISATION	0.063	0.945661	1
REACTOME_APC_C_CDC20_MEDIATED_DEGRADATION_OF_MITOTIC_PROTEINS	0.063	1	1
GO_SULFUR_COMPOUND_METABOLIC_PROCESS	0.063	1	1
GO_CLATHRIN_VESICLE_COAT	0.0634441	0.784059	1
GO_REGULATION_OF_NECROTIC_CELL_DEATH	0.0635721	0.805211	1
GO_ORGANIC_HYDROXY_COMPOUND_TRANSMEMBRANE_TRANSPORTER_ACTIVITY	0.064	0.858491	1
GO_SOLUTE_CATION_SYMPORTER_ACTIVITY	0.064	0.932222	1
REACTOME_G1_S_TRANSITION	0.064	1	1
GO_NEGATIVE_REGULATION_OF_JNK_CASCADE	0.064257	0.876206	1
GO_DEAMINASE_ACTIVITY	0.0644512	0.822881	1
GO_EMBRYONIC_HINDLIMB_MORPHOGENESIS	0.0645812	0.824254	1
GO_CYCLIC_NUCLEOTIDE_METABOLIC_PROCESS	0.065	0.862667	1
GO_REGULATION_OF_FIBROBLAST_PROLIFERATION	0.065	0.926037	1
REACTOME_SCFSKP2_MEDIATED_DEGRADATION_OF_P27_P21	0.065	1	1
GO_REGULATION_OF_MACROPHAGE_ACTIVATION	0.0658436	0.786524	1
GO_LIPID_LOCALIZATION	0.066	0.986434	1
GO_HEPARAN_SULFATE_PROTEOGLYCAN_BIOSYNTHETIC_PROCESS	0.0661241	0.797327	1
GO_REGULATION_OF_PLATELET_ACTIVATION	0.0662651	0.872076	1
BIOCARTA_G1_PATHWAY	0.0664653	1	1
GO_NUCLEOBASE_CONTAINING_SMALL_MOLECULE_INTERCONVERSION	0.0665973	0.781101	1
GO_REGULATION_OF_METANEPHROS_DEVELOPMENT	0.0667362	0.766228	1
GO_RENAL_SYSTEM_PROCESS	0.067	0.915162	1
GO_SPERMATID_DIFFERENTIATION	0.067	0.917132	1
GO_RIBOSOME	0.067	0.975187	1
GO_REGULATION_OF_CELL_CYCLE_G2_M_PHASE_TRANSITION	0.067	0.975346	1
GO_DIVALENT_INORGANIC_CATION_TRANSPORT	0.067	0.981135	1
KEGG_P53_SIGNALING_PATHWAY	0.067	1	1
GO_ADENYLATE_CYCLASE_ACTIVATING_G_PROTEIN_COUPLED_RECEPTOR_SIGNALING_PATHWAY	0.0672016	0.867736	1
GO_STRUCTURAL_CONSTITUENT_OF_MUSCLE	0.0674044	0.886362	1
GO_SOLUTE_SODIUM_SYMPORTER_ACTIVITY	0.0675403	0.822319	1
GO_NIK_NF_KAPPAB_SIGNALING	0.068	0.915151	1
GO_REGULATION_OF_LEUKOCYTE_CHEMOTAXIS	0.068	0.921851	1
GO_BODY_FLUID_SECRETION	0.068	0.934386	1
GO_DETOXIFICATION	0.068	0.961325	1
GO_POSITIVE_REGULATION_OF_ERK1_AND_ERK2_CASCADE	0.068	0.967432	1
GO_SMALL_MOLECULE_CATABOLIC_PROCESS	0.068	0.993872	1
PID_P53_REGULATION_PATHWAY	0.068	1	1
GO_HORMONE_BIOSYNTHETIC_PROCESS	0.0680681	0.899416	1
GO_RESPONSE_TO_EXOGENOUS_DSRNA	0.0682731	0.894074	1
KEGG_RETINOL_METABOLISM	0.0685484	1	1
GO_AXONEME_ASSEMBLY	0.0687563	0.818548	1
GO_BIOMINERAL_TISSUE_DEVELOPMENT	0.069	0.938173	1
GO_DNA_TEMPLATED_TRANSCRIPTION_ELONGATION	0.069	0.940788	1
GO_PROTEIN_MATURATION	0.069	0.995533	1
REACTOME_NGF_SIGNALLING_VIA_TRKA_FROM_THE_PLASMA_MEMBRANE	0.069	1	1
GO_PALMITOYLTRANSFERASE_ACTIVITY	0.069176	0.815998	1
GO_BICARBONATE_TRANSPORT	0.0692076	0.897892	1
GO_POSITIVE_REGULATION_OF_PROTEIN_DEACETYLATION	0.0695296	0.793347	1
GO_CELLULAR_HORMONE_METABOLIC_PROCESS	0.07	0.928556	1
GO_SMALL_MOLECULE_BIOSYNTHETIC_PROCESS	0.07	0.99893	1
REACTOME_PRE_NOTCH_EXPRESSION_AND_PROCESSING	0.07	1	1
GO_COFACTOR_METABOLIC_PROCESS	0.07	1	1
GO_CELLULAR_RESPONSE_TO_INORGANIC_SUBSTANCE	0.071	0.959517	1
GO_FATTY_ACID_METABOLIC_PROCESS	0.071	0.993982	1
GO_PHOSPHOLIPID_BIOSYNTHETIC_PROCESS	0.071	0.994603	1
REACTOME_METABOLISM_OF_NON_CODING_RNA	0.071	1	1
GO_PROTEIN_COMPLEX_LOCALIZATION	0.072	0.977283	1
GO_RESPONSE_TO_INORGANIC_SUBSTANCE	0.072	0.999711	1
GO_NEGATIVE_REGULATION_OF_HYDROLASE_ACTIVITY	0.072	1	1
GO_OXIDOREDUCTASE_ACTIVITY_ACTING_ON_SINGLE_DONORS_WITH_INCORPORATION_OF_MOLECULAR_OXYGEN	0.0725806	0.815561	1
BIOCARTA_CHEMICAL_PATHWAY	0.0728008	1	1
GO_CARBOHYDRATE_TRANSPORT	0.073	0.931624	1
GO_POSITIVE_REGULATION_OF_STEM_CELL_DIFFERENTIATION	0.073	0.939163	1
REACTOME_P53_INDEPENDENT_G1_S_DNA_DAMAGE_CHECKPOINT	0.073	1	1
REACTOME_APC_C_CDH1_MEDIATED_DEGRADATION_OF_CDC20_AND_OTHER_APC_C_CDH1_TARGETED_PROTEINS_IN_LATE_MITOSIS_EARLY_G1	0.073	1	1
GO_REGULATION_OF_POSTSYNAPTIC_MEMBRANE_POTENTIAL	0.073663	0.886621	1
GO_ACTIVATION_OF_INNATE_IMMUNE_RESPONSE	0.074	0.99047	1
GO_ORGANELLE_INNER_MEMBRANE	0.074	0.998517	1
BIOCARTA_P53HYPOXIA_PATHWAY	0.0741117	1	1
GO_ENTRAINMENT_OF_CIRCADIAN_CLOCK	0.074187	0.90031	1
GO_PROTEIN_K63_LINKED_UBIQUITINATION	0.0742972	0.867696	1
GO_REGULATION_OF_PROTEIN_UBIQUITINATION_INVOLVED_IN_UBIQUITIN_DEPENDENT_PROTEIN_CATABOLIC_PROCESS	0.075	0.934744	1
GO_RIBOSOMAL_SUBUNIT	0.075	0.963593	1
GO_MACROMITOPHAGY	0.076	0.946716	1
GO_CELL_CELL_ADHESION_VIA_PLASMA_MEMBRANE_ADHESION_MOLECULES	0.076	0.984665	1
KEGG_FC_GAMMA_R_MEDIATED_PHAGOCYTOSIS	0.076	1	1
GO_RETINA_HOMEOSTASIS	0.0760761	0.932384	1
GO_PHOSPHATASE_INHIBITOR_ACTIVITY	0.0761317	0.82278	1
GO_RESPONSE_TO_REACTIVE_OXYGEN_SPECIES	0.077	0.980214	1
GO_PRIMARY_ALCOHOL_METABOLIC_PROCESS	0.0772317	0.865539	1
GO_CATION_CATION_ANTIPORTER_ACTIVITY	0.0773196	0.79941	1
GO_POSITIVE_REGULATION_OF_TRANSFORMING_GROWTH_FACTOR_BETA_RECEPTOR_SIGNALING_PATHWAY	0.077621	0.897126	1
GO_ZYMOGEN_ACTIVATION	0.078	0.946338	1
GO_LIPID_BIOSYNTHETIC_PROCESS	0.078	0.999895	1
REACTOME_CLASS_B_2_SECRETIN_FAMILY_RECEPTORS	0.078	1	1
GO_RELAXATION_OF_MUSCLE	0.078125	0.794088	1
GO_RESPONSE_TO_PROSTAGLANDIN	0.0783133	0.895464	1
GO_POSITIVE_REGULATION_OF_STEROID_METABOLIC_PROCESS	0.07892	0.815035	1
GO_LIGAND_GATED_CHANNEL_ACTIVITY	0.079	0.920157	1
GO_NCRNA_PROCESSING	0.079	0.998452	1
GO_REGULATION_OF_VASOCONSTRICTION	0.0790791	0.948338	1
GO_REGULATION_OF_MAST_CELL_ACTIVATION	0.0791583	0.866773	1
GO_INTRINSIC_APOPTOTIC_SIGNALING_PATHWAY_IN_RESPONSE_TO_DNA_DAMAGE_BY_P53_CLASS_MEDIATOR	0.0791583	0.8853	1
GO_ER_NUCLEUS_SIGNALING_PATHWAY	0.0793173	0.874595	1
REACTOME_INTRINSIC_PATHWAY_FOR_APOPTOSIS	0.0793173	1	1
GO_OOCYTE_DIFFERENTIATION	0.0796371	0.867597	1
GO_VOLTAGE_GATED_CATION_CHANNEL_ACTIVITY	0.08	0.916492	1
GO_INORGANIC_ION_TRANSMEMBRANE_TRANSPORT	0.08	0.997646	1
GO_BASAL_PART_OF_CELL	0.081	0.944514	1
GO_CYTOPLASMIC_SIDE_OF_MEMBRANE	0.081	0.976508	1
REACTOME_REGULATION_OF_ORNITHINE_DECARBOXYLASE_ODC	0.0810811	1	1
GO_RECEPTOR_ACTIVATOR_ACTIVITY	0.0814889	0.827169	1
GO_PLATELET_DENSE_GRANULE	0.0815273	0.820783	1
GO_U2_TYPE_SPLICEOSOMAL_COMPLEX	0.081571	0.871435	1
GO_POSITIVE_REGULATION_OF_CELLULAR_RESPONSE_TO_TRANSFORMING_GROWTH_FACTOR_BETA_STIMULUS	0.081571	0.892279	1
GO_NEGATIVE_REGULATION_OF_I_KAPPAB_KINASE_NF_KAPPAB_SIGNALING	0.082	0.919498	1
GO_SOLUTE_PROTON_SYMPORTER_ACTIVITY	0.0825688	0.824247	1
GO_PHOTOPERIODISM	0.0826531	0.832742	1
GO_EMBRYONIC_PLACENTA_MORPHOGENESIS	0.0827301	0.827322	1
GO_CELLULAR_KETONE_METABOLIC_PROCESS	0.083	0.917919	1
GO_MYELOID_LEUKOCYTE_MIGRATION	0.083	0.922875	1
GO_REGULATION_OF_BMP_SIGNALING_PATHWAY	0.083	0.925666	1
GO_NEGATIVE_REGULATION_OF_MULTI_ORGANISM_PROCESS	0.083	0.966208	1
GO_PROTEIN_SUMOYLATION	0.083	0.970612	1
GO_CELLULAR_MODIFIED_AMINO_ACID_METABOLIC_PROCESS	0.083	0.991603	1
GO_REGULATION_OF_BODY_FLUID_LEVELS	0.083	0.998445	1
GO_LYMPHOCYTE_MIGRATION	0.0831663	0.866886	1
KEGG_PRIMARY_IMMUNODEFICIENCY	0.0831663	1	1
GO_NCRNA_TRANSCRIPTION	0.084	0.934319	1
GO_ACID_SECRETION	0.084	0.954889	1
GO_ANION_TRANSMEMBRANE_TRANSPORTER_ACTIVITY	0.084	0.994366	1
GO_CELL_ACTIVATION	0.084	0.999043	1
BIOCARTA_G2_PATHWAY	0.0840932	1	1
GO_LARGE_RIBOSOMAL_SUBUNIT	0.085	0.918327	1
GO_NEGATIVE_REGULATION_OF_ERK1_AND_ERK2_CASCADE	0.085	0.91944	1
GO_MODULATION_BY_SYMBIONT_OF_HOST_CELLULAR_PROCESS	0.0850202	0.897885	1
GO_LIPID_STORAGE	0.0857719	0.893791	1
GO_G1_DNA_DAMAGE_CHECKPOINT	0.086	0.914242	1
GO_REGULATION_OF_VACUOLE_ORGANIZATION	0.086	0.928089	1
BIOCARTA_ATRBRCA_PATHWAY	0.0860656	1	1
GO_REGULATION_OF_ACTIN_CYTOSKELETON_REORGANIZATION	0.0860861	0.887852	1
GO_ORGANIC_ANION_TRANSMEMBRANE_TRANSPORTER_ACTIVITY	0.087	0.964552	1
GO_GLYCOSAMINOGLYCAN_BINDING	0.087	0.973603	1
GO_MAGNESIUM_ION_BINDING	0.087	0.987908	1
GO_REGULATION_OF_TRANSMEMBRANE_TRANSPORT	0.087	1	1
GO_POSITIVE_REGULATION_OF_BLOOD_PRESSURE	0.0875	0.809451	1
GO_ENTRAINMENT_OF_CIRCADIAN_CLOCK_BY_PHOTOPERIOD	0.0878661	0.818738	1
GO_REGULATION_OF_EPITHELIAL_TO_MESENCHYMAL_TRANSITION	0.088	0.917596	1
GO_PROTEIN_HETEROOLIGOMERIZATION	0.088	0.923358	1
GO_REGULATION_OF_BLOOD_CIRCULATION	0.088	0.989912	1
REACTOME_AUTODEGRADATION_OF_CDH1_BY_CDH1_APC_C	0.088	1	1
GO_REGULATION_OF_AMINE_TRANSPORT	0.0880881	0.877461	1
GO_UNSATURATED_FATTY_ACID_BIOSYNTHETIC_PROCESS	0.0880881	0.951968	1
GO_SENSORY_PERCEPTION_OF_PAIN	0.0880881	0.96145	1
REACTOME_PHASE_II_CONJUGATION	0.0880881	1	1
KEGG_PROPANOATE_METABOLISM	0.0881764	1	1
GO_REGULATION_OF_ORGAN_FORMATION	0.0885046	0.860819	1
GO_REGULATION_OF_CYSTEINE_TYPE_ENDOPEPTIDASE_ACTIVITY	0.089	0.990081	1
KEGG_SYSTEMIC_LUPUS_ERYTHEMATOSUS	0.089	1	1
BIOCARTA_NFAT_PATHWAY	0.0890891	1	1
REACTOME_CDK_MEDIATED_PHOSPHORYLATION_AND_REMOVAL_OF_CDC6	0.0891784	1	1
GO_INOSITOL_PHOSPHATE_PHOSPHATASE_ACTIVITY	0.0892116	0.821957	1
GO_REGULATION_OF_CELL_GROWTH	0.09	0.99525	1
GO_MOTILE_CILIUM	0.091	0.917191	1
GO_ORGANIC_ACID_TRANSMEMBRANE_TRANSPORT	0.091	0.91809	1
GO_REGULATION_OF_SMOOTH_MUSCLE_CELL_MIGRATION	0.091	0.939709	1
GO_NEGATIVE_REGULATION_OF_CELL_CYCLE_G1_S_PHASE_TRANSITION	0.091	0.970436	1
GO_REGULATION_OF_CELL_CYCLE_ARREST	0.091	0.970583	1
REACTOME_DOWNSTREAM_SIGNALING_OF_ACTIVATED_FGFR	0.091	1	1
GO_RESPONSE_TO_OXYGEN_LEVELS	0.091	1	1
GO_NEGATIVE_REGULATION_OF_PROTEIN_KINASE_B_SIGNALING	0.0915493	0.874065	1
GO_MITOCHONDRIAL_MEMBRANE_ORGANIZATION	0.092	0.945499	1
GO_POSITIVE_REGULATION_OF_TRANSFERASE_ACTIVITY	0.092	1	1
GO_CELLULAR_RESPONSE_TO_VASCULAR_ENDOTHELIAL_GROWTH_FACTOR_STIMULUS	0.0923695	0.887977	1
GO_REGULATION_OF_RECEPTOR_INTERNALIZATION	0.0928355	0.8612	1
KEGG_GAP_JUNCTION	0.093	1	1
REACTOME_SIGNALING_BY_FGFR	0.093	1	1
GO_ANTIOXIDANT_ACTIVITY	0.0930931	0.947649	1
GO_FERRIC_IRON_TRANSPORT	0.0931864	0.932014	1
GO_TRIVALENT_INORGANIC_CATION_TRANSPORT	0.0935614	0.927227	1
GO_ORGANELLE_ENVELOPE_LUMEN	0.094	0.906636	1
GO_MULTI_ORGANISM_METABOLIC_PROCESS	0.094	0.961928	1
GO_NUCLEAR_TRANSCRIPTION_FACTOR_COMPLEX	0.094	0.965763	1
GO_CARBOHYDRATE_BIOSYNTHETIC_PROCESS	0.094	0.971301	1
GO_COENZYME_METABOLIC_PROCESS	0.094	1	1
GO_POSITIVE_REGULATION_OF_EPITHELIAL_TO_MESENCHYMAL_TRANSITION	0.0940941	0.925596	1
GO_MICROTUBULE_BUNDLE_FORMATION	0.095	0.915505	1
GO_CARBOHYDRATE_BINDING	0.095	0.997648	1
KEGG_ARGININE_AND_PROLINE_METABOLISM	0.095	1	1
REACTOME_SIGNALING_BY_FGFR_IN_DISEASE	0.095	1	1
GO_POSITIVE_REGULATION_OF_CYTOKINE_BIOSYNTHETIC_PROCESS	0.0950951	0.934693	1
GO_POSITIVE_REGULATION_OF_NEURON_APOPTOTIC_PROCESS	0.0950951	0.937673	1
GO_VOLTAGE_GATED_CALCIUM_CHANNEL_COMPLEX	0.0953846	0.89151	1
GO_DYNEIN_COMPLEX	0.0955734	0.887653	1
ST_GRANULE_CELL_SURVIVAL_PATHWAY	0.0956697	1	1
GO_TRANSCRIPTION_FACTOR_TFIID_COMPLEX	0.095679	0.887416	1
PID_BARD1_PATHWAY	0.0957661	1	1
GO_NEGATIVE_REGULATION_OF_INTRINSIC_APOPTOTIC_SIGNALING_PATHWAY	0.096	0.935657	1
GO_PML_BODY	0.096	0.965896	1
GO_CALCIUM_ION_TRANSPORT	0.096	0.992434	1
GO_REGULATION_OF_SYSTEM_PROCESS	0.096	0.997441	1
GO_POSITIVE_REGULATION_OF_NEURON_DEATH	0.097	0.910042	1
GO_PEPTIDYL_TYROSINE_AUTOPHOSPHORYLATION	0.097	0.937006	1
GO_REGULATION_OF_TELOMERASE_ACTIVITY	0.097	0.962365	1
GO_EXTERNAL_SIDE_OF_PLASMA_MEMBRANE	0.097	0.989436	1
GO_REGULATION_OF_TUMOR_NECROSIS_FACTOR_MEDIATED_SIGNALING_PATHWAY	0.0970971	0.928062	1
REACTOME_ANTIGEN_PROCESSING_UBIQUITINATION_PROTEASOME_DEGRADATION	0.098	0.994934	1
GO_IONOTROPIC_GLUTAMATE_RECEPTOR_COMPLEX	0.0988787	0.884651	1
GO_SODIUM_ION_TRANSMEMBRANE_TRANSPORT	0.099	0.908393	1
GO_PROTEASOME_COMPLEX	0.099	0.931385	1
GO_REGULATION_OF_BLOOD_VESSEL_ENDOTHELIAL_CELL_MIGRATION	0.0990991	0.915596	1
GO_NEGATIVE_REGULATION_OF_EPITHELIAL_CELL_MIGRATION	0.1	0.913451	1
GO_ACTIVATION_OF_CYSTEINE_TYPE_ENDOPEPTIDASE_ACTIVITY	0.1	0.971212	1
KEGG_COLORECTAL_CANCER	0.1	1	1
REACTOME_CELL_SURFACE_INTERACTIONS_AT_THE_VASCULAR_WALL	0.1	1	1
GO_POSITIVE_REGULATION_OF_CHEMOKINE_PRODUCTION	0.1001	0.964204	1
GO_KETONE_BIOSYNTHETIC_PROCESS	0.100101	0.887953	1
GO_COMPLEX_OF_COLLAGEN_TRIMERS	0.100101	0.897224	1
GO_PROTEIN_PHOSPHORYLATED_AMINO_ACID_BINDING	0.100402	0.892189	1
GO_REGULATION_OF_AUTOPHAGOSOME_ASSEMBLY	0.100402	0.964931	1
GO_POSITIVE_REGULATION_OF_LEUKOCYTE_CHEMOTAXIS	0.101	0.910941	1
GO_PROTEIN_SERINE_THREONINE_PHOSPHATASE_ACTIVITY	0.101	0.915818	1
GO_T_TUBULE	0.101304	0.963436	1
BIOCARTA_VEGF_PATHWAY	0.101304	1	1
BIOCARTA_CARDIACEGF_PATHWAY	0.101643	1	1
GO_POSITIVE_REGULATION_OF_CYSTEINE_TYPE_ENDOPEPTIDASE_ACTIVITY_INVOLVED_IN_APOPTOTIC_SIGNALING_PATHWAY	0.101957	0.857078	1
GO_REGULATION_OF_LYMPHOCYTE_APOPTOTIC_PROCESS	0.102	0.922691	1
GO_LIPID_CATABOLIC_PROCESS	0.102	0.994799	1
BIOCARTA_ARF_PATHWAY	0.102484	1	1
GO_MITOCHONDRIAL_PROTEIN_COMPLEX	0.103	0.964885	1
GO_IMMUNE_RESPONSE_REGULATING_CELL_SURFACE_RECEPTOR_SIGNALING_PATHWAY	0.103	0.99865	1
PID_SHP2_PATHWAY	0.103	1	1
GO_MONOCYTE_CHEMOTAXIS	0.103239	0.865009	1
GO_L_ALPHA_AMINO_ACID_TRANSMEMBRANE_TRANSPORT	0.103553	0.861061	1
GO_NEGATIVE_REGULATION_OF_STRESS_ACTIVATED_PROTEIN_KINASE_SIGNALING_CASCADE	0.104	0.934479	1
GO_REGULATION_OF_INTERLEUKIN_8_PRODUCTION	0.104	0.940885	1
REACTOME_TRAFFICKING_OF_AMPA_RECEPTORS	0.104016	1	1
GO_NEGATIVE_REGULATION_OF_TYPE_I_INTERFERON_PRODUCTION	0.104208	0.936182	1
GO_RESPONSE_TO_PAIN	0.104339	0.897763	1
KEGG_FC_EPSILON_RI_SIGNALING_PATHWAY	0.105	1	1
NABA_SECRETED_FACTORS	0.105	1	1
REACTOME_PRE_NOTCH_TRANSCRIPTION_AND_TRANSLATION	0.105954	1	1
PID_CD8_TCR_DOWNSTREAM_PATHWAY	0.106	1	1
KEGG_DRUG_METABOLISM_CYTOCHROME_P450	0.106106	1	1
GO_SH2_DOMAIN_BINDING	0.106426	0.929656	1
GO_REGULATION_OF_MAST_CELL_DEGRANULATION	0.106747	0.907844	1
GO_TERMINATION_OF_RNA_POLYMERASE_II_TRANSCRIPTION	0.107	0.939665	1
GO_BASEMENT_MEMBRANE	0.107	0.97163	1
GO_NEGATIVE_REGULATION_OF_BMP_SIGNALING_PATHWAY	0.107214	0.937174	1
REACTOME_MAPK_TARGETS_NUCLEAR_EVENTS_MEDIATED_BY_MAP_KINASES	0.107322	1	1
GO_CELLULAR_RESPONSE_TO_PROSTAGLANDIN_STIMULUS	0.107396	0.863852	1
GO_LEUKOCYTE_PROLIFERATION	0.108	0.907147	1
GO_MANGANESE_ION_BINDING	0.108	0.916942	1
GO_LYMPHOCYTE_DIFFERENTIATION	0.108	0.995702	1
GO_L_ASCORBIC_ACID_BINDING	0.108053	0.897624	1
GO_RIBONUCLEOSIDE_TRIPHOSPHATE_BIOSYNTHETIC_PROCESS	0.108761	0.893603	1
GO_POTASSIUM_CHANNEL_ACTIVITY	0.109	0.919323	1
GO_EXOPEPTIDASE_ACTIVITY	0.109	0.963768	1
GO_SIGNAL_TRANSDUCTION_IN_RESPONSE_TO_DNA_DAMAGE	0.11	0.968361	1
GO_PROTEIN_LOCALIZATION_TO_ENDOPLASMIC_RETICULUM	0.11	0.969243	1
GO_OXIDOREDUCTASE_ACTIVITY_ACTING_ON_CH_OH_GROUP_OF_DONORS	0.11	0.974701	1
KEGG_PPAR_SIGNALING_PATHWAY	0.11	1	1
GO_REGULATION_OF_INTERLEUKIN_10_PRODUCTION	0.11011	0.937179	1
GO_EXTRACELLULAR_LIGAND_GATED_ION_CHANNEL_ACTIVITY	0.110887	0.867857	1
GO_DNA_DIRECTED_RNA_POLYMERASE_II_HOLOENZYME	0.111	0.966894	1
GO_ORGANIC_ACID_TRANSMEMBRANE_TRANSPORTER_ACTIVITY	0.111	0.972435	1
GO_REGULATION_OF_CYTOKINE_SECRETION	0.111	0.974331	1
REACTOME_ACTIVATED_TLR4_SIGNALLING	0.111	1	1
KEGG_ARACHIDONIC_ACID_METABOLISM	0.111334	1	1
GO_REGULATION_OF_SUPEROXIDE_METABOLIC_PROCESS	0.11157	0.891879	1
REACTOME_PHASE1_FUNCTIONALIZATION_OF_COMPOUNDS	0.112224	1	1
GO_SENSORY_PERCEPTION_OF_TASTE	0.112705	0.88153	1
GO_REGULATION_OF_WOUND_HEALING	0.113	0.97507	1
REACTOME_MAP_KINASE_ACTIVATION_IN_TLR_CASCADE	0.113	1	1
GO_CELL_PROLIFERATION	0.113	1	1
GO_ACTIVATION_OF_PROTEIN_KINASE_ACTIVITY	0.114	0.993772	1
GO_NEGATIVE_REGULATION_OF_VIRAL_PROCESS	0.115	0.970094	1
GO_REGULATION_OF_CYTOSOLIC_CALCIUM_ION_CONCENTRATION	0.115	0.992112	1
GO_MULTIVESICULAR_BODY	0.115035	0.936892	1
GO_NEGATIVE_REGULATION_OF_STRESS_ACTIVATED_MAPK_CASCADE	0.115346	0.934962	1
GO_BASE_EXCISION_REPAIR	0.116	0.937866	1
GO_NEGATIVE_REGULATION_OF_CATION_TRANSMEMBRANE_TRANSPORT	0.116	0.944149	1
GO_REGULATION_OF_REACTIVE_OXYGEN_SPECIES_METABOLIC_PROCESS	0.116	0.975181	1
GO_CONTRACTILE_FIBER	0.116	0.986391	1
KEGG_THYROID_CANCER	0.116	1	1
REACTOME_NEUROTRANSMITTER_RECEPTOR_BINDING_AND_DOWNSTREAM_TRANSMISSION_IN_THE_POSTSYNAPTIC_CELL	0.116	1	1
KEGG_METABOLISM_OF_XENOBIOTICS_BY_CYTOCHROME_P450	0.116116	1	1
REACTOME_DEPOSITION_OF_NEW_CENPA_CONTAINING_NUCLEOSOMES_AT_THE_CENTROMERE	0.116116	1	1
KEGG_PROTEASOME	0.116466	1	1
GO_POSITIVE_REGULATION_OF_CELL_CYCLE_ARREST	0.117	0.963335	1
ST_FAS_SIGNALING_PATHWAY	0.117	1	1
KEGG_SMALL_CELL_LUNG_CANCER	0.117	1	1
SIG_PIP3_SIGNALING_IN_B_LYMPHOCYTES	0.117117	1	1
GO_POSITIVE_REGULATION_OF_TRANSCRIPTION_FROM_RNA_POLYMERASE_II_PROMOTER_IN_RESPONSE_TO_STRESS	0.117163	0.863621	1
GO_CHANNEL_INHIBITOR_ACTIVITY	0.11747	0.916943	1
KEGG_PATHWAYS_IN_CANCER	0.118	0.927982	1
GO_REGULATION_OF_MAST_CELL_ACTIVATION_INVOLVED_IN_IMMUNE_RESPONSE	0.118063	0.894257	1
GO_REGULATION_OF_INTRINSIC_APOPTOTIC_SIGNALING_PATHWAY_IN_RESPONSE_TO_DNA_DAMAGE	0.118474	0.962346	1
GO_EXOCYTIC_VESICLE_MEMBRANE	0.118712	0.940288	1
GO_METAL_ION_TRANSMEMBRANE_TRANSPORTER_ACTIVITY	0.119	0.998305	1
GO_LEUKOCYTE_DIFFERENTIATION	0.119	0.998676	1
REACTOME_CROSS_PRESENTATION_OF_SOLUBLE_EXOGENOUS_ANTIGENS_ENDOSOMES	0.119238	1	1
GO_PURINE_NUCLEOSIDE_BIOSYNTHETIC_PROCESS	0.12	0.947808	1
GO_REGULATION_OF_MUSCLE_SYSTEM_PROCESS	0.12	0.99218	1
GO_REGULATION_OF_METAL_ION_TRANSPORT	0.12	0.996557	1
GO_PROTEIN_HOMOOLIGOMERIZATION	0.12	1	1
GO_MICROVILLUS_MEMBRANE	0.120457	0.891521	1
GO_CARDIAC_CONDUCTION	0.121	0.926718	1
GO_TRANSCRIPTION_ELONGATION_FROM_RNA_POLYMERASE_II_PROMOTER	0.121	0.951316	1
GO_INORGANIC_ANION_TRANSMEMBRANE_TRANSPORTER_ACTIVITY	0.121	0.972678	1
GO_NUCLEOSIDE_PHOSPHATE_BIOSYNTHETIC_PROCESS	0.121	0.997544	1
GO_PROTEIN_HYDROXYLATION	0.12115	0.869736	1
REACTOME_NEGATIVE_REGULATION_OF_FGFR_SIGNALING	0.121704	1	1
GO_FIBROBLAST_GROWTH_FACTOR_RECEPTOR_SIGNALING_PATHWAY	0.122	0.970163	1
GO_REGULATION_OF_VESICLE_MEDIATED_TRANSPORT	0.122	1	1
GO_PROTEOGLYCAN_BINDING	0.122222	0.86646	1
GO_REGULATION_OF_PROTEIN_HOMODIMERIZATION_ACTIVITY	0.122257	0.892712	1
GO_POSITIVE_REGULATION_OF_WOUND_HEALING	0.123	0.911946	1
GO_NUCLEOLAR_PART	0.123	0.948103	1
GO_CYTOPLASMIC_PATTERN_RECOGNITION_RECEPTOR_SIGNALING_PATHWAY	0.12337	0.965369	1
GO_RNA_POLYMERASE_II_TRANSCRIPTION_FACTOR_COMPLEX	0.124	0.967386	1
BIOCARTA_P53_PATHWAY	0.124211	1	1
GO_GLUTAMATE_SECRETION	0.12423	0.862775	1
GO_LIPOPOLYSACCHARIDE_MEDIATED_SIGNALING_PATHWAY	0.124748	0.961572	1
GO_ORGANIC_ACID_SODIUM_SYMPORTER_ACTIVITY	0.125644	0.866158	1
GO_T_HELPER_1_TYPE_IMMUNE_RESPONSE	0.125649	0.876647	1
GO_G_PROTEIN_ALPHA_SUBUNIT_BINDING	0.125903	0.890386	1
GO_PURINE_RIBONUCLEOSIDE_BIOSYNTHETIC_PROCESS	0.126	0.955746	1
GO_SODIUM_ION_TRANSPORT	0.126	0.973104	1
GO_MEMBRANE_DEPOLARIZATION_DURING_ACTION_POTENTIAL	0.126273	0.91825	1
GO_PEPTIDE_RECEPTOR_ACTIVITY	0.127	0.912026	1
GO_REGULATION_OF_GLIAL_CELL_DIFFERENTIATION	0.127	0.926855	1
GO_CHANNEL_REGULATOR_ACTIVITY	0.127	0.968704	1
GO_REGULATION_OF_NEURON_APOPTOTIC_PROCESS	0.127	1	1
GO_CELLULAR_COMPONENT_DISASSEMBLY	0.127	1	1
BIOCARTA_BAD_PATHWAY	0.127273	1	1
GO_SNRNA_METABOLIC_PROCESS	0.128	0.962695	1
GO_LATE_ENDOSOME_MEMBRANE	0.128	0.96782	1
GO_MONOSACCHARIDE_TRANSPORT	0.128257	0.914801	1
GO_LIPID_TRANSPORTER_ACTIVITY	0.129	0.973486	1
GO_NEGATIVE_REGULATION_OF_ESTABLISHMENT_OF_PROTEIN_LOCALIZATION	0.129	1	1
GO_MATURE_B_CELL_DIFFERENTIATION	0.129231	0.856667	1
GO_REGULATION_OF_OXIDATIVE_STRESS_INDUCED_INTRINSIC_APOPTOTIC_SIGNALING_PATHWAY	0.129817	0.912807	1
GO_REGULATION_OF_RESPONSE_TO_DNA_DAMAGE_STIMULUS	0.13	0.990788	1
GO_POSITIVE_REGULATION_OF_SECRETION	0.13	0.999618	1
GO_SUPRAMOLECULAR_FIBER	0.13	1	1
GO_REGULATION_OF_KIDNEY_DEVELOPMENT	0.13013	0.913901	1
GO_NEGATIVE_REGULATION_OF_TUMOR_NECROSIS_FACTOR_SUPERFAMILY_CYTOKINE_PRODUCTION	0.130261	0.942451	1
GO_MYD88_DEPENDENT_TOLL_LIKE_RECEPTOR_SIGNALING_PATHWAY	0.130653	0.933523	1
GO_PERIKARYON	0.131	0.962355	1
GO_RESPONSE_TO_NUTRIENT	0.131	0.994091	1
GO_MACROPHAGE_ACTIVATION	0.131846	0.927201	1
GO_EXTRINSIC_COMPONENT_OF_PLASMA_MEMBRANE	0.132	0.993134	1
GO_AU_RICH_ELEMENT_BINDING	0.132017	0.879879	1
GO_CELLULAR_RESPONSE_TO_GLUCOSE_STARVATION	0.132265	0.925911	1
GO_DECIDUALIZATION	0.132642	0.863632	1
GO_RESPONSE_TO_PROSTAGLANDIN_E	0.132924	0.892931	1
NABA_MATRISOME_ASSOCIATED	0.133	0.963635	1
PID_TXA2PATHWAY	0.133	1	1
REACTOME_PACKAGING_OF_TELOMERE_ENDS	0.1334	1	1
GO_REGULATION_OF_PLASMA_MEMBRANE_ORGANIZATION	0.134	0.962753	1
GO_POSITIVE_REGULATION_OF_ION_TRANSPORT	0.134	1	1
GO_PRESPLICEOSOME	0.134615	0.920692	1
GO_POLYUBIQUITIN_BINDING	0.135	0.915003	1
GO_GLYCOLIPID_BIOSYNTHETIC_PROCESS	0.135	0.937153	1
KEGG_PHOSPHATIDYLINOSITOL_SIGNALING_SYSTEM	0.135	1	1
GO_PHOSPHATASE_REGULATOR_ACTIVITY	0.136	0.966816	1
REACTOME_S_PHASE	0.136	1	1
GO_RESPONSE_TO_PH	0.136502	0.939814	1
GO_NEGATIVE_REGULATION_OF_CYCLIN_DEPENDENT_PROTEIN_KINASE_ACTIVITY	0.136683	0.937954	1
REACTOME_SIGNALLING_TO_ERKS	0.137	1	1
REACTOME_TRANSMISSION_ACROSS_CHEMICAL_SYNAPSES	0.137	1	1
GO_LEUKOCYTE_ACTIVATION	0.137	1	1
GO_RECEPTOR_CLUSTERING	0.137137	0.936478	1
GO_POSITIVE_REGULATION_OF_GLIAL_CELL_DIFFERENTIATION	0.137412	0.933905	1
REACTOME_NEGATIVE_REGULATORS_OF_RIG_I_MDA5_SIGNALING	0.137412	1	1
GO_RESPONSE_TO_XENOBIOTIC_STIMULUS	0.138	0.964618	1
GO_ALPHA_AMINO_ACID_CATABOLIC_PROCESS	0.138	0.971388	1
GO_MUSCLE_CELL_DEVELOPMENT	0.138	0.97734	1
GO_CYTOKINE_PRODUCTION	0.138	0.991092	1
GO_C21_STEROID_HORMONE_METABOLIC_PROCESS	0.138947	0.858818	1
GO_POSITIVE_REGULATION_OF_CELL_DEATH	0.139	1	1
GO_PROLINE_RICH_REGION_BINDING	0.139059	0.932521	1
GO_PROTEIN_TYROSINE_SERINE_THREONINE_PHOSPHATASE_ACTIVITY	0.139279	0.924917	1
GO_ARACHIDONIC_ACID_METABOLIC_PROCESS	0.139418	0.912104	1
REACTOME_MITOCHONDRIAL_PROTEIN_IMPORT	0.139558	1	1
GO_REGULATION_OF_CELL_AGING	0.139698	0.937232	1
GO_NEGATIVE_REGULATION_OF_SMOOTH_MUSCLE_CELL_PROLIFERATION	0.139839	0.933935	1
BIOCARTA_MTA3_PATHWAY	0.139918	1	1
GO_GLANDULAR_EPITHELIAL_CELL_DIFFERENTIATION	0.13998	0.938287	1
GO_CELL_AGING	0.14	0.971599	1
GO_CELLULAR_PROTEIN_COMPLEX_LOCALIZATION	0.140513	0.870924	1
GO_ANION_TRANSMEMBRANE_TRANSPORT	0.141	1	1
GO_GLUTATHIONE_METABOLIC_PROCESS	0.141141	0.917723	1
GO_OXIDOREDUCTASE_ACTIVITY_ACTING_ON_THE_ALDEHYDE_OR_OXO_GROUP_OF_DONORS_NAD_OR_NADP_AS_ACCEPTOR	0.141283	0.935708	1
GO_DICARBOXYLIC_ACID_TRANSPORT	0.142	0.93528	1
GO_REGULATION_OF_HEART_RATE	0.142	0.941169	1
REACTOME_3_UTR_MEDIATED_TRANSLATIONAL_REGULATION	0.142	1	1
REACTOME_INTEGRATION_OF_ENERGY_METABOLISM	0.142	1	1
GO_MRNA_PROCESSING	0.142	1	1
GO_POSITIVE_REGULATION_OF_ORGANELLE_ORGANIZATION	0.142	1	1
GO_LUNG_ALVEOLUS_DEVELOPMENT	0.142142	0.91576	1
GO_ESTABLISHMENT_OF_PROTEIN_LOCALIZATION_TO_ENDOPLASMIC_RETICULUM	0.143	0.964449	1
GO_RESPONSE_TO_TUMOR_NECROSIS_FACTOR	0.143	0.9962	1
BIOCARTA_TEL_PATHWAY	0.143299	1	1
GO_REGULATION_OF_MAPK_CASCADE	0.144	1	1
GO_TRANSLATIONAL_ELONGATION	0.145	0.99103	1
GO_NEGATIVE_REGULATION_OF_MAPK_CASCADE	0.145	1	1
PID_P53_DOWNSTREAM_PATHWAY	0.146	0.962199	1
GO_RNA_POLYMERASE_COMPLEX	0.146	0.986029	1
GO_MEMBRANE_LIPID_METABOLIC_PROCESS	0.146	0.995961	1
PID_PTP1B_PATHWAY	0.146	1	1
REACTOME_REGULATION_OF_APOPTOSIS	0.146	1	1
GO_POSITIVE_REGULATION_OF_TRANSCRIPTION_FACTOR_IMPORT_INTO_NUCLEUS	0.146146	0.914567	1
GO_NEGATIVE_REGULATION_OF_MYELOID_CELL_DIFFERENTIATION	0.147	0.966248	1
GO_INTERACTION_WITH_HOST	0.147	0.992355	1
GO_OXIDOREDUCTASE_ACTIVITY_ACTING_ON_THE_CH_OH_GROUP_OF_DONORS_NAD_OR_NADP_AS_ACCEPTOR	0.147	0.9968	1
GO_CAMP_METABOLIC_PROCESS	0.147029	0.961035	1
KEGG_FATTY_ACID_METABOLISM	0.147147	1	1
GO_FATTY_ACID_DERIVATIVE_BIOSYNTHETIC_PROCESS	0.147442	0.911803	1
GO_RNA_3_END_PROCESSING	0.148	0.990581	1
GO_DNA_PACKAGING	0.148	0.995797	1
GO_LEUKOCYTE_MIGRATION	0.148	0.998188	1
GO_REGULATION_OF_PROTEIN_SECRETION	0.148	1	1
BIOCARTA_ERK5_PATHWAY	0.14811	1	1
GO_PHOSPHOPROTEIN_PHOSPHATASE_ACTIVITY	0.149	0.995237	1
GO_DEOXYRIBONUCLEOTIDE_METABOLIC_PROCESS	0.149448	0.922565	1
GO_FATTY_ACID_BETA_OXIDATION	0.15	0.939665	1
GO_GLAND_DEVELOPMENT	0.15	1	1
GO_TRANSCRIPTION_ELONGATION_FACTOR_COMPLEX	0.15015	0.916916	1
ST_WNT_BETA_CATENIN_PATHWAY	0.150301	1	1
GO_REGULATION_OF_TRANSCRIPTION_INVOLVED_IN_G1_S_TRANSITION_OF_MITOTIC_CELL_CYCLE	0.150905	0.924891	1
GO_DNA_TEMPLATED_TRANSCRIPTION_TERMINATION	0.151	0.985942	1
GO_CELLULAR_LIPID_CATABOLIC_PROCESS	0.151	1	1
GO_POSITIVE_REGULATION_OF_FAT_CELL_DIFFERENTIATION	0.152	0.910713	1
GO_NEGATIVE_REGULATION_OF_AXONOGENESIS	0.152	0.967585	1
GO_AMINO_ACID_TRANSPORT	0.153	0.985009	1
GO_CELLULAR_COMPONENT_ASSEMBLY_INVOLVED_IN_MORPHOGENESIS	0.153	0.998663	1
GO_REGULATION_OF_DNA_METABOLIC_PROCESS	0.153	1	1
GO_STEREOCILIUM_BUNDLE	0.153226	0.958592	1
GO_EXTRINSIC_APOPTOTIC_SIGNALING_PATHWAY_VIA_DEATH_DOMAIN_RECEPTORS	0.153307	0.916859	1
GO_ATP_BIOSYNTHETIC_PROCESS	0.153374	0.964045	1
GO_BETA_AMYLOID_BINDING	0.153614	0.906452	1
GO_PEPTIDYL_PROLINE_MODIFICATION	0.154	0.940621	1
KEGG_ALZHEIMERS_DISEASE	0.154	0.982049	1
GO_REGULATION_OF_NUCLEOCYTOPLASMIC_TRANSPORT	0.154	1	1
GO_INORGANIC_CATION_TRANSMEMBRANE_TRANSPORTER_ACTIVITY	0.154	1	1
GO_CELLULAR_RESPONSE_TO_PROSTAGLANDIN_E_STIMULUS	0.154725	0.93663	1
GO_ALCOHOL_BIOSYNTHETIC_PROCESS	0.155	0.995048	1
GO_ICOSANOID_BIOSYNTHETIC_PROCESS	0.155311	0.917166	1
GO_ERROR_FREE_TRANSLESION_SYNTHESIS	0.155646	0.967778	1
GO_POSITIVE_REGULATION_OF_PROTEIN_SECRETION	0.156	1	1
GO_REGULATION_OF_MUSCLE_CELL_APOPTOTIC_PROCESS	0.156156	0.912189	1
GO_PURINE_NUCLEOSIDE_BISPHOSPHATE_BIOSYNTHETIC_PROCESS	0.156701	0.935418	1
GO_REGULATION_OF_DNA_REPAIR	0.157	0.965171	1
GO_AGING	0.157	1	1
REACTOME_AMYLOIDS	0.158	1	1
GO_EPHRIN_RECEPTOR_BINDING	0.158055	0.950675	1
GO_CYTOKINE_SECRETION	0.158158	0.909764	1
GO_SPLEEN_DEVELOPMENT	0.158635	0.919031	1
GO_INNATE_IMMUNE_RESPONSE_ACTIVATING_CELL_SURFACE_RECEPTOR_SIGNALING_PATHWAY	0.159	0.989886	1
GO_NEGATIVE_REGULATION_OF_IMMUNE_SYSTEM_PROCESS	0.159	1	1
GO_OXIDOREDUCTASE_ACTIVITY_ACTING_ON_THE_CH_NH_GROUP_OF_DONORS	0.159068	0.944519	1
GO_PROTEIN_SERINE_THREONINE_KINASE_INHIBITOR_ACTIVITY	0.159799	0.928134	1
GO_REGULATION_OF_NF_KAPPAB_IMPORT_INTO_NUCLEUS	0.16	0.9053	1
GO_RESPONSE_TO_ZINC_ION	0.16	0.91916	1
KEGG_VEGF_SIGNALING_PATHWAY	0.16	1	1
GO_LEUKOCYTE_HOMEOSTASIS	0.16016	0.963146	1
GO_PHOSPHATIDYLCHOLINE_BIOSYNTHETIC_PROCESS	0.160732	0.977068	1
GO_AUTONOMIC_NERVOUS_SYSTEM_DEVELOPMENT	0.160804	0.921421	1
GO_POSITIVE_REGULATION_OF_ENDOTHELIAL_CELL_MIGRATION	0.161	0.963368	1
GO_REGULATION_OF_RESPONSE_TO_WOUNDING	0.161	1	1
GO_MANNOSYLTRANSFERASE_ACTIVITY	0.161191	0.958057	1
GO_NEGATIVE_REGULATION_OF_CHEMOTAXIS	0.162	0.939239	1
GO_VITAMIN_METABOLIC_PROCESS	0.162	0.992864	1
GO_LACTATION	0.162162	0.915179	1
GO_INTERMEDIATE_FILAMENT_BASED_PROCESS	0.162325	0.917057	1
GO_GLUTAMINE_FAMILY_AMINO_ACID_BIOSYNTHETIC_PROCESS	0.162887	0.924134	1
REACTOME_SRP_DEPENDENT_COTRANSLATIONAL_PROTEIN_TARGETING_TO_MEMBRANE	0.163	1	1
GO_ORGANELLE_SUBCOMPARTMENT	0.163	1	1
GO_ERROR_PRONE_TRANSLESION_SYNTHESIS	0.163077	0.947728	1
GO_REGULATION_OF_PROTEIN_LOCALIZATION_TO_CELL_SURFACE	0.163121	0.935999	1
GO_PROTEIN_SELF_ASSOCIATION	0.163163	0.939805	1
GO_REGULATION_OF_ANTIGEN_PROCESSING_AND_PRESENTATION	0.163432	0.963796	1
GO_BRANCHED_CHAIN_AMINO_ACID_METABOLIC_PROCESS	0.163452	0.947412	1
GO_GOLGI_TO_PLASMA_MEMBRANE_PROTEIN_TRANSPORT	0.163951	0.941172	1
GO_P53_BINDING	0.164	0.961334	1
GO_COFACTOR_BIOSYNTHETIC_PROCESS	0.164	1	1
GO_GDP_BINDING	0.164164	0.918396	1
GO_REGULATION_OF_ACTIVATED_T_CELL_PROLIFERATION	0.164164	0.920285	1
GO_PROTEIN_DESTABILIZATION	0.164493	0.922078	1
GO_REGULATION_OF_CAMP_METABOLIC_PROCESS	0.165	0.978655	1
GO_HORMONE_METABOLIC_PROCESS	0.165	0.992906	1
GO_PLASMA_MEMBRANE_ORGANIZATION	0.165	0.997879	1
GO_REGULATION_OF_RESPONSE_TO_INTERFERON_GAMMA	0.165314	0.970596	1
GO_TRANSCRIPTIONALLY_ACTIVE_CHROMATIN	0.165644	0.959181	1
GO_REGULATION_OF_B_CELL_PROLIFERATION	0.166	0.934124	1
GO_REGULATION_OF_MUSCLE_CONTRACTION	0.166	0.991966	1
GO_REGULATION_OF_CELL_ADHESION	0.166	0.994393	1
GO_REGULATION_OF_HEART_CONTRACTION	0.166	0.998614	1
GO_REGULATION_OF_INNATE_IMMUNE_RESPONSE	0.166	1	1
GO_REGULATION_OF_SEQUENCE_SPECIFIC_DNA_BINDING_TRANSCRIPTION_FACTOR_ACTIVITY	0.166	1	1
REACTOME_GENERATION_OF_SECOND_MESSENGER_MOLECULES	0.166329	1	1
GO_NEGATIVE_REGULATION_OF_CALCIUM_ION_TRANSPORT	0.166333	0.916077	1
GO_NEGATIVE_REGULATION_OF_VIRAL_GENOME_REPLICATION	0.167	0.936491	1
GO_POSITIVE_REGULATION_OF_LIPASE_ACTIVITY	0.167	0.963638	1
GO_COLLAGEN_BINDING	0.167	0.973966	1
GO_RNA_MODIFICATION	0.167	0.996435	1
GO_MITOTIC_CELL_CYCLE_CHECKPOINT	0.167	1	1
GO_FC_RECEPTOR_SIGNALING_PATHWAY	0.168	0.998229	1
GO_T_CELL_HOMEOSTASIS	0.168168	0.915678	1
GO_POSITIVE_CHEMOTAXIS	0.168347	0.925728	1
GO_GLUCOSAMINE_CONTAINING_COMPOUND_METABOLIC_PROCESS	0.168517	0.932728	1
GO_HISTONE_PHOSPHORYLATION	0.168528	0.923664	1
GO_MYD88_INDEPENDENT_TOLL_LIKE_RECEPTOR_SIGNALING_PATHWAY	0.168675	0.92113	1
GO_POSITIVE_REGULATION_OF_INTERLEUKIN_2_PRODUCTION	0.168675	0.923045	1
GO_POLYOL_METABOLIC_PROCESS	0.169	0.987881	1
GO_MONOCARBOXYLIC_ACID_CATABOLIC_PROCESS	0.169	0.991555	1
GO_LIPID_MODIFICATION	0.169	0.998243	1
GO_POSITIVE_REGULATION_OF_DEFENSE_RESPONSE	0.169	1	1
GO_NEGATIVE_REGULATION_OF_INTRACELLULAR_SIGNAL_TRANSDUCTION	0.169	1	1
GO_POSITIVE_REGULATION_OF_INTERLEUKIN_8_PRODUCTION	0.169849	0.92061	1
GO_INTRACELLULAR_LIPID_TRANSPORT	0.169908	0.941418	1
KEGG_RIG_I_LIKE_RECEPTOR_SIGNALING_PATHWAY	0.17	1	1
PID_P38_ALPHA_BETA_DOWNSTREAM_PATHWAY	0.171	1	1
GO_AROMATIC_AMINO_ACID_FAMILY_METABOLIC_PROCESS	0.171134	0.95419	1
GO_EUCHROMATIN	0.171371	0.936616	1
GO_IMPORT_INTO_CELL	0.171515	0.915765	1
REACTOME_HEMOSTASIS	0.172	0.946766	1
GO_RIBOSOME_ASSEMBLY	0.172172	0.936626	1
GO_SMOOTHENED_SIGNALING_PATHWAY	0.173	0.971313	1
GO_NEGATIVE_REGULATION_OF_VASCULATURE_DEVELOPMENT	0.173	0.972484	1
GO_NECROTIC_CELL_DEATH	0.173038	0.9196	1
GO_CALCIUM_DEPENDENT_PHOSPHOLIPID_BINDING	0.173869	0.920589	1
GO_REGULATION_OF_MAP_KINASE_ACTIVITY	0.174	1	1
GO_GLYCOSPHINGOLIPID_BIOSYNTHETIC_PROCESS	0.174089	0.933653	1
GO_OXIDOREDUCTASE_ACTIVITY_ACTING_ON_PEROXIDE_AS_ACCEPTOR	0.174699	0.917161	1
GO_LONG_CHAIN_FATTY_ACID_TRANSPORT	0.174699	0.936694	1
GO_MEMBRANE_LIPID_BIOSYNTHETIC_PROCESS	0.175	0.997661	1
REACTOME_POTASSIUM_CHANNELS	0.175	1	1
PID_ENDOTHELIN_PATHWAY	0.175	1	1
GO_POSITIVE_REGULATION_OF_INNATE_IMMUNE_RESPONSE	0.175	1	1
GO_NEGATIVE_REGULATION_OF_TRANSPORT	0.175	1	1
GO_TRNA_MODIFICATION	0.175175	0.969721	1
GO_VIRION_ASSEMBLY	0.175403	0.916925	1
REACTOME_AMINO_ACID_TRANSPORT_ACROSS_THE_PLASMA_MEMBRANE	0.175813	1	1
GO_MONOCARBOXYLIC_ACID_BIOSYNTHETIC_PROCESS	0.176	0.995992	1
REACTOME_M_G1_TRANSITION	0.176	0.999173	1
GO_LYMPHOCYTE_ACTIVATION	0.176	1	1
GO_NEGATIVE_REGULATION_OF_TOLL_LIKE_RECEPTOR_SIGNALING_PATHWAY	0.176471	0.915107	1
GO_NEGATIVE_REGULATION_OF_G_PROTEIN_COUPLED_RECEPTOR_PROTEIN_SIGNALING_PATHWAY	0.176884	0.913897	1
REACTOME_HIV_LIFE_CYCLE	0.177	0.969989	1
GO_COENZYME_BIOSYNTHETIC_PROCESS	0.177	0.993345	1
GO_OXIDOREDUCTASE_ACTIVITY	0.177	0.998559	1
GO_REGULATION_OF_APOPTOTIC_SIGNALING_PATHWAY	0.177	1	1
GO_RETINOL_METABOLIC_PROCESS	0.177009	0.936553	1
GO_REGULATION_OF_NEURONAL_SYNAPTIC_PLASTICITY	0.177958	0.929593	1
GO_NEGATIVE_REGULATION_OF_PROTEIN_SECRETION	0.178	0.991212	1
GO_NEGATIVE_REGULATION_OF_CELL_CYCLE_PHASE_TRANSITION	0.178	0.995376	1
GO_BASOLATERAL_PLASMA_MEMBRANE	0.178	0.999346	1
REACTOME_SIGNALING_BY_ILS	0.179	0.949201	1
GO_NEGATIVE_REGULATION_OF_DEPHOSPHORYLATION	0.179	0.973612	1
PID_PS1_PATHWAY	0.179179	1	1
GO_NEGATIVE_REGULATION_OF_PLATELET_ACTIVATION	0.179647	0.955972	1
GO_NUCLEOSIDE_BISPHOSPHATE_BIOSYNTHETIC_PROCESS	0.179647	0.958816	1
REACTOME_ANTIGEN_ACTIVATES_B_CELL_RECEPTOR_LEADING_TO_GENERATION_OF_SECOND_MESSENGERS	0.179719	1	1
GO_NEGATIVE_REGULATION_OF_ENDOTHELIAL_CELL_APOPTOTIC_PROCESS	0.179878	0.918384	1
REACTOME_PHOSPHOLIPID_METABOLISM	0.18	0.925746	1
GO_ORGANIC_ACID_BINDING	0.18	0.998767	1
GO_DIVALENT_INORGANIC_CATION_TRANSMEMBRANE_TRANSPORTER_ACTIVITY	0.18	1	1
GO_PHOSPHOLIPID_METABOLIC_PROCESS	0.18	1	1
GO_NEGATIVE_REGULATION_OF_NOTCH_SIGNALING_PATHWAY	0.180227	0.97644	1
GO_RESPONSE_TO_LITHIUM_ION	0.180244	0.931878	1
GO_MICROTUBULE_POLYMERIZATION	0.180444	0.9235	1
GO_PHOSPHOLIPID_DEPHOSPHORYLATION	0.180612	0.917882	1
GO_NEGATIVE_REGULATION_OF_CELL_SUBSTRATE_ADHESION	0.181	0.96244	1
GO_MITOTIC_DNA_INTEGRITY_CHECKPOINT	0.181	0.992293	1
GO_POSITIVE_REGULATION_OF_PROTEIN_COMPLEX_ASSEMBLY	0.181	0.998632	1
GO_INSULIN_RECEPTOR_BINDING	0.181181	0.919083	1
GO_ANKYRIN_BINDING	0.181443	0.972957	1
GO_POSITIVE_REGULATION_OF_MAP_KINASE_ACTIVITY	0.182	0.998437	1
GO_LONG_TERM_SYNAPTIC_POTENTIATION	0.182004	0.939092	1
GO_NUCLEOTIDE_BINDING_DOMAIN_LEUCINE_RICH_REPEAT_CONTAINING_RECEPTOR_SIGNALING_PATHWAY	0.182276	0.927481	1
GO_REGULATION_OF_GLUCONEOGENESIS	0.182915	0.914827	1
GO_CYSTEINE_TYPE_ENDOPEPTIDASE_REGULATOR_ACTIVITY_INVOLVED_IN_APOPTOTIC_PROCESS	0.182915	0.934413	1
KEGG_FOCAL_ADHESION	0.183	0.928719	1
GO_POSITIVE_REGULATION_OF_STAT_CASCADE	0.183	0.964709	1
GO_ORGANIC_ACID_BIOSYNTHETIC_PROCESS	0.183	1	1
GO_NEGATIVE_CHEMOTAXIS	0.184	0.93275	1
GO_REGULATION_OF_VIRAL_GENOME_REPLICATION	0.184	0.978474	1
GO_POSITIVE_REGULATION_OF_IMMUNE_RESPONSE	0.184	1	1
GO_REGULATION_OF_OLIGODENDROCYTE_DIFFERENTIATION	0.184237	0.938516	1
REACTOME_NUCLEAR_EVENTS_KINASE_AND_TRANSCRIPTION_FACTOR_ACTIVATION	0.184959	1	1
REACTOME_SIGNALLING_BY_NGF	0.185	0.925282	1
GO_INNER_MITOCHONDRIAL_MEMBRANE_PROTEIN_COMPLEX	0.185	0.989037	1
GO_REGULATION_OF_TUMOR_NECROSIS_FACTOR_SUPERFAMILY_CYTOKINE_PRODUCTION	0.185	0.992776	1
GO_EMBRYO_DEVELOPMENT_ENDING_IN_BIRTH_OR_EGG_HATCHING	0.185	1	1
GO_BILE_ACID_METABOLIC_PROCESS	0.185261	0.928604	1
GO_CYCLIC_NUCLEOTIDE_BIOSYNTHETIC_PROCESS	0.185567	0.935835	1
GO_EMBRYONIC_CRANIAL_SKELETON_MORPHOGENESIS	0.186	0.971865	1
GO_B_CELL_ACTIVATION	0.186	1	1
GO_REGULATION_OF_LYMPHOCYTE_MIGRATION	0.186186	0.92104	1
GO_POSITIVE_REGULATION_OF_GLUCOSE_METABOLIC_PROCESS	0.186935	0.909562	1
GO_MYOSIN_BINDING	0.187	0.968928	1
REACTOME_OPIOID_SIGNALLING	0.187	1	1
GO_SIDE_OF_MEMBRANE	0.187	1	1
GO_REGULATION_OF_MULTI_ORGANISM_PROCESS	0.187	1	1
GO_LYMPHOCYTE_HOMEOSTASIS	0.187187	0.965298	1
REACTOME_RECYCLING_PATHWAY_OF_L1	0.187373	1	1
GO_DETECTION_OF_LIGHT_STIMULUS	0.187436	0.938988	1
GO_NEGATIVE_REGULATION_OF_INTRINSIC_APOPTOTIC_SIGNALING_PATHWAY_IN_RESPONSE_TO_DNA_DAMAGE	0.187627	0.927852	1
PID_IL2_STAT5_PATHWAY	0.187689	1	1
GO_BILE_ACID_AND_BILE_SALT_TRANSPORT	0.187885	0.937514	1
GO_RNA_POLYMERASE_BINDING	0.188	0.955434	1
GO_RESPONSE_TO_PURINE_CONTAINING_COMPOUND	0.188	0.999314	1
GO_SULFUR_COMPOUND_TRANSMEMBRANE_TRANSPORTER_ACTIVITY	0.188139	0.915198	1
PID_HEDGEHOG_2PATHWAY	0.188272	1	1
GO_CALCIUM_DEPENDENT_CELL_CELL_ADHESION_VIA_PLASMA_MEMBRANE_CELL_ADHESION_MOLECULES	0.188698	0.905978	1
GO_BASAL_PLASMA_MEMBRANE	0.188945	0.919087	1
GO_POSITIVE_REGULATION_OF_JAK_STAT_CASCADE	0.189	0.964798	1
GO_CATION_CHANNEL_COMPLEX	0.189	0.99386	1
KEGG_GLUTATHIONE_METABOLISM	0.189379	1	1
REACTOME_GASTRIN_CREB_SIGNALLING_PATHWAY_VIA_PKC_AND_MAPK	0.19	0.942791	1
KEGG_INSULIN_SIGNALING_PATHWAY	0.19	0.945924	1
KEGG_PEROXISOME	0.19	0.996384	1
GO_PURINE_NUCLEOSIDE_BISPHOSPHATE_METABOLIC_PROCESS	0.190763	0.936995	1
GO_HEPARAN_SULFATE_PROTEOGLYCAN_METABOLIC_PROCESS	0.190909	0.913301	1
GO_MULTICELLULAR_ORGANISM_REPRODUCTION	0.191	0.999365	1
GO_NEGATIVE_REGULATION_OF_RESPONSE_TO_EXTERNAL_STIMULUS	0.191	1	1
REACTOME_RNA_POL_II_PRE_TRANSCRIPTION_EVENTS	0.191191	1	1
GO_REGULATION_OF_ENDOTHELIAL_CELL_APOPTOTIC_PROCESS	0.191383	0.942034	1
GO_LONG_CHAIN_FATTY_ACID_METABOLIC_PROCESS	0.192	0.985355	1
GO_REGULATION_OF_STRESS_ACTIVATED_PROTEIN_KINASE_SIGNALING_CASCADE	0.192	0.998686	1
GO_POSITIVE_REGULATION_OF_LOCOMOTION	0.192	1	1
KEGG_HISTIDINE_METABOLISM	0.192073	1	1
GO_REGULATION_OF_MEMBRANE_LIPID_DISTRIBUTION	0.192192	0.939483	1
GO_REGULATION_OF_RESPONSE_TO_OXIDATIVE_STRESS	0.193	0.973747	1
GO_RIBONUCLEOSIDE_BISPHOSPHATE_BIOSYNTHETIC_PROCESS	0.193018	0.964204	1
GO_PHOTORECEPTOR_CONNECTING_CILIUM	0.19332	0.914671	1
GO_REGULATION_OF_PROTEIN_EXPORT_FROM_NUCLEUS	0.193387	0.935104	1
GO_HOMOPHILIC_CELL_ADHESION_VIA_PLASMA_MEMBRANE_ADHESION_MOLECULES	0.194	0.996453	1
GO_CARBOXYLIC_ACID_BIOSYNTHETIC_PROCESS	0.194	1	1
KEGG_TOLL_LIKE_RECEPTOR_SIGNALING_PATHWAY	0.195	0.97683	1
GO_EMBRYONIC_SKELETAL_SYSTEM_DEVELOPMENT	0.195	0.992759	1
GO_CILIUM_MORPHOGENESIS	0.195	0.99919	1
GO_REGULATION_OF_SYMBIOSIS_ENCOMPASSING_MUTUALISM_THROUGH_PARASITISM	0.195	1	1
GO_NUCLEAR_ENVELOPE	0.195	1	1
GO_RELEASE_OF_CYTOCHROME_C_FROM_MITOCHONDRIA	0.195147	0.919986	1
GO_LIPID_TRANSLOCATION	0.195675	0.915932	1
GO_EXCRETION	0.19596	0.913403	1
GO_HYDROLASE_ACTIVITY_ACTING_ON_GLYCOSYL_BONDS	0.196	0.992911	1
KEGG_VIBRIO_CHOLERAE_INFECTION	0.196	1	1
GO_NEGATIVE_REGULATION_OF_ENDOTHELIAL_CELL_MIGRATION	0.196393	0.948086	1
REACTOME_TIE2_SIGNALING	0.196466	1	1
GO_POSITIVE_REGULATION_OF_PROTEIN_EXPORT_FROM_NUCLEUS	0.196907	0.9395	1
GO_CYTOPLASMIC_VESICLE_PART	0.197	0.99705	1
GO_NEGATIVE_REGULATION_OF_CYTOKINE_PRODUCTION	0.197	1	1
GO_POSITIVE_REGULATION_OF_PROTEOLYSIS	0.197	1	1
GO_REGULATION_OF_CELLULAR_AMINE_METABOLIC_PROCESS	0.198	0.981116	1
KEGG_PARKINSONS_DISEASE	0.198	0.984475	1
GO_POSITIVE_REGULATION_OF_CELL_GROWTH	0.198	0.996161	1
REACTOME_TCR_SIGNALING	0.198198	1	1
REACTOME_MITOCHONDRIAL_TRNA_AMINOACYLATION	0.198795	1	1
KEGG_LONG_TERM_DEPRESSION	0.199	0.999761	1
GO_CELLULAR_CHEMICAL_HOMEOSTASIS	0.199	1	1
GO_COSTAMERE	0.199794	0.944577	1
GO_TRANSCRIPTION_FROM_RNA_POLYMERASE_I_PROMOTER	0.199799	0.944738	1
GO_NEGATIVE_REGULATION_OF_CELL_PROLIFERATION	0.2	0.99483	1
GO_CALCIUM_ION_TRANSMEMBRANE_TRANSPORT	0.2	0.996224	1
KEGG_GNRH_SIGNALING_PATHWAY	0.2	1	1
GO_ODONTOGENESIS_OF_DENTIN_CONTAINING_TOOTH	0.201	0.980523	1
GO_MIDBRAIN_DEVELOPMENT	0.202	0.98014	1
GO_NEGATIVE_REGULATION_OF_SECRETION	0.203	0.996735	1
GO_OXIDOREDUCTASE_ACTIVITY_ACTING_ON_PAIRED_DONORS_WITH_INCORPORATION_OR_REDUCTION_OF_MOLECULAR_OXYGEN_NAD_P_H_AS_ONE_DONOR_AND_INCORPORATION_OF_ONE_ATOM_OF_OXYGEN	0.203629	0.920383	1
REACTOME_NEURONAL_SYSTEM	0.204	0.931173	1
GO_NUCLEOSIDE_BISPHOSPHATE_METABOLIC_PROCESS	0.20402	0.935189	1
GO_GOLGI_TO_PLASMA_MEMBRANE_TRANSPORT	0.205	0.963016	1
GO_MONOVALENT_INORGANIC_CATION_TRANSPORT	0.205	1	1
GO_CYSTEINE_TYPE_ENDOPEPTIDASE_INHIBITOR_ACTIVITY_INVOLVED_IN_APOPTOTIC_PROCESS	0.205181	0.920081	1
GO_RECYCLING_ENDOSOME_MEMBRANE	0.205231	0.938439	1
GO_VOLTAGE_GATED_POTASSIUM_CHANNEL_ACTIVITY	0.205411	0.969339	1
REACTOME_IL_RECEPTOR_SHC_SIGNALING	0.205645	1	1
GO_LIPOSACCHARIDE_METABOLIC_PROCESS	0.206	0.997454	1
GO_JNK_CASCADE	0.206	1	1
GO_PEPTIDE_CATABOLIC_PROCESS	0.206091	0.917982	1
GO_BONE_MINERALIZATION	0.206413	0.948054	1
KEGG_WNT_SIGNALING_PATHWAY	0.207	0.936007	1
GO_MONOOXYGENASE_ACTIVITY	0.207	0.991247	1
GO_MYELOID_LEUKOCYTE_ACTIVATION	0.207	0.993434	1
GO_MITOCHONDRIAL_MEMBRANE_PART	0.207	0.995664	1
REACTOME_PI_METABOLISM	0.207	1	1
GO_NEGATIVE_REGULATION_OF_GTPASE_ACTIVITY	0.207207	0.966404	1
REACTOME_TRANSPORT_OF_MATURE_MRNA_DERIVED_FROM_AN_INTRONLESS_TRANSCRIPT	0.207207	1	1
GO_DRUG_TRANSPORT	0.207216	0.920535	1
GO_HYDROLASE_ACTIVITY_HYDROLYZING_N_GLYCOSYL_COMPOUNDS	0.207911	0.911356	1
GO_POSITIVE_REGULATION_OF_PEPTIDASE_ACTIVITY	0.208	0.998903	1
GO_REGENERATION	0.208	0.999074	1
GO_PYRIMIDINE_NUCLEOTIDE_BIOSYNTHETIC_PROCESS	0.208333	0.921263	1
PID_INSULIN_GLUCOSE_PATHWAY	0.208333	1	1
GO_RESPONSE_TO_HYDROGEN_PEROXIDE	0.209	0.996444	1
GO_INTRINSIC_APOPTOTIC_SIGNALING_PATHWAY	0.209	1	1
GO_INTRINSIC_COMPONENT_OF_ORGANELLE_MEMBRANE	0.209	1	1
GO_CELLULAR_CARBOHYDRATE_BIOSYNTHETIC_PROCESS	0.21	0.960913	1
REACTOME_REGULATION_OF_INSULIN_SECRETION	0.21	0.99742	1
GO_REGULATION_OF_INTERFERON_ALPHA_PRODUCTION	0.210363	0.917567	1
GO_EMBRYONIC_EYE_MORPHOGENESIS	0.21074	0.909753	1
GO_PHOSPHOLIPASE_C_ACTIVATING_G_PROTEIN_COUPLED_RECEPTOR_SIGNALING_PATHWAY	0.211	0.971898	1
REACTOME_SIGNALLING_TO_RAS	0.211111	1	1
GO_RIBONUCLEOSIDE_BISPHOSPHATE_METABOLIC_PROCESS	0.211211	0.943439	1
KEGG_GLYCINE_SERINE_AND_THREONINE_METABOLISM	0.211325	1	1
GO_REGULATION_OF_CATECHOLAMINE_SECRETION	0.211499	0.91595	1
PID_WNT_CANONICAL_PATHWAY	0.211656	1	1
KEGG_CELL_CYCLE	0.212	0.946812	1
GO_POSITIVE_REGULATION_OF_NUCLEOCYTOPLASMIC_TRANSPORT	0.212	0.999227	1
REACTOME_TRANSPORT_OF_MATURE_TRANSCRIPT_TO_CYTOPLASM	0.212	1	1
GO_NEGATIVE_REGULATION_OF_CELL_MATRIX_ADHESION	0.21206	0.923884	1
GO_REGULATION_OF_ASTROCYTE_DIFFERENTIATION	0.212526	0.914509	1
REACTOME_CYTOCHROME_P450_ARRANGED_BY_SUBSTRATE_TYPE	0.212551	1	1
GO_REGULATION_OF_DNA_TEMPLATED_TRANSCRIPTION_IN_RESPONSE_TO_STRESS	0.213	0.989346	1
GO_MICROTUBULE_BASED_PROCESS	0.213	0.995568	1
GO_REGULATION_OF_SYNAPSE_ORGANIZATION	0.213	0.998574	1
GO_RESPONSE_TO_IONIZING_RADIATION	0.213	0.999032	1
REACTOME_METABOLISM_OF_PROTEINS	0.214	0.945074	1
GO_CILIARY_PART	0.214	1	1
GO_PHOSPHATASE_ACTIVITY	0.214	1	1
GO_ENZYME_INHIBITOR_ACTIVITY	0.214	1	1
REACTOME_ACTIVATION_OF_NMDA_RECEPTOR_UPON_GLUTAMATE_BINDING_AND_POSTSYNAPTIC_EVENTS	0.21407	1	1
GO_POSITIVE_REGULATION_OF_PHOSPHOLIPASE_ACTIVITY	0.214214	0.963203	1
GO_T_CELL_RECEPTOR_COMPLEX	0.214433	0.926815	1
GO_REGULATION_OF_ERAD_PATHWAY	0.214859	0.938111	1
GO_BROWN_FAT_CELL_DIFFERENTIATION	0.214953	0.938528	1
GO_CELL_CELL_ADHESION	0.215	0.994599	1
GO_VASCULAR_PROCESS_IN_CIRCULATORY_SYSTEM	0.215	0.998246	1
GO_PROTEIN_SECRETION	0.215	0.999111	1
GO_RIBOSOME_BIOGENESIS	0.215	1	1
GO_PROTEIN_PHOSPHATASE_TYPE_2A_REGULATOR_ACTIVITY	0.215321	0.918895	1
REACTOME_MRNA_3_END_PROCESSING	0.215431	1	1
REACTOME_TRIF_MEDIATED_TLR3_SIGNALING	0.216	0.967567	1
GO_CHLORIDE_TRANSPORT	0.216	0.993949	1
GO_HEPARIN_BINDING	0.216	0.998828	1
GO_PLASMA_MEMBRANE_RAFT	0.216	1	1
GO_RESPONSE_TO_ALCOHOL	0.216	1	1
GO_REGULATION_OF_TYPE_I_INTERFERON_MEDIATED_SIGNALING_PATHWAY	0.216024	0.939406	1
GO_REGULATION_OF_CELLULAR_SENESCENCE	0.216244	0.915394	1
GO_RESPONSE_TO_IRON_ION	0.216298	0.969917	1
GO_CORE_PROMOTER_SEQUENCE_SPECIFIC_DNA_BINDING	0.217	0.997959	1
GO_SPERM_PART	0.217	0.999144	1
GO_R_SMAD_BINDING	0.217659	0.925802	1
GO_INTRACILIARY_TRANSPORT	0.217962	0.945238	1
GO_TRANSMISSION_OF_NERVE_IMPULSE	0.217962	0.955714	1
REACTOME_TOLL_RECEPTOR_CASCADES	0.218	0.946335	1
GO_DEPHOSPHORYLATION	0.218	1	1
GO_MORPHOGENESIS_OF_AN_EPITHELIUM	0.218	1	1
GO_DESMOSOME	0.21809	0.940329	1
GO_INTRAMOLECULAR_TRANSFERASE_ACTIVITY	0.21831	0.936776	1
GO_MITOCHONDRIAL_FUSION	0.218686	0.924331	1
GO_FATTY_ACID_CATABOLIC_PROCESS	0.219	0.994031	1
PID_P38_MK2_PATHWAY	0.219192	1	1
GO_RESPONSE_TO_ORGANOPHOSPHORUS	0.22	0.996744	1
GO_NEGATIVE_REGULATION_OF_SEQUENCE_SPECIFIC_DNA_BINDING_TRANSCRIPTION_FACTOR_ACTIVITY	0.22	0.999381	1
GO_REACTIVE_OXYGEN_SPECIES_METABOLIC_PROCESS	0.22	1	1
GO_LABYRINTHINE_LAYER_DEVELOPMENT	0.220441	0.972364	1
GO_REGULATION_OF_VASODILATION	0.220662	0.944598	1
GO_EMBRYONIC_ORGAN_DEVELOPMENT	0.221	1	1
GO_POLYOL_BIOSYNTHETIC_PROCESS	0.221994	0.909391	1
GO_RIBONUCLEOPROTEIN_COMPLEX_BIOGENESIS	0.222	0.994067	1
PID_ERBB1_INTERNALIZATION_PATHWAY	0.222	1	1
GO_MEMBRANE_BUDDING	0.222	1	1
GO_REGULATION_OF_BONE_RESORPTION	0.22211	0.903825	1
REACTOME_PHOSPHOLIPASE_C_MEDIATED_CASCADE	0.222445	1	1
GO_NEUTRAL_LIPID_METABOLIC_PROCESS	0.223	0.991378	1
GO_REGULATION_OF_MITOTIC_CELL_CYCLE	0.223	0.99458	1
GO_POSITIVE_REGULATION_OF_LIPID_METABOLIC_PROCESS	0.223	0.99896	1
GO_NUCLEAR_EUCHROMATIN	0.223124	0.915516	1
GO_CYSTEINE_TYPE_ENDOPEPTIDASE_INHIBITOR_ACTIVITY	0.223223	0.962503	1
GO_REGULATION_OF_CATENIN_IMPORT_INTO_NUCLEUS	0.22335	0.919345	1
GO_ANATOMICAL_STRUCTURE_MATURATION	0.223896	0.970234	1
GO_POSITIVE_REGULATION_OF_BLOOD_CIRCULATION	0.224	0.992898	1
GO_REGULATION_OF_CELLULAR_RESPONSE_TO_INSULIN_STIMULUS	0.224	0.995838	1
GO_AMINE_METABOLIC_PROCESS	0.224	0.996335	1
GO_FATTY_ACID_TRANSPORT	0.224224	0.990201	1
GO_NEUROTRANSMITTER_RECEPTOR_ACTIVITY	0.224365	0.92316	1
GO_PROTEIN_TRANSPORT_ALONG_MICROTUBULE	0.224798	0.946491	1
GO_RESPONSE_TO_GAMMA_RADIATION	0.225	0.990861	1
GO_MUCOPOLYSACCHARIDE_METABOLIC_PROCESS	0.225	0.997757	1
KEGG_N_GLYCAN_BIOSYNTHESIS	0.225225	1	1
BIOCARTA_MPR_PATHWAY	0.225677	1	1
PID_SMAD2_3PATHWAY	0.226203	1	1
GO_EPIDERMAL_CELL_DIFFERENTIATION	0.227	0.99977	1
GO_OXYGEN_BINDING	0.227043	0.947005	1
GO_PYRIMIDINE_NUCLEOSIDE_BIOSYNTHETIC_PROCESS	0.227178	0.927159	1
GO_ADENYLATE_CYCLASE_INHIBITING_G_PROTEIN_COUPLED_RECEPTOR_SIGNALING_PATHWAY	0.227455	0.963311	1
GO_REGULATION_OF_PLATELET_AGGREGATION	0.227508	0.913786	1
GO_POLYSACCHARIDE_METABOLIC_PROCESS	0.228	0.998716	1
GO_CELL_CHEMOTAXIS	0.228	0.998801	1
PID_MAPK_TRK_PATHWAY	0.228228	1	1
GO_CELLULAR_RESPONSE_TO_VIRUS	0.228484	0.917923	1
GO_TUMOR_NECROSIS_FACTOR_RECEPTOR_BINDING	0.2286	0.916023	1
REACTOME_ABC_FAMILY_PROTEINS_MEDIATED_TRANSPORT	0.2286	1	1
GO_ATPASE_REGULATOR_ACTIVITY	0.228831	0.961291	1
GO_ORGANIC_HYDROXY_COMPOUND_TRANSPORT	0.229	0.99667	1
GO_CELLULAR_CARBOHYDRATE_METABOLIC_PROCESS	0.229	1	1
GO_CILIARY_MEMBRANE	0.23	0.986809	1
PID_RET_PATHWAY	0.23	1	1
REACTOME_ERK_MAPK_TARGETS	0.230297	1	1
KEGG_PROSTATE_CANCER	0.231	0.943789	1
GO_SINGLE_ORGANISM_CELL_ADHESION	0.231	0.99691	1
GO_POSITIVE_REGULATION_OF_CYTOKINE_SECRETION	0.231	1	1
GO_REGULATION_OF_PHOSPHATASE_ACTIVITY	0.231	1	1
GO_DIVALENT_INORGANIC_CATION_HOMEOSTASIS	0.231	1	1
PID_LYSOPHOSPHOLIPID_PATHWAY	0.232	0.934741	1
GO_POSITIVE_REGULATION_OF_INTERLEUKIN_10_PRODUCTION	0.232794	0.937948	1
REACTOME_MYD88_MAL_CASCADE_INITIATED_ON_PLASMA_MEMBRANE	0.233	0.937968	1
GO_HISTONE_KINASE_ACTIVITY	0.233402	0.91266	1
REACTOME_INFLUENZA_VIRAL_RNA_TRANSCRIPTION_AND_REPLICATION	0.234	0.956591	1
GO_SPECIFICATION_OF_SYMMETRY	0.234	0.997782	1
GO_PROTEIN_PEPTIDYL_PROLYL_ISOMERIZATION	0.234171	0.963778	1
GO_INTRACILIARY_TRANSPORT_PARTICLE	0.23494	0.955998	1
GO_MRNA_METABOLIC_PROCESS	0.235	0.990538	1
GO_MRNA_3_END_PROCESSING	0.235	0.99636	1
GO_CILIUM_ORGANIZATION	0.235	1	1
BIOCARTA_FCER1_PATHWAY	0.235235	0.997686	1
GO_REGULATION_OF_TRANSLATIONAL_ELONGATION	0.235592	0.947371	1
GO_POSITIVE_REGULATION_OF_CYCLIN_DEPENDENT_PROTEIN_KINASE_ACTIVITY	0.235944	0.966632	1
GO_LOCALIZATION_WITHIN_MEMBRANE	0.236	0.997687	1
GO_MUSCLE_TISSUE_DEVELOPMENT	0.236	1	1
GO_CELL_FATE_COMMITMENT_INVOLVED_IN_FORMATION_OF_PRIMARY_GERM_LAYER	0.236438	0.908336	1
REACTOME_SIGNALING_BY_NOTCH	0.237	0.94133	1
KEGG_INOSITOL_PHOSPHATE_METABOLISM	0.237	0.990376	1
GO_CELL_PROJECTION_ASSEMBLY	0.237	1	1
GO_GENERATION_OF_PRECURSOR_METABOLITES_AND_ENERGY	0.237	1	1
GO_REGULATION_OF_INTERLEUKIN_2_PRODUCTION	0.237237	0.980699	1
GO_REGULATION_OF_POTASSIUM_ION_TRANSMEMBRANE_TRANSPORT	0.238	0.961472	1
REACTOME_PEPTIDE_CHAIN_ELONGATION	0.238	0.964784	1
BIOCARTA_PROTEASOME_PATHWAY	0.238143	1	1
GO_NEGATIVE_REGULATION_OF_BLOOD_PRESSURE	0.238625	0.965081	1
GO_ENDOPLASMIC_RETICULUM_ORGANIZATION	0.238716	0.973736	1
REACTOME_LATE_PHASE_OF_HIV_LIFE_CYCLE	0.239	0.929078	1
GO_PROTEASOMAL_PROTEIN_CATABOLIC_PROCESS	0.239	1	1
GO_LIPID_OXIDATION	0.24	0.999553	1
REACTOME_GABA_RECEPTOR_ACTIVATION	0.240081	1	1
GO_ADENYLYLTRANSFERASE_ACTIVITY	0.240161	0.969761	1
GO_VERY_LONG_CHAIN_FATTY_ACID_METABOLIC_PROCESS	0.240404	0.949121	1
GO_NEGATIVE_REGULATION_OF_AXON_EXTENSION	0.240722	0.960004	1
GO_CELLULAR_AMINO_ACID_METABOLIC_PROCESS	0.241	0.993866	1
GO_PRODUCTION_OF_MOLECULAR_MEDIATOR_OF_IMMUNE_RESPONSE	0.242	1	1
GO_LIGASE_ACTIVITY_FORMING_CARBON_SULFUR_BONDS	0.242728	0.975635	1
GO_POLYSACCHARIDE_BIOSYNTHETIC_PROCESS	0.243	0.985733	1
GO_EXTRINSIC_COMPONENT_OF_CYTOPLASMIC_SIDE_OF_PLASMA_MEMBRANE	0.243	0.998256	1
REACTOME_SIGNALING_BY_CONSTITUTIVELY_ACTIVE_EGFR	0.243655	1	1
GO_REGULATION_OF_INTRINSIC_APOPTOTIC_SIGNALING_PATHWAY_BY_P53_CLASS_MEDIATOR	0.243979	0.908359	1
GO_REGULATION_OF_GROWTH	0.244	0.987229	1
GO_ACETYLGLUCOSAMINYLTRANSFERASE_ACTIVITY	0.244244	0.980537	1
GO_REGULATION_OF_ESTABLISHMENT_OF_PROTEIN_LOCALIZATION_TO_PLASMA_MEMBRANE	0.245	0.995654	1
GO_PROTEIN_FOLDING	0.245	1	1
REACTOME_CD28_DEPENDENT_PI3K_AKT_SIGNALING	0.245685	1	1
PID_AJDISS_2PATHWAY	0.246	0.954848	1
GO_GROWTH_FACTOR_ACTIVITY	0.246	0.994489	1
GO_PHAGOCYTOSIS	0.246	1	1
GO_MONOSACCHARIDE_BINDING	0.247	0.999642	1
GO_TRANSLATIONAL_INITIATION	0.247	1	1
GO_REGULATION_OF_PROTEIN_KINASE_B_SIGNALING	0.247	1	1
GO_HEXOSE_METABOLIC_PROCESS	0.247	1	1
GO_RESPONSE_TO_METAL_ION	0.247	1	1
BIOCARTA_GH_PATHWAY	0.247743	1	1
PID_GLYPICAN_1PATHWAY	0.247984	1	1
PID_TCR_PATHWAY	0.248	0.943931	1
GO_REGULATION_OF_DEPHOSPHORYLATION	0.248	1	1
GO_NEGATIVE_REGULATION_OF_CELL_CYCLE_PROCESS	0.248	1	1
REACTOME_INTERACTIONS_OF_VPR_WITH_HOST_CELLULAR_PROTEINS	0.248497	1	1
GO_CIS_TRANS_ISOMERASE_ACTIVITY	0.249	0.972169	1
GO_POSITIVE_REGULATION_OF_EXTRINSIC_APOPTOTIC_SIGNALING_PATHWAY	0.249	0.992051	1
GO_PHOSPHATIDYLINOSITOL_3_KINASE_ACTIVITY	0.249	1	1
GO_EPIDERMIS_DEVELOPMENT	0.249	1	1
GO_SKELETAL_MUSCLE_CELL_DIFFERENTIATION	0.249249	0.993389	1
GO_EMBRYONIC_PATTERN_SPECIFICATION	0.249249	0.995582	1
GO_REGULATION_OF_FIBROBLAST_GROWTH_FACTOR_RECEPTOR_SIGNALING_PATHWAY	0.249487	0.935413	1
GO_REGULATION_OF_CELL_PROJECTION_ORGANIZATION	0.25	0.992792	1
GO_DNA_INTEGRITY_CHECKPOINT	0.25	1	1
KEGG_BIOSYNTHESIS_OF_UNSATURATED_FATTY_ACIDS	0.250253	1	1
PID_FCER1_PATHWAY	0.251	0.940859	1
BIOCARTA_KERATINOCYTE_PATHWAY	0.251	0.987686	1
KEGG_ALDOSTERONE_REGULATED_SODIUM_REABSORPTION	0.251	1	1
GO_LEUKOTRIENE_METABOLIC_PROCESS	0.251012	0.969283	1
BIOCARTA_IL6_PATHWAY	0.251777	1	1
GO_INTERCALATED_DISC	0.252	0.994556	1
ST_PHOSPHOINOSITIDE_3_KINASE_PATHWAY	0.252	1	1
GO_GLYCOPROTEIN_BINDING	0.252	1	1
GO_RESPONSE_TO_ENDOPLASMIC_RETICULUM_STRESS	0.252	1	1
REACTOME_CLEAVAGE_OF_GROWING_TRANSCRIPT_IN_THE_TERMINATION_REGION_	0.252252	1	1
GO_POSITIVE_REGULATION_OF_RESPONSE_TO_CYTOKINE_STIMULUS	0.252546	0.962172	1
KEGG_B_CELL_RECEPTOR_SIGNALING_PATHWAY	0.253	0.947881	1
KEGG_RIBOSOME	0.253	0.97871	1
GO_NEGATIVE_REGULATION_OF_MUSCLE_CELL_APOPTOTIC_PROCESS	0.253535	0.972833	1
GO_POSITIVE_REGULATION_OF_FILOPODIUM_ASSEMBLY	0.253579	0.945461	1
REACTOME_MITOTIC_G1_G1_S_PHASES	0.254	0.957611	1
GO_REGULATION_OF_LIPID_METABOLIC_PROCESS	0.254	0.995287	1
GO_SNRNA_PROCESSING	0.254167	0.945047	1
GO_QUINONE_METABOLIC_PROCESS	0.254527	0.963796	1
GO_MULTI_ORGANISM_MEMBRANE_ORGANIZATION	0.254527	0.968577	1
NABA_ECM_REGULATORS	0.255	0.962785	1
GO_INTRINSIC_APOPTOTIC_SIGNALING_PATHWAY_IN_RESPONSE_TO_DNA_DAMAGE	0.255	0.995704	1
GO_RESPONSE_TO_AXON_INJURY	0.255255	0.991397	1
GO_RESPONSE_TO_X_RAY	0.255511	0.974987	1
BIOCARTA_BCR_PATHWAY	0.255511	1	1
GO_EMBRYONIC_ORGAN_MORPHOGENESIS	0.256	1	1
KEGG_HUNTINGTONS_DISEASE	0.257	0.953765	1
GO_REGULATION_OF_VACUOLAR_TRANSPORT	0.257805	0.980706	1
GO_I_BAND	0.258	1	1
REACTOME_TRAF6_MEDIATED_INDUCTION_OF_NFKB_AND_MAP_KINASES_UPON_TLR7_8_OR_9_ACTIVATION	0.259	0.926834	1
PID_A6B1_A6B4_INTEGRIN_PATHWAY	0.259	0.949299	1
PID_LKB1_PATHWAY	0.259	0.950571	1
GO_POSITIVE_REGULATION_OF_CELLULAR_COMPONENT_BIOGENESIS	0.259	0.994247	1
GO_CELL_ACTIVATION_INVOLVED_IN_IMMUNE_RESPONSE	0.259	1	1
GO_RESPONSE_TO_FIBROBLAST_GROWTH_FACTOR	0.259	1	1
GO_PROTEASE_BINDING	0.259	1	1
GO_SPHINGOLIPID_METABOLIC_PROCESS	0.259	1	1
BIOCARTA_ETS_PATHWAY	0.259259	1	1
REACTOME_POST_NMDA_RECEPTOR_ACTIVATION_EVENTS	0.259858	1	1
BIOCARTA_IL2_PATHWAY	0.259939	1	1
GO_NEGATIVE_REGULATION_OF_PROTEIN_MODIFICATION_PROCESS	0.26	0.984875	1
GO_TISSUE_MORPHOGENESIS	0.26	0.990687	1
GO_POSITIVE_REGULATION_OF_CYCLIC_NUCLEOTIDE_METABOLIC_PROCESS	0.26	0.998241	1
GO_REGULATION_OF_COAGULATION	0.26	1	1
GO_T_CELL_DIFFERENTIATION	0.26	1	1
GO_REGULATION_OF_VIRAL_ENTRY_INTO_HOST_CELL	0.260302	0.965856	1
GO_GLYCOGEN_BIOSYNTHETIC_PROCESS	0.260385	0.972077	1
REACTOME_G_ALPHA_Q_SIGNALLING_EVENTS	0.261	0.925725	1
REACTOME_NFKB_AND_MAP_KINASES_ACTIVATION_MEDIATED_BY_TLR4_SIGNALING_REPERTOIRE	0.261	0.941493	1
GO_VESICLE_MEMBRANE	0.261	0.98731	1
GO_NUCLEOSIDE_PHOSPHATE_CATABOLIC_PROCESS	0.261	0.99791	1
GO_MEMBRANE_FUSION	0.261	1	1
GO_NEGATIVE_REGULATION_OF_MUSCLE_TISSUE_DEVELOPMENT	0.261134	0.97363	1
REACTOME_AMINO_ACID_AND_OLIGOPEPTIDE_SLC_TRANSPORTERS	0.261261	0.980644	1
REACTOME_IL_2_SIGNALING	0.262525	1	1
GO_SIGNAL_TRANSDUCTION_BY_P53_CLASS_MEDIATOR	0.263	1	1
GO_RESPONSE_TO_OXIDATIVE_STRESS	0.264	0.993944	1
GO_EXTRACELLULAR_MATRIX_BINDING	0.264	0.999933	1
GO_REGULATION_OF_NEUROTRANSMITTER_LEVELS	0.264	1	1
GO_REGULATION_OF_SYNAPSE_STRUCTURE_OR_ACTIVITY	0.264	1	1
GO_REGULATION_OF_ORGAN_MORPHOGENESIS	0.264	1	1
GO_PHOTORECEPTOR_CELL_MAINTENANCE	0.264113	0.970585	1
GO_POSITIVE_REGULATION_OF_MRNA_3_END_PROCESSING	0.264132	0.927938	1
REACTOME_RESPIRATORY_ELECTRON_TRANSPORT_ATP_SYNTHESIS_BY_CHEMIOSMOTIC_COUPLING_AND_HEAT_PRODUCTION_BY_UNCOUPLING_PROTEINS_	0.265	0.950683	1
GO_COATED_VESICLE	0.265	1	1
GO_SPERM_MOTILITY	0.265705	0.964658	1
GO_ERBB2_SIGNALING_PATHWAY	0.266	0.998361	1
GO_ACTIN_MYOSIN_FILAMENT_SLIDING	0.266531	0.969818	1
GO_MODULATION_OF_EXCITATORY_POSTSYNAPTIC_POTENTIAL	0.26694	0.966539	1
GO_REGULATION_OF_LYASE_ACTIVITY	0.267	0.997344	1
GO_REGULATION_OF_TYROSINE_PHOSPHORYLATION_OF_STAT_PROTEIN	0.267	1	1
GO_PHOSPHATIDYLINOSITOL_METABOLIC_PROCESS	0.267	1	1
GO_REGULATION_OF_INTERLEUKIN_4_PRODUCTION	0.267276	0.968944	1
GO_POSITIVE_REGULATION_OF_LYMPHOCYTE_MIGRATION	0.267548	0.970548	1
REACTOME_ASPARAGINE_N_LINKED_GLYCOSYLATION	0.268	0.925721	1
GO_TRANSFORMING_GROWTH_FACTOR_BETA_RECEPTOR_BINDING	0.268	0.992308	1
GO_PROTEIN_HETERODIMERIZATION_ACTIVITY	0.268	0.995248	1
GO_CELLULAR_PROTEIN_COMPLEX_DISASSEMBLY	0.268	1	1
GO_REGULATION_OF_PEPTIDYL_TYROSINE_PHOSPHORYLATION	0.268	1	1
GO_REGULATION_OF_ENDOCYTOSIS	0.268	1	1
GO_GLUTATHIONE_TRANSFERASE_ACTIVITY	0.268566	0.964767	1
GO_CELL_CYCLE_CHECKPOINT	0.269	0.996822	1
GO_REGULATION_OF_SIGNAL_TRANSDUCTION_BY_P53_CLASS_MEDIATOR	0.269	1	1
GO_NEGATIVE_REGULATION_OF_ENDOCYTOSIS	0.269076	0.989818	1
GO_POSITIVE_REGULATION_OF_BMP_SIGNALING_PATHWAY	0.269889	0.975529	1
GO_PROSTAGLANDIN_METABOLIC_PROCESS	0.26997	0.964453	1
GO_CLUSTER_OF_ACTIN_BASED_CELL_PROJECTIONS	0.27	1	1
GO_NUCLEUS_ORGANIZATION	0.271	1	1
GO_NEGATIVE_REGULATION_OF_LOCOMOTION	0.271	1	1
GO_INNERVATION	0.271605	0.97047	1
GO_CALCIUM_CHANNEL_REGULATOR_ACTIVITY	0.27163	0.96713	1
REACTOME_METABOLISM_OF_LIPIDS_AND_LIPOPROTEINS	0.272	0.942596	1
GO_ACTIVATION_OF_IMMUNE_RESPONSE	0.272	0.982455	1
GO_GLYCEROLIPID_METABOLIC_PROCESS	0.272	0.994041	1
GO_POSTSYNAPSE	0.272	0.995135	1
GO_CARBON_OXYGEN_LYASE_ACTIVITY	0.272	0.998394	1
GO_CELL_DIFFERENTIATION_INVOLVED_IN_EMBRYONIC_PLACENTA_DEVELOPMENT	0.272543	0.969171	1
GO_CELLULAR_METABOLIC_COMPOUND_SALVAGE	0.272818	0.991909	1
GO_MUSCLE_FILAMENT_SLIDING	0.272912	0.962217	1
GO_RNA_SPLICING	0.273	0.993809	1
GO_PHOSPHATIDYLINOSITOL_3_PHOSPHATE_BIOSYNTHETIC_PROCESS	0.273	0.995786	1
GO_CALCIUM_ION_TRANSMEMBRANE_TRANSPORTER_ACTIVITY	0.273	1	1
GO_REGULATION_OF_GLUCOSE_TRANSPORT	0.273	1	1
BIOCARTA_EPO_PATHWAY	0.27376	1	1
GO_GLYCOSYL_COMPOUND_METABOLIC_PROCESS	0.274	0.99463	1
GO_RNA_POLYMERASE_II_TRANSCRIPTION_FACTOR_BINDING	0.274	1	1
REACTOME_CREB_PHOSPHORYLATION_THROUGH_THE_ACTIVATION_OF_RAS	0.274309	1	1
GO_REGULATION_OF_CELL_CELL_ADHESION	0.275	0.989844	1
GO_NEGATIVE_REGULATION_OF_DNA_REPLICATION	0.275	1	1
GO_POSITIVE_REGULATION_OF_AUTOPHAGY	0.275	1	1
GO_ENDOPLASMIC_RETICULUM_GOLGI_INTERMEDIATE_COMPARTMENT	0.275	1	1
PID_BMP_PATHWAY	0.275828	1	1
GO_RESPONSE_TO_CALCIUM_ION	0.276	1	1
BIOCARTA_AT1R_PATHWAY	0.276276	0.998551	1
GO_NEGATIVE_REGULATION_OF_MUSCLE_ORGAN_DEVELOPMENT	0.276423	0.990481	1
GO_DEOXYRIBOSE_PHOSPHATE_CATABOLIC_PROCESS	0.276465	0.96392	1
GO_PROTEASOME_ACCESSORY_COMPLEX	0.277146	0.960855	1
GO_ENDOTHELIAL_CELL_DEVELOPMENT	0.277277	0.996222	1
GO_REGULATION_OF_GLUCOSE_IMPORT	0.277277	0.998734	1
GO_TRANSFERASE_ACTIVITY_TRANSFERRING_GLYCOSYL_GROUPS	0.278	0.994573	1
GO_CYTOPLASMIC_MICROTUBULE	0.278	0.998758	1
GO_REGULATION_OF_LIPASE_ACTIVITY	0.278	1	1
PID_THROMBIN_PAR1_PATHWAY	0.279	0.946507	1
GO_REGULATION_OF_CELL_ACTIVATION	0.279	0.98465	1
GO_ENDOPEPTIDASE_ACTIVITY	0.279	0.987012	1
GO_UBIQUITIN_LIKE_PROTEIN_TRANSFERASE_ACTIVITY	0.279	0.987288	1
GO_ORGANIC_HYDROXY_COMPOUND_CATABOLIC_PROCESS	0.279	0.998506	1
PID_ALPHA_SYNUCLEIN_PATHWAY	0.279559	1	1
GO_NITROGEN_COMPOUND_TRANSPORT	0.28	0.982327	1
PID_ERBB4_PATHWAY	0.28	0.983338	1
KEGG_VASOPRESSIN_REGULATED_WATER_REABSORPTION	0.28	0.997842	1
GO_DISULFIDE_OXIDOREDUCTASE_ACTIVITY	0.280083	0.970564	1
GO_REGULATION_OF_T_CELL_MIGRATION	0.280576	0.963671	1
GO_ALCOHOL_BINDING	0.281	0.999499	1
GO_CHEMOREPELLENT_ACTIVITY	0.28125	0.990424	1
GO_REGULATION_OF_ACTIN_FILAMENT_BASED_MOVEMENT	0.281407	0.994819	1
GO_TRANSCRIPTION_FACTOR_ACTIVITY_PROTEIN_BINDING	0.282	0.984897	1
GO_LEUKOCYTE_CELL_CELL_ADHESION	0.282	0.993348	1
GO_CELL_MATURATION	0.282	1	1
GO_REGULATION_OF_PROTEIN_IMPORT	0.282	1	1
GO_POSITIVE_REGULATION_OF_DNA_TEMPLATED_TRANSCRIPTION_INITIATION	0.282051	0.971597	1
GO_G_PROTEIN_COUPLED_AMINE_RECEPTOR_ACTIVITY	0.282158	0.968372	1
GO_CHLORIDE_CHANNEL_COMPLEX	0.282258	0.991253	1
GO_NEURAL_NUCLEUS_DEVELOPMENT	0.282282	0.997991	1
GO_INTERSPECIES_INTERACTION_BETWEEN_ORGANISMS	0.283	0.982682	1
GO_MICROTUBULE_CYTOSKELETON_ORGANIZATION	0.283	0.986821	1
GO_REGULATION_OF_CELL_CYCLE_PHASE_TRANSITION	0.283	0.990438	1
GO_AMINO_ACID_TRANSMEMBRANE_TRANSPORT	0.283	0.996009	1
GO_TRANSITION_METAL_ION_HOMEOSTASIS	0.283	1	1
GO_NEGATIVE_REGULATION_OF_CELL_ACTIVATION	0.283	1	1
PID_FAS_PATHWAY	0.283283	0.973448	1
GO_INOSITOL_PHOSPHATE_METABOLIC_PROCESS	0.284	1	1
GO_NEGATIVE_REGULATION_OF_VIRAL_TRANSCRIPTION	0.284125	0.989363	1
GO_NEGATIVE_REGULATION_OF_MUSCLE_CONTRACTION	0.284413	0.973147	1
GO_NECROPTOTIC_PROCESS	0.285128	0.969018	1
GO_PLASMA_MEMBRANE_PROTEIN_COMPLEX	0.286	0.985564	1
GO_RESPONSE_TO_VITAMIN	0.286	1	1
GO_UROGENITAL_SYSTEM_DEVELOPMENT	0.287	0.987777	1
GO_REGULATION_OF_INTERLEUKIN_1_PRODUCTION	0.287	0.996588	1
GO_PROTEIN_HETEROTETRAMERIZATION	0.287602	0.973045	1
GO_POSITIVE_REGULATION_OF_CELL_ADHESION	0.288	0.987241	1
GO_REGULATION_OF_NEURON_DEATH	0.288	0.994728	1
GO_REGULATION_OF_CELL_PROJECTION_ASSEMBLY	0.288	1	1
GO_POSITIVE_REGULATION_OF_ACTIVATED_T_CELL_PROLIFERATION	0.288481	0.962244	1
REACTOME_METABOLISM_OF_RNA	0.289	0.956991	1
GO_REGULATION_OF_CELL_MORPHOGENESIS_INVOLVED_IN_DIFFERENTIATION	0.289	0.986027	1
GO_RESPONSE_TO_GLUCAGON	0.289	0.987256	1
GO_ENDOCYTIC_VESICLE	0.289	0.994642	1
GO_RRNA_METABOLIC_PROCESS	0.29	0.992294	1
GO_GENE_SILENCING_BY_RNA	0.29	1	1
GO_RNA_POLYMERASE_CORE_ENZYME_BINDING	0.290224	0.995578	1
GO_CELL_SURFACE	0.291	0.984654	1
GO_CELLULAR_MACROMOLECULAR_COMPLEX_ASSEMBLY	0.291	0.985357	1
GO_CYCLIC_NUCLEOTIDE_MEDIATED_SIGNALING	0.291	0.997172	1
GO_TETRAPYRROLE_BINDING	0.291	1	1
GO_POSITIVE_REGULATION_OF_NF_KAPPAB_TRANSCRIPTION_FACTOR_ACTIVITY	0.291	1	1
GO_TISSUE_REGENERATION	0.291583	0.998172	1
GO_CALCIUM_CHANNEL_COMPLEX	0.291583	1	1
GO_NUCLEOID	0.292	0.994253	1
GO_MITOCHONDRIAL_RESPIRATORY_CHAIN_COMPLEX_ASSEMBLY	0.292	0.997362	1
GO_ALPHA_AMINO_ACID_BIOSYNTHETIC_PROCESS	0.292	1	1
GO_PHOSPHATE_TRANSMEMBRANE_TRANSPORTER_ACTIVITY	0.292044	0.993445	1
GO_POSITIVE_REGULATION_OF_DNA_REPAIR	0.292585	1	1
PID_S1P_S1P3_PATHWAY	0.292757	0.951996	1
GO_APOPTOTIC_SIGNALING_PATHWAY	0.293	0.990879	1
GO_DIOXYGENASE_ACTIVITY	0.293	1	1
GO_REGULATION_OF_FATTY_ACID_BIOSYNTHETIC_PROCESS	0.293173	0.998077	1
GO_HYDROGEN_PEROXIDE_METABOLIC_PROCESS	0.293333	0.964202	1
GO_CELLULAR_ALDEHYDE_METABOLIC_PROCESS	0.294	0.999955	1
GO_REGULATION_OF_SPROUTING_ANGIOGENESIS	0.294118	0.987149	1
GO_GLUCAN_BIOSYNTHETIC_PROCESS	0.294964	0.974727	1
GO_REGULATION_OF_POTASSIUM_ION_TRANSPORT	0.295	1	1
GO_BLASTOCYST_FORMATION	0.295181	0.994351	1
GO_THYMOCYTE_AGGREGATION	0.295295	0.998892	1
BIOCARTA_IGF1R_PATHWAY	0.295363	0.994393	1
GO_PHOSPHOLIPASE_A2_ACTIVITY	0.295385	0.97822	1
GO_POSITIVE_REGULATION_OF_MULTI_ORGANISM_PROCESS	0.296	0.999248	1
GO_CLATHRIN_COATED_VESICLE	0.296	0.999824	1
GO_BLASTOCYST_DEVELOPMENT	0.296	1	1
GO_TRANSITION_METAL_ION_TRANSPORT	0.296	1	1
GO_NONMOTILE_PRIMARY_CILIUM_ASSEMBLY	0.296523	0.961038	1
REACTOME_GLYCOSPHINGOLIPID_METABOLISM	0.296891	0.945895	1
GO_ANCHORED_COMPONENT_OF_PLASMA_MEMBRANE	0.296891	0.996629	1
GO_REGULATION_OF_PROTEIN_EXIT_FROM_ENDOPLASMIC_RETICULUM	0.296989	0.974708	1
REACTOME_SIGNALING_BY_ERBB2	0.297	0.956801	1
PID_ER_NONGENOMIC_PATHWAY	0.297297	0.938837	1
REACTOME_VIF_MEDIATED_DEGRADATION_OF_APOBEC3G	0.297297	0.945782	1
GO_T_CELL_DIFFERENTIATION_IN_THYMUS	0.297297	0.999472	1
GO_ION_GATED_CHANNEL_ACTIVITY	0.297787	0.991766	1
GO_MULTICELLULAR_ORGANISM_AGING	0.297959	0.993915	1
GO_PALATE_DEVELOPMENT	0.298	0.998783	1
GO_PHOSPHATIDYLCHOLINE_ACYL_CHAIN_REMODELING	0.298554	0.975509	1
GO_SYMBIOSIS_ENCOMPASSING_MUTUALISM_THROUGH_PARASITISM	0.299	0.981056	1
GO_NEGATIVE_REGULATION_OF_APOPTOTIC_SIGNALING_PATHWAY	0.299	0.994008	1
GO_NUCLEAR_CHROMOSOME_SEGREGATION	0.299	0.994235	1
GO_KERATAN_SULFATE_METABOLIC_PROCESS	0.299	0.996482	1
GO_VESICLE_COAT	0.299	0.998107	1
GO_HYDROLASE_ACTIVITY_HYDROLYZING_O_GLYCOSYL_COMPOUNDS	0.299	1	1
GO_PROTEIN_LIPID_COMPLEX_SUBUNIT_ORGANIZATION	0.299595	0.995178	1
GO_REGULATION_OF_PEPTIDASE_ACTIVITY	0.3	0.986532	1
GO_NLS_BEARING_PROTEIN_IMPORT_INTO_NUCLEUS	0.3	0.987617	1
GO_PROTEIN_HOMOTETRAMERIZATION	0.3	1	1
GO_NUCLEAR_MATRIX	0.3	1	1
GO_ORGANELLE_FUSION	0.3	1	1
REACTOME_DAG_AND_IP3_SIGNALING	0.300601	0.959551	1
GO_EMBRYONIC_MORPHOGENESIS	0.301	0.982969	1
GO_MICROBODY_MEMBRANE	0.301	1	1
GO_CELLULAR_RESPONSE_TO_LIGHT_STIMULUS	0.301	1	1
GO_REGULATION_OF_OXIDATIVE_STRESS_INDUCED_CELL_DEATH	0.301301	0.998041	1
REACTOME_METAL_ION_SLC_TRANSPORTERS	0.301769	1	1
GO_REGULATION_OF_B_CELL_ACTIVATION	0.302	1	1
GO_REGULATION_OF_RESPONSE_TO_REACTIVE_OXYGEN_SPECIES	0.302231	0.990489	1
GO_CYTOSKELETAL_ADAPTOR_ACTIVITY	0.302686	0.975349	1
GO_REGULATION_OF_CHOLESTEROL_METABOLIC_PROCESS	0.302725	0.987815	1
GO_MITOCHONDRIAL_RNA_METABOLIC_PROCESS	0.302817	0.988331	1
REACTOME_GLUTATHIONE_CONJUGATION	0.302999	1	1
REACTOME_TRANSPORT_OF_RIBONUCLEOPROTEINS_INTO_THE_HOST_NUCLEUS	0.303518	0.93665	1
GO_PLASMA_MEMBRANE_RECEPTOR_COMPLEX	0.304	0.994138	1
GO_REGULATION_OF_ATPASE_ACTIVITY	0.304	0.999174	1
GO_DENDRITIC_CELL_DIFFERENTIATION	0.30404	0.993873	1
GO_REGULATION_OF_POTASSIUM_ION_TRANSMEMBRANE_TRANSPORTER_ACTIVITY	0.304743	0.99932	1
GO_NEGATIVE_REGULATION_OF_BLOOD_CIRCULATION	0.304878	0.994395	1
GO_POTASSIUM_CHANNEL_REGULATOR_ACTIVITY	0.304915	0.99981	1
REACTOME_PLC_BETA_MEDIATED_EVENTS	0.305	0.944303	1
GO_RESPONSE_TO_BACTERIUM	0.305	0.984941	1
GO_PHOSPHATIDYLINOSITOL_KINASE_ACTIVITY	0.305	1	1
GO_REGULATION_OF_EXTRINSIC_APOPTOTIC_SIGNALING_PATHWAY_VIA_DEATH_DOMAIN_RECEPTORS	0.305	1	1
GO_PROTEIN_LOCALIZATION_TO_MITOCHONDRION	0.305	1	1
REACTOME_GABA_B_RECEPTOR_ACTIVATION	0.305102	1	1
GO_FATTY_ACYL_COA_BINDING	0.305136	0.996958	1
GO_COA_HYDROLASE_ACTIVITY	0.30547	0.976447	1
GO_AMINO_SUGAR_METABOLIC_PROCESS	0.306	0.998517	1
GO_INTRINSIC_APOPTOTIC_SIGNALING_PATHWAY_BY_P53_CLASS_MEDIATOR	0.306	1	1
REACTOME_PROLONGED_ERK_ACTIVATION_EVENTS	0.306039	1	1
GO_SPLICEOSOMAL_SNRNP_ASSEMBLY	0.306613	1	1
REACTOME_SIGNALING_BY_INSULIN_RECEPTOR	0.307	0.95907	1
GO_TRANS_GOLGI_NETWORK	0.307	0.99416	1
GO_PROTEOGLYCAN_METABOLIC_PROCESS	0.307	1	1
KEGG_GLYCOLYSIS_GLUCONEOGENESIS	0.308	0.926935	1
KEGG_VASCULAR_SMOOTH_MUSCLE_CONTRACTION	0.308	0.954251	1
GO_REGULATION_OF_ACTION_POTENTIAL	0.308927	1	1
KEGG_HEDGEHOG_SIGNALING_PATHWAY	0.309	0.927854	1
GO_NEGATIVE_REGULATION_OF_RESPONSE_TO_WOUNDING	0.309	0.994568	1
GO_NUCLEOTIDE_EXCISION_REPAIR	0.309	0.999682	1
BIOCARTA_MITOCHONDRIA_PATHWAY	0.309375	1	1
REACTOME_CHOLESTEROL_BIOSYNTHESIS	0.309499	0.982227	1
KEGG_BUTANOATE_METABOLISM	0.309548	0.933618	1
REACTOME_AQUAPORIN_MEDIATED_TRANSPORT	0.309619	0.944109	1
GO_NEGATIVE_REGULATION_OF_MYELOID_LEUKOCYTE_DIFFERENTIATION	0.309619	0.99835	1
REACTOME_FORMATION_OF_RNA_POL_II_ELONGATION_COMPLEX_	0.31	0.935442	1
KEGG_CYTOKINE_CYTOKINE_RECEPTOR_INTERACTION	0.31	0.954028	1
GO_CARBOHYDRATE_DERIVATIVE_CATABOLIC_PROCESS	0.31	0.998407	1
GO_PROSTANOID_METABOLIC_PROCESS	0.31066	0.97956	1
GO_POSITIVE_REGULATION_OF_INTERLEUKIN_1_PRODUCTION	0.310933	0.997046	1
PID_INSULIN_PATHWAY	0.311	0.93924	1
GO_REGULATION_OF_PROTEIN_LOCALIZATION_TO_NUCLEUS	0.311	0.990782	1
GO_POSITIVE_REGULATION_OF_TRANSMEMBRANE_TRANSPORT	0.311	1	1
GO_REGULATION_OF_CATION_TRANSMEMBRANE_TRANSPORT	0.311	1	1
BIOCARTA_PYK2_PATHWAY	0.311623	0.94834	1
KEGG_MELANOGENESIS	0.312	0.945087	1
GO_EPITHELIAL_CELL_APOPTOTIC_PROCESS	0.312121	0.998482	1
GO_SINGLE_ORGANISM_MEMBRANE_FUSION	0.313	1	1
GO_NEGATIVE_REGULATION_OF_CYSTEINE_TYPE_ENDOPEPTIDASE_ACTIVITY	0.313	1	1
GO_SKELETAL_MUSCLE_ORGAN_DEVELOPMENT	0.313	1	1
BIOCARTA_GLEEVEC_PATHWAY	0.313313	0.945111	1
GO_NEGATIVE_REGULATION_OF_EXTRINSIC_APOPTOTIC_SIGNALING_PATHWAY_VIA_DEATH_DOMAIN_RECEPTORS	0.313313	0.996235	1
GO_REGULATION_OF_CALCIUM_ION_DEPENDENT_EXOCYTOSIS	0.313313	0.998681	1
GO_REGULATION_OF_JNK_CASCADE	0.314	0.994996	1
GO_POSITIVE_REGULATION_OF_MYELOID_LEUKOCYTE_DIFFERENTIATION	0.314	1	1
GO_LENS_DEVELOPMENT_IN_CAMERA_TYPE_EYE	0.314	1	1
GO_TRNA_AMINOACYLATION	0.314	1	1
REACTOME_TRANSCRIPTION	0.315	0.950565	1
GO_TRANSCRIPTION_FACTOR_BINDING	0.315	0.980478	1
GO_RESPONSE_TO_TRANSITION_METAL_NANOPARTICLE	0.315	0.993971	1
GO_TRANSMEMBRANE_RECEPTOR_PROTEIN_TYROSINE_KINASE_ACTIVITY	0.315	1	1
GO_REGULATION_OF_GRANULOCYTE_CHEMOTAXIS	0.315524	1	1
REACTOME_ADHERENS_JUNCTIONS_INTERACTIONS	0.315578	0.944263	1
PID_TOLL_ENDOGENOUS_PATHWAY	0.315736	0.97939	1
GO_POSITIVE_REGULATION_OF_PROTEIN_SERINE_THREONINE_KINASE_ACTIVITY	0.316	0.984271	1
GO_SPERM_FLAGELLUM	0.316633	0.995407	1
GO_INNER_EAR_RECEPTOR_CELL_DEVELOPMENT	0.316633	0.997902	1
REACTOME_GLUCOSE_METABOLISM	0.317	0.948773	1
REACTOME_METABOLISM_OF_MRNA	0.317	0.949636	1
GO_PATTERN_SPECIFICATION_PROCESS	0.317	0.983675	1
GO_NEGATIVE_REGULATION_OF_PROTEIN_MODIFICATION_BY_SMALL_PROTEIN_CONJUGATION_OR_REMOVAL	0.317	0.994077	1
GO_RESPONSE_TO_OSMOTIC_STRESS	0.317	1	1
GO_ORGANOPHOSPHATE_ESTER_TRANSPORT	0.317	1	1
GO_ISOPRENOID_BIOSYNTHETIC_PROCESS	0.317023	0.992905	1
GO_ZINC_II_ION_TRANSPORT	0.317805	0.97	1
GO_NEGATIVE_REGULATION_OF_TRANSCRIPTION_FROM_RNA_POLYMERASE_II_PROMOTER	0.318	0.981141	1
GO_MULTICELLULAR_ORGANISMAL_SIGNALING	0.318	0.998121	1
GO_POSITIVE_REGULATION_OF_PROTEIN_LOCALIZATION_TO_NUCLEUS	0.318	0.999896	1
GO_POSITIVE_REGULATION_OF_MRNA_METABOLIC_PROCESS	0.318	1	1
GO_REGULATION_OF_CARDIAC_MUSCLE_CELL_PROLIFERATION	0.318228	0.993672	1
REACTOME_REGULATION_OF_WATER_BALANCE_BY_RENAL_AQUAPORINS	0.318957	0.945515	1
GO_REGULATION_OF_SUBSTRATE_ADHESION_DEPENDENT_CELL_SPREADING	0.319	1	1
GO_REGULATION_OF_DNA_BIOSYNTHETIC_PROCESS	0.319	1	1
GO_SPROUTING_ANGIOGENESIS	0.319319	1	1
GO_CELLULAR_RESPONSE_TO_HEAT	0.31992	0.996211	1
GO_POSITIVE_REGULATION_OF_CELL_MORPHOGENESIS_INVOLVED_IN_DIFFERENTIATION	0.32	0.991497	1
GO_CELL_CELL_CONTACT_ZONE	0.32	1	1
GO_RESPONSE_TO_CAMP	0.32	1	1
GO_MULTI_ORGANISM_ORGANELLE_ORGANIZATION	0.320988	0.991312	1
GO_REGULATION_OF_EXOCYTOSIS	0.321	0.986588	1
GO_REGULATION_OF_ANION_TRANSPORT	0.321	0.995647	1
GO_REGULATION_OF_SODIUM_ION_TRANSPORT	0.321	1	1
KEGG_PRION_DISEASES	0.321285	0.947032	1
GO_ACTIN_NUCLEATION	0.321318	0.987144	1
GO_CELL_KILLING	0.321321	1	1
GO_VIRAL_BUDDING	0.321757	0.995505	1
REACTOME_METABOLISM_OF_CARBOHYDRATES	0.322	0.940339	1
GO_NEUROLOGICAL_SYSTEM_PROCESS	0.322	0.982408	1
GO_ELECTRON_CARRIER_ACTIVITY	0.322	1	1
GO_VESICLE_MEDIATED_TRANSPORT_BETWEEN_ENDOSOMAL_COMPARTMENTS	0.322416	0.99901	1
GO_PERICARDIUM_DEVELOPMENT	0.322614	0.991418	1
GO_PITUITARY_GLAND_DEVELOPMENT	0.322843	0.991938	1
GO_MUSCLE_CELL_DIFFERENTIATION	0.323	0.987234	1
REACTOME_SIGNALING_BY_FGFR_MUTANTS	0.323323	0.924807	1
REACTOME_RNA_POL_II_TRANSCRIPTION_PRE_INITIATION_AND_PROMOTER_OPENING	0.323323	0.938121	1
GO_LENS_FIBER_CELL_DIFFERENTIATION	0.323469	0.995022	1
REACTOME_TRANSPORT_OF_INORGANIC_CATIONS_ANIONS_AND_AMINO_ACIDS_OLIGOPEPTIDES	0.324	0.960745	1
GO_POSITIVE_REGULATION_OF_INFLAMMATORY_RESPONSE	0.324	1	1
GO_POSITIVE_REGULATION_OF_CYTOSKELETON_ORGANIZATION	0.325	0.985348	1
GO_HORMONE_TRANSPORT	0.325	1	1
GO_RESPONSE_TO_FLUID_SHEAR_STRESS	0.325325	0.999625	1
GO_REGULATION_OF_INSULIN_RECEPTOR_SIGNALING_PATHWAY	0.325651	1	1
GO_RESPONSE_TO_NICOTINE	0.325978	1	1
NABA_BASEMENT_MEMBRANES	0.326	0.949926	1
GO_NEGATIVE_REGULATION_OF_NF_KAPPAB_TRANSCRIPTION_FACTOR_ACTIVITY	0.326	1	1
GO_PYRIDOXAL_PHOSPHATE_BINDING	0.326326	1	1
GO_NEGATIVE_REGULATION_OF_AXON_GUIDANCE	0.326551	1	1
BIOCARTA_MCALPAIN_PATHWAY	0.326593	0.950172	1
GO_APOPTOTIC_CELL_CLEARANCE	0.326633	0.999428	1
GO_TUBE_MORPHOGENESIS	0.327	0.984152	1
GO_NEGATIVE_REGULATION_OF_CELL_CELL_ADHESION	0.327	0.986124	1
GO_ODONTOGENESIS	0.327	0.999712	1
GO_RNA_METHYLATION	0.327327	1	1
GO_REGULATION_OF_NEUTROPHIL_MIGRATION	0.327968	0.999457	1
GO_REGULATION_OF_CALCIUM_ION_TRANSPORT	0.328	0.981382	1
GO_POSITIVE_REGULATION_OF_COAGULATION	0.328236	1	1
GO_POSITIVE_REGULATION_OF_EPITHELIAL_CELL_APOPTOTIC_PROCESS	0.328283	0.996511	1
GO_NEGATIVE_REGULATION_OF_CALCIUM_ION_TRANSMEMBRANE_TRANSPORT	0.328796	0.992826	1
SA_TRKA_RECEPTOR	0.328866	0.963412	1
GO_CARDIAC_MUSCLE_CELL_CONTRACTION	0.328947	0.999454	1
KEGG_OXIDATIVE_PHOSPHORYLATION	0.329	0.956266	1
GO_CYTOSOLIC_PART	0.329	0.98304	1
GO_SPHINGOLIPID_BIOSYNTHETIC_PROCESS	0.329	0.997657	1
GO_REGULATION_OF_MACROPHAGE_DIFFERENTIATION	0.329193	0.990416	1
GO_REGULATION_OF_CARDIAC_MUSCLE_CELL_CONTRACTION	0.329293	1	1
GO_REGULATION_OF_UBIQUITIN_PROTEIN_LIGASE_ACTIVITY	0.329498	0.995296	1
GO_CELL_COMMUNICATION_INVOLVED_IN_CARDIAC_CONDUCTION	0.329659	0.999634	1
GO_HYDROGEN_TRANSPORT	0.33	0.995271	1
GO_EPIBOLY	0.330256	1	1
KEGG_TYROSINE_METABOLISM	0.330312	0.948752	1
REACTOME_ACTIVATION_OF_THE_MRNA_UPON_BINDING_OF_THE_CAP_BINDING_COMPLEX_AND_EIFS_AND_SUBSEQUENT_BINDING_TO_43S	0.330661	0.960651	1
REACTOME_DEGRADATION_OF_THE_EXTRACELLULAR_MATRIX	0.33092	1	1
GO_REGULATION_OF_STRIATED_MUSCLE_CELL_APOPTOTIC_PROCESS	0.330935	0.998846	1
REACTOME_ASSEMBLY_OF_THE_PRE_REPLICATIVE_COMPLEX	0.331	0.941547	1
REACTOME_HIV_INFECTION	0.331	0.943609	1
GO_RESPONSE_TO_CARBOHYDRATE	0.331	0.983353	1
GO_NUCLEAR_HETEROCHROMATIN	0.331331	0.999822	1
GO_SERINE_TYPE_EXOPEPTIDASE_ACTIVITY	0.331622	0.98969	1
GO_GAMETE_GENERATION	0.332	0.982173	1
GO_POST_EMBRYONIC_DEVELOPMENT	0.332	0.98921	1
GO_TRANSLATION_ELONGATION_FACTOR_ACTIVITY	0.332301	0.999518	1
REACTOME_ACYL_CHAIN_REMODELLING_OF_PC	0.332305	1	1
GO_MANNOSYLATION	0.332323	1	1
GO_REGULATION_OF_CIRCADIAN_RHYTHM	0.333	0.998745	1
GO_CELLULAR_RESPONSE_TO_ESTROGEN_STIMULUS	0.333333	1	1
GO_LATE_ENDOSOME	0.334	0.985482	1
GO_POSITIVE_REGULATION_OF_CELLULAR_PROTEIN_CATABOLIC_PROCESS	0.335	0.981676	1
GO_HEART_MORPHOGENESIS	0.335	0.982749	1
GO_CELLULAR_PROTEIN_COMPLEX_ASSEMBLY	0.335	0.984666	1
GO_NEGATIVE_REGULATION_OF_CYTOPLASMIC_TRANSPORT	0.335	0.994375	1
REACTOME_KERATAN_SULFATE_KERATIN_METABOLISM	0.33501	0.932745	1
GO_G2_DNA_DAMAGE_CHECKPOINT	0.335335	1	1
GO_POTASSIUM_ION_TRANSPORT	0.336	0.996135	1
GO_OXIDOREDUCTASE_ACTIVITY_ACTING_ON_NAD_P_H_QUINONE_OR_SIMILAR_COMPOUND_AS_ACCEPTOR	0.336	1	1
GO_LATERAL_PLASMA_MEMBRANE	0.336336	1	1
REACTOME_RNA_POL_I_TRANSCRIPTION_INITIATION	0.336735	0.949051	1
GO_RNA_SECONDARY_STRUCTURE_UNWINDING	0.337	1	1
GO_REGULATION_OF_FIBROBLAST_MIGRATION	0.337033	0.998719	1
GO_SENSORY_PERCEPTION_OF_CHEMICAL_STIMULUS	0.338338	1	1
GO_AP_TYPE_MEMBRANE_COAT_ADAPTOR_COMPLEX	0.338677	1	1
BIOCARTA_NGF_PATHWAY	0.338759	0.935775	1
GO_MRNA_BINDING	0.339	0.981587	1
GO_NON_CANONICAL_WNT_SIGNALING_PATHWAY	0.339	0.98342	1
GO_OUTER_MEMBRANE	0.339	0.984271	1
GO_NUCLEAR_PORE	0.339	0.99557	1
GO_CALCIUM_MEDIATED_SIGNALING	0.339	1	1
GO_CARDIAC_MUSCLE_CELL_ACTION_POTENTIAL	0.339017	0.996732	1
GO_POSITIVE_REGULATION_OF_DNA_BINDING	0.339339	1	1
GO_PHOSPHOLIPID_TRANSPORTER_ACTIVITY	0.339339	1	1
REACTOME_INSULIN_RECEPTOR_SIGNALLING_CASCADE	0.34	0.95183	1
GO_ACTIVATION_OF_MAPK_ACTIVITY	0.34	0.984231	1
GO_RECEPTOR_INTERNALIZATION	0.34002	0.995715	1
REACTOME_ORC1_REMOVAL_FROM_CHROMATIN	0.341	0.953465	1
GO_TISSUE_MIGRATION	0.341	0.996626	1
GO_REGULATION_OF_GLUCOSE_METABOLIC_PROCESS	0.341	0.997108	1
GO_INTRINSIC_COMPONENT_OF_MITOCHONDRIAL_MEMBRANE	0.341	1	1
GO_POSITIVE_REGULATION_OF_ERBB_SIGNALING_PATHWAY	0.341023	1	1
GO_GUANOSINE_CONTAINING_COMPOUND_METABOLIC_PROCESS	0.341683	1	1
GO_NUCLEOSIDE_TRIPHOSPHATE_METABOLIC_PROCESS	0.342	0.980709	1
GO_STEROID_BIOSYNTHETIC_PROCESS	0.342	0.982252	1
GO_POSITIVE_REGULATION_OF_PHOSPHOLIPID_METABOLIC_PROCESS	0.342	1	1
GO_PROTEIN_TRIMERIZATION	0.342342	1	1
REACTOME_CA_DEPENDENT_EVENTS	0.342397	0.924316	1
GO_CELLULAR_RESPONSE_TO_CALCIUM_ION	0.342685	1	1
GO_SEMAPHORIN_RECEPTOR_BINDING	0.34277	0.99767	1
PID_PI3KCI_PATHWAY	0.343	0.943586	1
GO_SMALL_GTPASE_MEDIATED_SIGNAL_TRANSDUCTION	0.343	0.979872	1
GO_STRESS_ACTIVATED_PROTEIN_KINASE_SIGNALING_CASCADE	0.343	0.981829	1
GO_RESPONSE_TO_MECHANICAL_STIMULUS	0.343	0.985024	1
GO_ANION_CHANNEL_ACTIVITY	0.343	0.985977	1
GO_NEGATIVE_REGULATION_OF_ION_TRANSPORT	0.343	0.994541	1
GO_FATTY_ACYL_COA_METABOLIC_PROCESS	0.343	0.995182	1
GO_AMINO_ACID_ACTIVATION	0.343	1	1
REACTOME_SHC1_EVENTS_IN_EGFR_SIGNALING	0.343066	0.96729	1
GO_LAMELLAR_BODY	0.34333	1	1
GO_RRNA_MODIFICATION	0.343813	1	1
REACTOME_RESPIRATORY_ELECTRON_TRANSPORT	0.344	0.944226	1
GO_POSTTRANSCRIPTIONAL_REGULATION_OF_GENE_EXPRESSION	0.344	0.980124	1
GO_REGULATION_OF_PROTEOLYSIS	0.344	0.981552	1
GO_REGULATION_OF_RECEPTOR_MEDIATED_ENDOCYTOSIS	0.344	0.986395	1
GO_GLUCAN_METABOLIC_PROCESS	0.344	1	1
GO_MONOSACCHARIDE_BIOSYNTHETIC_PROCESS	0.344344	1	1
REACTOME_ARMS_MEDIATED_ACTIVATION	0.344398	0.957718	1
GO_VOLTAGE_GATED_CALCIUM_CHANNEL_ACTIVITY	0.344969	0.993037	1
GO_POSITIVE_REGULATION_OF_GROWTH	0.345	0.981753	1
GO_CYCLIN_DEPENDENT_PROTEIN_SERINE_THREONINE_KINASE_REGULATOR_ACTIVITY	0.345528	0.996326	1
GO_DRUG_BINDING	0.346	0.985613	1
GO_FEMALE_SEX_DIFFERENTIATION	0.346	0.987926	1
GO_RESPONSE_TO_ALKALOID	0.346	0.993332	1
GO_NEGATIVE_REGULATION_OF_BLOOD_VESSEL_ENDOTHELIAL_CELL_MIGRATION	0.346311	1	1
KEGG_GLYCEROLIPID_METABOLISM	0.346346	0.959452	1
REACTOME_G_ALPHA_Z_SIGNALLING_EVENTS	0.346386	0.945765	1
GO_GLUTAMATE_METABOLIC_PROCESS	0.346505	0.996961	1
REACTOME_GLUCOSE_TRANSPORT	0.346693	0.937369	1
GO_ISOMERASE_ACTIVITY	0.347	0.98265	1
GO_POSITIVE_REGULATION_OF_PROTEASOMAL_PROTEIN_CATABOLIC_PROCESS	0.347	0.984089	1
GO_LIPOPROTEIN_METABOLIC_PROCESS	0.347	0.984701	1
KEGG_ABC_TRANSPORTERS	0.347347	0.951528	1
GO_NEGATIVE_REGULATION_OF_KINASE_ACTIVITY	0.348	0.983032	1
GO_POSITIVE_REGULATION_OF_RESPONSE_TO_NUTRIENT_LEVELS	0.348	0.993274	1
GO_EXTRINSIC_APOPTOTIC_SIGNALING_PATHWAY	0.348	0.995865	1
GO_REGULATION_OF_INTERLEUKIN_1_BETA_PRODUCTION	0.348	1	1
GO_VESICLE_TARGETING	0.349	0.98861	1
GO_REGULATION_OF_SMOOTH_MUSCLE_CONTRACTION	0.349	0.993735	1
GO_SMALL_RIBOSOMAL_SUBUNIT	0.349	1	1
GO_SMOOTH_MUSCLE_CONTRACTION	0.349	1	1
GO_L_AMINO_ACID_TRANSPORT	0.349047	0.993413	1
GO_REGULATION_OF_HEMOPOIESIS	0.35	0.981866	1
GO_VIRAL_GENOME_REPLICATION	0.35	0.997497	1
GO_AMINO_ACID_TRANSMEMBRANE_TRANSPORTER_ACTIVITY	0.35	1	1
GO_POSITIVE_REGULATION_OF_CARDIAC_MUSCLE_CELL_PROLIFERATION	0.350515	0.999051	1
GO_RESPONSE_TO_FATTY_ACID	0.351	0.994075	1
REACTOME_DOWNSTREAM_TCR_SIGNALING	0.351406	0.946297	1
PID_P73PATHWAY	0.352	0.940322	1
GO_REGULATION_OF_PROTEIN_CATABOLIC_PROCESS	0.352	0.981329	1
GO_RNA_SPLICING_VIA_TRANSESTERIFICATION_REACTIONS	0.352	0.981818	1
GO_ALCOHOL_METABOLIC_PROCESS	0.352	0.987381	1
GO_SYNAPTIC_VESICLE_CYCLE	0.352	0.995844	1
GO_HSP70_PROTEIN_BINDING	0.352	1	1
GO_SOMATIC_DIVERSIFICATION_OF_IMMUNE_RECEPTORS	0.352056	0.994066	1
GO_DNA_LIGATION	0.352637	0.999419	1
GO_L_AMINO_ACID_TRANSMEMBRANE_TRANSPORTER_ACTIVITY	0.353	0.999681	1
GO_REGULATION_OF_PHOSPHATIDYLINOSITOL_3_KINASE_ACTIVITY	0.353	1	1
GO_REGULATION_OF_DNA_TEMPLATED_TRANSCRIPTION_ELONGATION	0.353707	1	1
GO_RECEPTOR_MEDIATED_ENDOCYTOSIS	0.354	0.987021	1
GO_POSITIVE_REGULATION_OF_CELL_PROJECTION_ORGANIZATION	0.354	0.987467	1
GO_ERAD_PATHWAY	0.354	0.994583	1
REACTOME_TRANSPORT_OF_VITAMINS_NUCLEOSIDES_AND_RELATED_MOLECULES	0.355131	0.955452	1
GO_BRUSH_BORDER	0.356	0.982307	1
GO_SISTER_CHROMATID_SEGREGATION	0.356	0.982351	1
GO_TRANSFERASE_ACTIVITY_TRANSFERRING_HEXOSYL_GROUPS	0.356	0.983389	1
GO_NEGATIVE_REGULATION_OF_HORMONE_SECRETION	0.356	0.991688	1
GO_CATECHOL_CONTAINING_COMPOUND_METABOLIC_PROCESS	0.356345	1	1
GO_CALCIUM_DEPENDENT_PROTEIN_BINDING	0.356356	0.985506	1
GO_MULTI_ORGANISM_MEMBRANE_BUDDING	0.356996	1	1
GO_CELLULAR_RESPONSE_TO_GLUCAGON_STIMULUS	0.356998	0.996286	1
GO_CELLULAR_RESPONSE_TO_OXYGEN_LEVELS	0.357	0.980819	1
GO_NEGATIVE_REGULATION_OF_INTRACELLULAR_PROTEIN_TRANSPORT	0.357	0.980992	1
GO_NUCLEOTIDE_SUGAR_METABOLIC_PROCESS	0.357	1	1
GO_REGULATION_OF_SYNCYTIUM_FORMATION_BY_PLASMA_MEMBRANE_FUSION	0.357143	0.997913	1
GO_MICROTUBULE_POLYMERIZATION_OR_DEPOLYMERIZATION	0.357715	0.994982	1
GO_REGULATION_OF_TRANSCRIPTION_FACTOR_IMPORT_INTO_NUCLEUS	0.358	0.982497	1
GO_CELLULAR_IRON_ION_HOMEOSTASIS	0.358	0.995807	1
GO_EARLY_ENDOSOME	0.359	0.980755	1
GO_VESICLE_COATING	0.359	0.982703	1
GO_THIOESTER_BIOSYNTHETIC_PROCESS	0.359	0.991493	1
GO_NUCLEAR_INNER_MEMBRANE	0.359	0.993465	1
GO_POSITIVE_REGULATION_OF_NF_KAPPAB_IMPORT_INTO_NUCLEUS	0.359794	1	1
GO_NEGATIVE_REGULATION_OF_DEFENSE_RESPONSE_TO_VIRUS	0.359876	0.997136	1
GO_REGULATION_OF_CELL_MIGRATION_INVOLVED_IN_SPROUTING_ANGIOGENESIS	0.359876	1	1
PID_INTEGRIN1_PATHWAY	0.36	0.942114	1
GO_REGULATION_OF_SYNAPSE_ASSEMBLY	0.36	0.981024	1
GO_RESPONSE_TO_TEMPERATURE_STIMULUS	0.36	0.981214	1
BIOCARTA_CREB_PATHWAY	0.360242	0.961623	1
GO_HYALURONAN_METABOLIC_PROCESS	0.361055	1	1
GO_RENAL_WATER_HOMEOSTASIS	0.361446	1	1
GO_POSITIVE_REGULATION_OF_INTERLEUKIN_1_SECRETION	0.361944	0.998743	1
GO_RIBONUCLEOPROTEIN_COMPLEX_BINDING	0.362	0.982519	1
GO_AMINOGLYCAN_CATABOLIC_PROCESS	0.362	0.984073	1
GO_1_PHOSPHATIDYLINOSITOL_3_KINASE_ACTIVITY	0.362	0.987422	1
GO_PEPTIDE_CROSS_LINKING	0.362069	1	1
PID_FGF_PATHWAY	0.363	0.941431	1
PID_ERBB1_DOWNSTREAM_PATHWAY	0.363	0.941553	1
GO_REGULATION_OF_PHOSPHOLIPASE_ACTIVITY	0.363	0.995324	1
GO_POSITIVE_REGULATION_OF_INTERLEUKIN_1_BETA_PRODUCTION	0.363174	0.997356	1
REACTOME_ANTIVIRAL_MECHANISM_BY_IFN_STIMULATED_GENES	0.364	0.942303	1
GO_REGULATION_OF_TRANSPORTER_ACTIVITY	0.364	0.983944	1
GO_RIBONUCLEOPROTEIN_GRANULE	0.364	0.987478	1
GO_MUSCLE_STRUCTURE_DEVELOPMENT	0.364	0.989778	1
GO_POSITIVE_REGULATION_OF_PROTEIN_LOCALIZATION_TO_CELL_PERIPHERY	0.364092	0.98813	1
REACTOME_SYNTHESIS_OF_DNA	0.365	0.944357	1
GO_POSITIVE_REGULATION_OF_RESPONSE_TO_EXTRACELLULAR_STIMULUS	0.365	0.98148	1
GO_SYMPORTER_ACTIVITY	0.365	0.98255	1
GO_POSITIVE_REGULATION_OF_PROTEIN_KINASE_B_SIGNALING	0.365	0.988032	1
GO_REGULATION_OF_CELLULAR_PROTEIN_CATABOLIC_PROCESS	0.365	0.990311	1
GO_NEGATIVE_REGULATION_OF_CYTOKINE_SECRETION	0.365829	0.981074	1
GO_SECRETORY_GRANULE_MEMBRANE	0.366	0.980971	1
GO_REGULATION_OF_DNA_DEPENDENT_DNA_REPLICATION	0.366366	0.99152	1
GO_SIGNAL_SEQUENCE_BINDING	0.366366	0.993162	1
REACTOME_GPVI_MEDIATED_ACTIVATION_CASCADE	0.367	0.940146	1
GO_PEPTIDASE_ACTIVATOR_ACTIVITY_INVOLVED_IN_APOPTOTIC_PROCESS	0.367876	1	1
GO_EXTRACELLULAR_MATRIX_STRUCTURAL_CONSTITUENT	0.368	0.983887	1
GO_WNT_SIGNALING_PATHWAY	0.368	0.986409	1
GO_CELLULAR_RESPONSE_TO_ORGANIC_CYCLIC_COMPOUND	0.368	0.98756	1
GO_CELLULAR_GLUCAN_METABOLIC_PROCESS	0.368368	0.987144	1
GO_REGULATION_OF_DOUBLE_STRAND_BREAK_REPAIR	0.368368	0.987651	1
REACTOME_SPHINGOLIPID_METABOLISM	0.369	0.944748	1
PID_SYNDECAN_2_PATHWAY	0.369478	0.944	1
GO_POSITIVE_REGULATION_OF_TUMOR_NECROSIS_FACTOR_SUPERFAMILY_CYTOKINE_PRODUCTION	0.369739	0.981682	1
BIOCARTA_TCR_PATHWAY	0.37	0.944324	1
GO_B_CELL_DIFFERENTIATION	0.37	0.980922	1
GO_PHOSPHOPROTEIN_BINDING	0.37	0.983274	1
GO_MITOCHONDRIAL_RESPIRATORY_CHAIN_COMPLEX_I_BIOGENESIS	0.37	0.983602	1
GO_CELLULAR_RESPONSE_TO_IONIZING_RADIATION	0.37	0.986657	1
GO_NEGATIVE_REGULATION_OF_CARBOHYDRATE_METABOLIC_PROCESS	0.37	0.994353	1
KEGG_NATURAL_KILLER_CELL_MEDIATED_CYTOTOXICITY	0.371	0.941028	1
GO_SINGLE_ORGANISM_MEMBRANE_BUDDING	0.371	0.981253	1
GO_POSITIVE_REGULATION_OF_VASCULATURE_DEVELOPMENT	0.371	0.988187	1
GO_REGULATION_OF_CELL_CYCLE_PROCESS	0.371	0.98898	1
PID_TRAIL_PATHWAY	0.371113	0.945861	1
PID_GMCSF_PATHWAY	0.371371	0.94211	1
GO_REGULATION_OF_HEART_RATE_BY_CARDIAC_CONDUCTION	0.371834	0.994163	1
GO_REGULATION_OF_HEMATOPOIETIC_PROGENITOR_CELL_DIFFERENTIATION	0.371976	0.984934	1
GO_POSITIVE_REGULATION_OF_INTERLEUKIN_4_PRODUCTION	0.371996	1	1
GO_RAS_PROTEIN_SIGNAL_TRANSDUCTION	0.372	0.988315	1
REACTOME_SYNTHESIS_OF_PIPS_AT_THE_PLASMA_MEMBRANE	0.372233	0.95291	1
GO_CHROMOSOME_SEGREGATION	0.373	0.982468	1
GO_REGULATION_OF_MITOPHAGY	0.373	0.984569	1
GO_CYTOSOLIC_LARGE_RIBOSOMAL_SUBUNIT	0.373373	0.989244	1
REACTOME_REGULATION_OF_GLUCOKINASE_BY_GLUCOKINASE_REGULATORY_PROTEIN	0.373494	0.947091	1
GO_RNA_POLYMERASE_II_TRANSCRIPTION_COACTIVATOR_ACTIVITY	0.373615	0.980905	1
GO_GPI_ANCHOR_METABOLIC_PROCESS	0.373615	1	1
GO_ASPARTATE_FAMILY_AMINO_ACID_BIOSYNTHETIC_PROCESS	0.37386	0.994684	1
GO_NEGATIVE_REGULATION_OF_RESPONSE_TO_DNA_DAMAGE_STIMULUS	0.374	0.980455	1
GO_ACYL_COA_BIOSYNTHETIC_PROCESS	0.374	0.982163	1
GO_CATECHOLAMINE_METABOLIC_PROCESS	0.375254	1	1
GO_PROTEIN_CATABOLIC_PROCESS	0.376	0.988049	1
GO_POSITIVE_REGULATION_OF_PROTEIN_LOCALIZATION_TO_PLASMA_MEMBRANE	0.376128	1	1
GO_NEGATIVE_REGULATION_OF_CELLULAR_RESPONSE_TO_OXIDATIVE_STRESS	0.376506	0.985861	1
GO_CELLULAR_COMPONENT_DISASSEMBLY_INVOLVED_IN_EXECUTION_PHASE_OF_APOPTOSIS	0.377131	0.992743	1
GO_REGULATION_OF_RUFFLE_ASSEMBLY	0.377301	1	1
PID_P38_ALPHA_BETA_PATHWAY	0.377377	0.945584	1
GO_MITOCHONDRIAL_RESPIRATORY_CHAIN_COMPLEX_I_ASSEMBLY	0.377377	0.980907	1
GO_LAMININ_BINDING	0.37751	0.981479	1
PID_ANTHRAX_PATHWAY	0.377709	0.94535	1
GO_SUBSTANTIA_NIGRA_DEVELOPMENT	0.377756	0.983365	1
GO_ENERGY_DERIVATION_BY_OXIDATION_OF_ORGANIC_COMPOUNDS	0.378	0.980922	1
GO_GLUTAMINE_FAMILY_AMINO_ACID_CATABOLIC_PROCESS	0.378433	0.99379	1
KEGG_BETA_ALANINE_METABOLISM	0.37868	0.94332	1
GO_NADH_DEHYDROGENASE_COMPLEX_ASSEMBLY	0.379	0.981673	1
GO_NON_MEMBRANE_SPANNING_PROTEIN_TYROSINE_KINASE_ACTIVITY	0.379	0.984118	1
GO_CARBOHYDRATE_METABOLIC_PROCESS	0.379	0.988631	1
GO_LYMPHOCYTE_ACTIVATION_INVOLVED_IN_IMMUNE_RESPONSE	0.379	0.989763	1
GO_OLIGODENDROCYTE_DEVELOPMENT	0.379171	0.982355	1
GO_KERATAN_SULFATE_BIOSYNTHETIC_PROCESS	0.379518	1	1
GO_KERATINOCYTE_DIFFERENTIATION	0.38	0.980631	1
GO_CARBOHYDRATE_DERIVATIVE_TRANSPORT	0.38	0.98416	1
GO_NEGATIVE_REGULATION_OF_INTRACELLULAR_TRANSPORT	0.38	0.988474	1
GO_HYDRO_LYASE_ACTIVITY	0.38	0.994068	1
GO_K63_LINKED_POLYUBIQUITIN_BINDING	0.380267	1	1
GO_NEGATIVE_REGULATION_OF_RESPONSE_TO_OXIDATIVE_STRESS	0.380282	0.983791	1
REACTOME_REGULATION_OF_INSULIN_SECRETION_BY_GLUCAGON_LIKE_PEPTIDE1	0.380325	0.938962	1
PID_S1P_S1P2_PATHWAY	0.380567	0.956011	1
GO_MYELOID_DENDRITIC_CELL_ACTIVATION	0.380757	1	1
REACTOME_RNA_POL_I_TRANSCRIPTION_TERMINATION	0.380952	0.958666	1
PID_CDC42_PATHWAY	0.381	0.943392	1
GO_PROTEIN_POLYUBIQUITINATION	0.381	0.987537	1
GO_REGULATION_OF_PHOSPHOLIPID_METABOLIC_PROCESS	0.382	0.982488	1
GO_POSITIVE_REGULATION_OF_HORMONE_SECRETION	0.382	0.982854	1
GO_WATER_HOMEOSTASIS	0.382	0.9863	1
GO_MEMBRANE_DISASSEMBLY	0.382	0.987156	1
GO_LAMELLIPODIUM	0.382	0.989657	1
GO_REGULATION_OF_LIPID_KINASE_ACTIVITY	0.382	0.990306	1
GO_ENDOCYTOSIS	0.382	0.990931	1
GO_POSITIVE_REGULATION_OF_SKELETAL_MUSCLE_TISSUE_DEVELOPMENT	0.38208	1	1
PID_IL3_PATHWAY	0.382591	0.956628	1
KEGG_CARDIAC_MUSCLE_CONTRACTION	0.383	0.946891	1
GO_MYOFIBRIL_ASSEMBLY	0.383	0.982864	1
GO_AUTOPHAGY	0.383	0.990283	1
GO_EPITHELIAL_CELL_DIFFERENTIATION	0.383	0.990434	1
SA_B_CELL_RECEPTOR_COMPLEXES	0.3833	0.939209	1
GO_REGULATION_OF_INTRACELLULAR_ESTROGEN_RECEPTOR_SIGNALING_PATHWAY	0.3833	0.98376	1
GO_PROTEIN_LOCALIZATION_TO_CELL_PERIPHERY	0.384	0.981615	1
GO_POSITIVE_REGULATION_OF_MUSCLE_CELL_DIFFERENTIATION	0.384	0.985705	1
GO_GLYCEROPHOSPHOLIPID_METABOLIC_PROCESS	0.384	0.988395	1
PID_EPHA_FWDPATHWAY	0.384152	0.945385	1
GO_MICROTUBULE_NUCLEATION	0.384375	0.982055	1
PID_ARF6_PATHWAY	0.384925	0.941568	1
KEGG_TRYPTOPHAN_METABOLISM	0.385	0.939542	1
GO_REGULATION_OF_NEURON_PROJECTION_DEVELOPMENT	0.385	0.98977	1
BIOCARTA_PGC1A_PATHWAY	0.385093	0.956373	1
GO_IMMUNOGLOBULIN_PRODUCTION	0.385772	0.98753	1
GO_REGULATION_OF_PROTEASOMAL_PROTEIN_CATABOLIC_PROCESS	0.386	0.983628	1
GO_CELLULAR_RESPONSE_TO_ABIOTIC_STIMULUS	0.386	0.983924	1
GO_INTRA_GOLGI_VESICLE_MEDIATED_TRANSPORT	0.386	0.985789	1
REACTOME_GLUCONEOGENESIS	0.386089	0.941681	1
REACTOME_NUCLEOTIDE_BINDING_DOMAIN_LEUCINE_RICH_REPEAT_CONTAINING_RECEPTOR_NLR_SIGNALING_PATHWAYS	0.386386	0.940571	1
KEGG_CALCIUM_SIGNALING_PATHWAY	0.387	0.945958	1
GO_NEGATIVE_REGULATION_OF_PEPTIDASE_ACTIVITY	0.387	0.982797	1
GO_OVULATION_CYCLE	0.387	0.988157	1
GO_NEGATIVE_REGULATION_OF_PHOSPHORUS_METABOLIC_PROCESS	0.388	0.987619	1
GO_ENDOSOMAL_PART	0.388	0.987749	1
REACTOME_KERATAN_SULFATE_BIOSYNTHESIS	0.38833	0.94234	1
GO_BRUSH_BORDER_MEMBRANE	0.389	0.983318	1
GO_SULFUR_COMPOUND_BINDING	0.389	0.98448	1
GO_NUCLEAR_ENVELOPE_DISASSEMBLY	0.389	0.986253	1
GO_ALCOHOL_CATABOLIC_PROCESS	0.389	0.987423	1
GO_ER_ASSOCIATED_UBIQUITIN_DEPENDENT_PROTEIN_CATABOLIC_PROCESS	0.389	0.987499	1
KEGG_AMINOACYL_TRNA_BIOSYNTHESIS	0.39	0.94704	1
GO_EAR_DEVELOPMENT	0.39	0.983622	1
GO_REGULATION_OF_HOMOTYPIC_CELL_CELL_ADHESION	0.39	0.984385	1
GO_ORGANIC_HYDROXY_COMPOUND_BIOSYNTHETIC_PROCESS	0.39	0.984426	1
GO_CARDIAC_EPITHELIAL_TO_MESENCHYMAL_TRANSITION	0.390269	1	1
GO_GALACTOSYLTRANSFERASE_ACTIVITY	0.390293	0.983286	1
PID_NFAT_TFPATHWAY	0.39039	0.947655	1
GO_RESPONSE_TO_RADIATION	0.391	0.982215	1
GO_CELL_CYCLE_G1_S_PHASE_TRANSITION	0.391	0.983855	1
GO_TRANSCRIPTION_FROM_RNA_POLYMERASE_II_PROMOTER	0.391	0.984741	1
GO_AMINO_ACID_BINDING	0.391	0.985863	1
GO_MICROTUBULE_ORGANIZING_CENTER_ORGANIZATION	0.391	0.986785	1
GO_HEART_DEVELOPMENT	0.391	0.987191	1
GO_EMBRYONIC_PLACENTA_DEVELOPMENT	0.391	0.990341	1
GO_PROTEIN_TARGETING_TO_MITOCHONDRION	0.391391	0.987065	1
GO_NEGATIVE_REGULATION_OF_TRANSPORTER_ACTIVITY	0.391391	0.998786	1
GO_NUCLEOSOMAL_DNA_BINDING	0.39196	0.99809	1
REACTOME_RNA_POL_I_TRANSCRIPTION	0.392	0.942377	1
GO_PROTEIN_UBIQUITINATION	0.392	0.984428	1
GO_NEGATIVE_REGULATION_OF_MAP_KINASE_ACTIVITY	0.392	0.987504	1
GO_COLUMNAR_CUBOIDAL_EPITHELIAL_CELL_DEVELOPMENT	0.392392	0.989211	1
GO_CARBON_CARBON_LYASE_ACTIVITY	0.392392	0.995631	1
GO_DEFENSE_RESPONSE_TO_OTHER_ORGANISM	0.393	0.984435	1
GO_NEUROTRANSMITTER_TRANSPORT	0.393	0.98651	1
GO_MUSCLE_CONTRACTION	0.393	0.98782	1
GO_RESPONSE_TO_ARSENIC_CONTAINING_SUBSTANCE	0.39336	0.992046	1
GO_REGULATION_OF_VIRAL_TRANSCRIPTION	0.394	0.983322	1
GO_LIGASE_ACTIVITY_FORMING_CARBON_OXYGEN_BONDS	0.394	0.989744	1
GO_POSITIVE_REGULATION_OF_POTASSIUM_ION_TRANSMEMBRANE_TRANSPORT	0.394467	0.98481	1
GO_CILIARY_TIP	0.395	0.984432	1
GO_VACUOLAR_MEMBRANE	0.395	0.985202	1
GO_REGULATION_OF_G_PROTEIN_COUPLED_RECEPTOR_PROTEIN_SIGNALING_PATHWAY	0.396	0.985746	1
GO_POSITIVE_REGULATION_OF_CALCIUM_ION_TRANSPORT	0.396	0.987946	1
GO_POSITIVE_REGULATION_OF_MRNA_PROCESSING	0.396569	0.992523	1
GO_NADP_METABOLIC_PROCESS	0.397384	0.994284	1
REACTOME_FRS2_MEDIATED_CASCADE	0.397784	0.938979	1
ST_TUMOR_NECROSIS_FACTOR_PATHWAY	0.39799	0.931875	1
BIOCARTA_CHREBP2_PATHWAY	0.398	0.939702	1
GO_VIRAL_LIFE_CYCLE	0.398	0.983575	1
GO_RESPONSE_TO_WOUNDING	0.398	0.986773	1
GO_CALCIUM_ION_REGULATED_EXOCYTOSIS	0.398398	0.988242	1
REACTOME_SMOOTH_MUSCLE_CONTRACTION	0.398779	0.940533	1
GO_PLATELET_DERIVED_GROWTH_FACTOR_RECEPTOR_SIGNALING_PATHWAY	0.399	0.987949	1
GO_MEMORY	0.399	0.991194	1
GO_POSITIVE_REGULATION_OF_CATION_TRANSMEMBRANE_TRANSPORT	0.399	0.991525	1
GO_ENDODERM_FORMATION	0.399	0.994188	1
KEGG_PROTEIN_EXPORT	0.399596	0.942566	1
REACTOME_GLUCAGON_SIGNALING_IN_METABOLIC_REGULATION	0.399798	0.944116	1
SIG_BCR_SIGNALING_PATHWAY	0.4	0.939361	1
REACTOME_TRNA_AMINOACYLATION	0.4	0.943832	1
REACTOME_THROMBIN_SIGNALLING_THROUGH_PROTEINASE_ACTIVATED_RECEPTORS_PARS	0.4	0.945616	1
GO_LIPOPROTEIN_BIOSYNTHETIC_PROCESS	0.4	0.985095	1
GO_G1_S_TRANSITION_OF_MITOTIC_CELL_CYCLE	0.4	0.989339	1
GO_BONE_RESORPTION	0.400612	0.994507	1
GO_FATTY_ACID_BIOSYNTHETIC_PROCESS	0.401	0.985671	1
GO_POSITIVE_REGULATION_OF_ATPASE_ACTIVITY	0.401401	1	1
GO_STEM_CELL_DIFFERENTIATION	0.402	0.983531	1
GO_NEGATIVE_REGULATION_OF_HEMOPOIESIS	0.402	0.987113	1
GO_ACROSOMAL_VESICLE	0.402	0.987632	1
GO_DOUBLE_STRANDED_RNA_BINDING	0.402	0.991205	1
GO_RNA_METHYLTRANSFERASE_ACTIVITY	0.402	0.999795	1
GO_REGULATION_OF_SYNAPTIC_TRANSMISSION_GLUTAMATERGIC	0.402427	0.987557	1
PID_UPA_UPAR_PATHWAY	0.402806	0.944116	1
REACTOME_AMINO_ACID_SYNTHESIS_AND_INTERCONVERSION_TRANSAMINATION	0.402908	0.947116	1
GO_IN_UTERO_EMBRYONIC_DEVELOPMENT	0.403	0.985079	1
GO_SPINAL_CORD_DEVELOPMENT	0.403	0.986884	1
GO_REGULATION_OF_NEUTROPHIL_CHEMOTAXIS	0.403275	0.985678	1
REACTOME_NUCLEAR_SIGNALING_BY_ERBB4	0.403808	0.945995	1
GO_REGIONALIZATION	0.404	0.985935	1
GO_PROTEIN_TYROSINE_KINASE_ACTIVITY	0.404	0.987447	1
GO_INSULIN_RECEPTOR_SIGNALING_PATHWAY	0.404	0.991379	1
GO_POSITIVE_REGULATION_OF_NEUTROPHIL_MIGRATION	0.404277	0.987471	1
GO_TRANSFERASE_ACTIVITY_TRANSFERRING_NITROGENOUS_GROUPS	0.405573	0.983608	1
BIOCARTA_CASPASE_PATHWAY	0.40587	0.946897	1
REACTOME_MITOTIC_M_M_G1_PHASES	0.406	0.94381	1
GO_NEGATIVE_REGULATION_OF_CELLULAR_PROTEIN_LOCALIZATION	0.406	0.985156	1
GO_REGULATION_OF_MEMBRANE_REPOLARIZATION	0.40666	0.984291	1
GO_HSP90_PROTEIN_BINDING	0.406883	0.993961	1
REACTOME_SIGNALING_BY_EGFR_IN_CANCER	0.407	0.945971	1
GO_REGULATION_OF_PROTEIN_MODIFICATION_BY_SMALL_PROTEIN_CONJUGATION_OR_REMOVAL	0.407	0.98144	1
GO_RESPONSE_TO_TOPOLOGICALLY_INCORRECT_PROTEIN	0.407	0.983431	1
GO_MULTICELLULAR_ORGANISMAL_WATER_HOMEOSTASIS	0.407	0.999361	1
GO_CELLULAR_DEFENSE_RESPONSE	0.407	1	1
REACTOME_BIOSYNTHESIS_OF_THE_N_GLYCAN_PRECURSOR_DOLICHOL_LIPID_LINKED_OLIGOSACCHARIDE_LLO_AND_TRANSFER_TO_A_NASCENT_PROTEIN	0.407445	0.940539	1
GO_RESPONSE_TO_STEROL	0.407827	0.99295	1
GO_TRANSLATION_FACTOR_ACTIVITY_RNA_BINDING	0.408	0.985346	1
GO_PROTEIN_STABILIZATION	0.408	0.98913	1
GO_ATPASE_COUPLED_ION_TRANSMEMBRANE_TRANSPORTER_ACTIVITY	0.408	0.995924	1
REACTOME_FORMATION_OF_THE_HIV1_EARLY_ELONGATION_COMPLEX	0.408451	0.947891	1
PID_S1P_S1P1_PATHWAY	0.408537	0.945356	1
REACTOME_PTM_GAMMA_CARBOXYLATION_HYPUSINE_FORMATION_AND_ARYLSULFATASE_ACTIVATION	0.408998	0.940751	1
PID_CERAMIDE_PATHWAY	0.409	0.942451	1
GO_NEGATIVE_REGULATION_OF_PHOSPHATE_METABOLIC_PROCESS	0.409	0.985202	1
REACTOME_SULFUR_AMINO_ACID_METABOLISM	0.409091	0.937049	1
GO_RNA_POLYMERASE_II_CORE_BINDING	0.409091	0.985495	1
PID_AR_NONGENOMIC_PATHWAY	0.409228	0.949977	1
GO_RESPONSE_TO_ISCHEMIA	0.409687	1	1
GO_TUBE_DEVELOPMENT	0.41	0.983983	1
GO_TRANSMEMBRANE_RECEPTOR_PROTEIN_TYROSINE_KINASE_SIGNALING_PATHWAY	0.41	0.984846	1
GO_COLUMNAR_CUBOIDAL_EPITHELIAL_CELL_DIFFERENTIATION	0.41	0.986116	1
GO_MICROTUBULE	0.41	0.987892	1
GO_ORGANELLE_MEMBRANE_FUSION	0.41	0.995307	1
REACTOME_MRNA_CAPPING	0.410282	0.945667	1
GO_CELL_DIFFERENTIATION_IN_SPINAL_CORD	0.410822	1	1
GO_CELLULAR_RESPONSE_TO_UV	0.411	0.991787	1
REACTOME_PREFOLDIN_MEDIATED_TRANSFER_OF_SUBSTRATE_TO_CCT_TRIC	0.411168	0.927903	1
GO_POSITIVE_REGULATION_OF_TELOMERASE_ACTIVITY	0.41129	0.991508	1
GO_ORGAN_FORMATION	0.411883	1	1
REACTOME_IL1_SIGNALING	0.412	0.948098	1
GO_STRUCTURAL_MOLECULE_ACTIVITY	0.412	0.982041	1
GO_POSITIVE_REGULATION_OF_KINASE_ACTIVITY	0.412	0.983105	1
GO_POSITIVE_REGULATION_OF_NEURON_DIFFERENTIATION	0.412	0.984893	1
GO_STRIATED_MUSCLE_CONTRACTION	0.412	0.991527	1
GO_REGULATION_OF_CARDIAC_MUSCLE_CONTRACTION	0.412	1	1
PID_SYNDECAN_4_PATHWAY	0.412826	0.934494	1
REACTOME_TRIGLYCERIDE_BIOSYNTHESIS	0.413	0.932773	1
KEGG_LYSINE_DEGRADATION	0.413	0.947785	1
REACTOME_SIGNAL_TRANSDUCTION_BY_L1	0.413655	0.94944	1
GO_CELLULAR_TRANSITION_METAL_ION_HOMEOSTASIS	0.414	0.998739	1
GO_NEGATIVE_REGULATION_OF_T_CELL_PROLIFERATION	0.414	1	1
BIOCARTA_IGF1_PATHWAY	0.414141	0.938597	1
BIOCARTA_INSULIN_PATHWAY	0.414213	0.946843	1
GO_UBIQUITIN_LIKE_PROTEIN_CONJUGATING_ENZYME_ACTIVITY	0.414286	0.980377	1
REACTOME_GRB2_EVENTS_IN_ERBB2_SIGNALING	0.41498	0.945837	1
GO_MICROBODY_PART	0.415	0.987074	1
GO_NUCLEAR_ENVELOPE_ORGANIZATION	0.415	0.994214	1
GO_POSITIVE_REGULATION_OF_RESPONSE_TO_DNA_DAMAGE_STIMULUS	0.415	0.99949	1
GO_MUSCLE_CELL_MIGRATION	0.415558	0.998195	1
GO_POSITIVE_REGULATION_OF_STEM_CELL_PROLIFERATION	0.416	0.994712	1
GO_REGULATION_OF_INTERFERON_BETA_PRODUCTION	0.416	1	1
PID_RAS_PATHWAY	0.41608	0.94374	1
GO_REGULATION_OF_STRIATED_MUSCLE_CELL_DIFFERENTIATION	0.417	0.994128	1
GO_MITOCHONDRIAL_TRANSMEMBRANE_TRANSPORT	0.417	1	1
[truncated: 2,675 more rows]

## Sheet: TableS4
TableS4. GSEA for sig-pos-AFD missense mutation at KIRC. We used preranked version of GSEA to estimate the significance of enrichment for sig-pos-AFD missense mutations. The gene sets are shown in the first column and three types of significance (nominal P value, FDR and FWER) are shown as output of GSEA. FDR and FWER represents P values adjusted by false discovery rate (FDR) and family-wise erro…
Functional gene set	P value	FDR	FWER
KEGG_FRUCTOSE_AND_MANNOSE_METABOLISM	0	1	0.999
GO_RESPONSE_TO_INSULIN	0	1	0.881
GO_RESPONSE_TO_ZINC_ION	0	1	1
GO_REPRODUCTIVE_SYSTEM_DEVELOPMENT	0.00403633	1	0.984
GO_REGULATION_OF_RUFFLE_ASSEMBLY	0.00429185	1	1
GO_CELL_CELL_ADHESION	0.009	1	1
GO_EMBRYONIC_ORGAN_DEVELOPMENT	0.00908174	1	1
GO_ADULT_BEHAVIOR	0.010219	1	1
GO_SINGLE_ORGANISM_CELL_ADHESION	0.0111223	1	1
GO_LEUKOCYTE_CELL_CELL_ADHESION	0.0115304	1	1
GO_RESPONSE_TO_ALKALOID	0.0119205	1	1
GO_EYE_MORPHOGENESIS	0.0131579	1	1
GO_RETINA_MORPHOGENESIS_IN_CAMERA_TYPE_EYE	0.0144092	1	1
GO_CAMERA_TYPE_EYE_MORPHOGENESIS	0.0145138	1	1
GO_POSITIVE_REGULATION_OF_PROTEIN_COMPLEX_ASSEMBLY	0.0151025	1	1
GO_ANION_CHANNEL_ACTIVITY	0.016791	1	1
GO_INORGANIC_ANION_TRANSMEMBRANE_TRANSPORTER_ACTIVITY	0.0186246	1	1
GO_PORPHYRIN_CONTAINING_COMPOUND_METABOLIC_PROCESS	0.0193906	1	1
GO_REGULATION_OF_TRANSLATIONAL_INITIATION	0.0219298	1	1
GO_NEGATIVE_REGULATION_OF_SEQUENCE_SPECIFIC_DNA_BINDING_TRANSCRIPTION_FACTOR_ACTIVITY	0.022113	1	1
GO_INORGANIC_ANION_TRANSPORT	0.0224888	1	1
GO_REGULATION_OF_EPITHELIAL_CELL_MIGRATION	0.0225734	1	1
GO_SECONDARY_ACTIVE_TRANSMEMBRANE_TRANSPORTER_ACTIVITY	0.0227015	1	1
GO_RESPONSE_TO_COCAINE	0.0249221	1	1
GO_REGULATION_OF_ANION_TRANSMEMBRANE_TRANSPORT	0.0255474	1	1
GO_ORGANOPHOSPHATE_BIOSYNTHETIC_PROCESS	0.0270812	1	1
GO_SEX_DIFFERENTIATION	0.0290323	1	1
GO_SALIVARY_GLAND_DEVELOPMENT	0.0290323	1	1
GO_RECEPTOR_CLUSTERING	0.0305556	1	1
GO_EMBRYONIC_ORGAN_MORPHOGENESIS	0.0308642	1	1
GO_IRON_ION_HOMEOSTASIS	0.0310219	1	1
GO_REGULATION_OF_ENDOTHELIAL_CELL_MIGRATION	0.0319149	1	1
GO_PROXIMAL_DISTAL_PATTERN_FORMATION	0.0321285	1	1
GO_PHOSPHATIDYLINOSITOL_BISPHOSPHATE_BINDING	0.0321429	1	1
GO_CHLORIDE_TRANSPORT	0.0335097	1	1
GO_SYMPORTER_ACTIVITY	0.0343879	1	1
GO_SENSORY_ORGAN_MORPHOGENESIS	0.0347448	1	1
REACTOME_POST_TRANSLATIONAL_PROTEIN_MODIFICATION	0.0354374	1	0.988
GO_RETINA_HOMEOSTASIS	0.035514	1	1
GO_DNA_BIOSYNTHETIC_PROCESS	0.0361146	1	1
KEGG_LYSOSOME	0.0370828	1	0.986
GO_GLYCEROPHOSPHOLIPID_METABOLIC_PROCESS	0.0372285	1	1
GO_OXIDOREDUCTION_COENZYME_METABOLIC_PROCESS	0.0376851	1	1
GO_REGULATION_OF_HOMOTYPIC_CELL_CELL_ADHESION	0.0379877	1	1
GO_EPIDERMAL_GROWTH_FACTOR_RECEPTOR_SIGNALING_PATHWAY	0.0387454	1	1
GO_MEMBRANE_LIPID_BIOSYNTHETIC_PROCESS	0.0398406	1	1
GO_RIBONUCLEOSIDE_DIPHOSPHATE_METABOLIC_PROCESS	0.0405157	1	1
GO_CHLORIDE_CHANNEL_COMPLEX	0.0405904	1	1
GO_PYRUVATE_METABOLIC_PROCESS	0.0411215	1	1
GO_SENSORY_PERCEPTION_OF_TASTE	0.041841	1	1
GO_RESPONSE_TO_PEPTIDE	0.0423814	1	1
GO_CLATHRIN_COAT	0.0426357	1	1
REACTOME_TRANSPORT_OF_INORGANIC_CATIONS_ANIONS_AND_AMINO_ACIDS_OLIGOPEPTIDES	0.0430769	1	1
GO_CEREBELLAR_CORTEX_DEVELOPMENT	0.0432277	1	1
REACTOME_GENERIC_TRANSCRIPTION_PATHWAY	0.0433905	1	1
GO_MORPHOGENESIS_OF_A_BRANCHING_STRUCTURE	0.0437284	1	1
GO_CARBOHYDRATE_TRANSPORTER_ACTIVITY	0.043771	1	1
GO_NAD_METABOLIC_PROCESS	0.0444444	1	1
GO_CARBOHYDRATE_DERIVATIVE_TRANSPORTER_ACTIVITY	0.0445545	1	1
GO_PHOSPHATIDYLINOSITOL_4_5_BISPHOSPHATE_BINDING	0.0445545	1	1
GO_POSITIVE_REGULATION_OF_MRNA_3_END_PROCESSING	0.0446429	1	1
GO_SKELETAL_SYSTEM_MORPHOGENESIS	0.0449438	1	1
GO_NEGATIVE_REGULATION_OF_VASCULATURE_DEVELOPMENT	0.0449612	1	1
GO_SYNAPSE	0.045045	1	1
GO_CHAPERONE_BINDING	0.0455213	1	1
GO_NEGATIVE_REGULATION_OF_NF_KAPPAB_TRANSCRIPTION_FACTOR_ACTIVITY	0.0462633	1	1
GO_DEVELOPMENT_OF_PRIMARY_SEXUAL_CHARACTERISTICS	0.0469799	1	1
GO_NUCLEOSIDE_DIPHOSPHATE_METABOLIC_PROCESS	0.0481541	1	1
GO_NUCLEOTIDE_PHOSPHORYLATION	0.0484496	1	1
GO_COFACTOR_METABOLIC_PROCESS	0.0486815	1	1
GO_REGULATION_OF_MYELOID_LEUKOCYTE_DIFFERENTIATION	0.0489297	1	1
GO_SENSORY_PERCEPTION_OF_CHEMICAL_STIMULUS	0.0492611	1	1
GO_REGULATION_OF_PROTEIN_SERINE_THREONINE_KINASE_ACTIVITY	0.05005	1	1
GO_BRANCHING_MORPHOGENESIS_OF_AN_EPITHELIAL_TUBE	0.0510585	1	1
GO_NEGATIVE_REGULATION_OF_TRANSLATIONAL_INITIATION	0.0519481	1	1
GO_TOXIN_TRANSPORT	0.0520833	1	1
GO_PROTEIN_DEPHOSPHORYLATION	0.0525164	1	1
GO_ACYL_COA_METABOLIC_PROCESS	0.0525526	1	1
GO_NADP_METABOLIC_PROCESS	0.0542373	1	1
GO_PHOSPHATIDYLINOSITOL_METABOLIC_PROCESS	0.0551268	1	1
GO_ATP_GENERATION_FROM_ADP	0.0552632	1	1
GO_REGULATION_OF_LEUKOCYTE_DIFFERENTIATION	0.0553746	1	1
GO_TRANSFERASE_ACTIVITY_TRANSFERRING_ONE_CARBON_GROUPS	0.0554371	1	1
KEGG_INTESTINAL_IMMUNE_NETWORK_FOR_IGA_PRODUCTION	0.0555556	1	1
GO_T_CELL_DIFFERENTIATION	0.0555556	1	1
GO_NEGATIVE_REGULATION_OF_ENDOTHELIAL_CELL_MIGRATION	0.0558376	1	1
GO_PROTEIN_N_LINKED_GLYCOSYLATION	0.0559105	1	1
GO_PROTEIN_TYROSINE_KINASE_BINDING	0.0562016	1	1
GO_NEURON_DEVELOPMENT	0.0571142	1	1
REACTOME_CHROMOSOME_MAINTENANCE	0.0578512	1	1
GO_NADH_METABOLIC_PROCESS	0.0581717	1	1
GO_ENSHEATHMENT_OF_NEURONS	0.0590778	1	1
GO_TUBE_MORPHOGENESIS	0.0599594	1	1
GO_SOLUTE_CATION_SYMPORTER_ACTIVITY	0.0603908	1	1
GO_NEGATIVE_REGULATION_OF_EPITHELIAL_CELL_MIGRATION	0.0612245	1	1
GO_POSITIVE_REGULATION_OF_DNA_METABOLIC_PROCESS	0.0612691	1	1
GO_THIOESTER_METABOLIC_PROCESS	0.0622155	1	1
GO_PHOSPHOLIPID_BIOSYNTHETIC_PROCESS	0.0623679	1	1
GO_FOREBRAIN_NEURON_DEVELOPMENT	0.0627451	1	1
GO_COENZYME_METABOLIC_PROCESS	0.0628218	1	1
GO_HOMEOSTASIS_OF_NUMBER_OF_CELLS	0.0630631	1	1
GO_AXON_ENSHEATHMENT	0.0633284	1	1
REACTOME_PHOSPHOLIPID_METABOLISM	0.0640341	1	1
GO_REGULATION_OF_TRANSLATION_IN_RESPONSE_TO_STRESS	0.0653846	1	1
GO_NADP_BINDING	0.0656934	1	1
GO_SYNAPSE_PART	0.0661323	1	1
GO_GLYCEROLIPID_BIOSYNTHETIC_PROCESS	0.0661686	1	1
GO_PHOSPHOPROTEIN_PHOSPHATASE_ACTIVITY	0.067033	1	1
GO_NEGATIVE_REGULATION_OF_CELL_ACTIVATION	0.0670588	1	1
REACTOME_AMINO_ACID_AND_OLIGOPEPTIDE_SLC_TRANSPORTERS	0.0672269	1	1
GO_CLATHRIN_ADAPTOR_COMPLEX	0.0674157	1	1
GO_POSITIVE_REGULATION_OF_OSSIFICATION	0.0676692	1	1
GO_CELL_CELL_SIGNALING	0.0680681	1	1
GO_ADP_METABOLIC_PROCESS	0.0685225	1	1
REACTOME_ASPARAGINE_N_LINKED_GLYCOSYLATION	0.0698006	1	1
GO_GLYCOSPHINGOLIPID_BIOSYNTHETIC_PROCESS	0.0714286	1	1
GO_NEPHRON_EPITHELIUM_DEVELOPMENT	0.0729002	1	1
GO_EPITHELIAL_CELL_DEVELOPMENT	0.0731159	1	1
GO_ENDOCRINE_SYSTEM_DEVELOPMENT	0.0735931	1	1
GO_DNA_DAMAGE_RESPONSE_DETECTION_OF_DNA_DAMAGE	0.0739857	1	1
GO_LIPID_BIOSYNTHETIC_PROCESS	0.0741483	1	1
GO_NEGATIVE_REGULATION_OF_CHROMOSOME_ORGANIZATION	0.0752972	1	1
GO_REGULATION_OF_CELL_CELL_ADHESION	0.0759109	1	1
GO_NEURON_PROJECTION_DEVELOPMENT	0.0762287	1	1
GO_KIDNEY_EPITHELIUM_DEVELOPMENT	0.0763158	1	1
GO_EAR_MORPHOGENESIS	0.0764951	1	1
GO_NEPHRON_DEVELOPMENT	0.0780051	1	1
REACTOME_MEIOSIS	0.0787966	1	1
GO_MESONEPHROS_DEVELOPMENT	0.0788254	1	1
GO_NEGATIVE_REGULATION_OF_OSSIFICATION	0.0788462	1	1
GO_BINDING_BRIDGING	0.0791209	1	1
GO_HETEROCHROMATIN	0.0798611	1	1
GO_G_PROTEIN_COUPLED_RECEPTOR_ACTIVITY	0.0802139	1	1
GO_NUCLEOTIDE_EXCISION_REPAIR_DNA_INCISION	0.0802752	1	1
GO_SOLUTE_PROTON_SYMPORTER_ACTIVITY	0.0804598	1	1
GO_CERAMIDE_BIOSYNTHETIC_PROCESS	0.0806452	1	1
GO_REGULATION_OF_ESTABLISHMENT_OR_MAINTENANCE_OF_CELL_POLARITY	0.0814332	1	1
GO_PROTEIN_DEACETYLASE_ACTIVITY	0.0814978	1	1
GO_PURINE_CONTAINING_COMPOUND_BIOSYNTHETIC_PROCESS	0.082716	1	1
GO_HISTONE_DEACETYLASE_COMPLEX	0.0827338	1	1
GO_EMBRYONIC_DIGIT_MORPHOGENESIS	0.0836364	1	1
GO_GLYOXYLATE_METABOLIC_PROCESS	0.0837209	1	1
REACTOME_TELOMERE_MAINTENANCE	0.0839695	1	1
GO_REGULATION_OF_ORGAN_MORPHOGENESIS	0.0847458	1	1
GO_SPHINGOLIPID_BIOSYNTHETIC_PROCESS	0.0847724	1	1
GO_REGULATION_OF_LYMPHOCYTE_DIFFERENTIATION	0.0851852	1	1
GO_GLYCOLIPID_BIOSYNTHETIC_PROCESS	0.0852273	1	1
GO_SECONDARY_METABOLIC_PROCESS	0.085443	1	1
GO_SOMATIC_STEM_CELL_POPULATION_MAINTENANCE	0.0860806	1	1
GO_NEGATIVE_REGULATION_OF_MYELOID_LEUKOCYTE_DIFFERENTIATION	0.0865604	1	1
REACTOME_LAGGING_STRAND_SYNTHESIS	0.0869565	1	1
GO_SUGAR_TRANSMEMBRANE_TRANSPORTER_ACTIVITY	0.0877863	1	1
GO_ERROR_PRONE_TRANSLESION_SYNTHESIS	0.088	1	1
GO_NERVE_DEVELOPMENT	0.0882883	1	1
GO_DNA_SYNTHESIS_INVOLVED_IN_DNA_REPAIR	0.0884558	1	1
GO_MACROMOLECULE_DEACYLATION	0.0886288	1	1
GO_OSSIFICATION	0.0888192	1	1
GO_CELLULAR_RESPONSE_TO_PEPTIDE	0.0889121	1	1
GO_EMBRYONIC_SKELETAL_SYSTEM_DEVELOPMENT	0.0892626	1	1
GO_RECOMBINATIONAL_REPAIR	0.0892857	1	1
GO_NUCLEOTIDE_EXCISION_REPAIR_DNA_INCISION_3_TO_LESION	0.0901961	1	1
GO_NUCLEAR_TRANSCRIPTIONAL_REPRESSOR_COMPLEX	0.090566	1	1
GO_CRANIAL_NERVE_DEVELOPMENT	0.0906736	1	1
GO_SULFOTRANSFERASE_ACTIVITY	0.0907127	1	1
GO_TRANSFERASE_ACTIVITY_TRANSFERRING_SULFUR_CONTAINING_GROUPS	0.0912409	1	1
GO_DRUG_METABOLIC_PROCESS	0.0912698	1	1
GO_RENAL_TUBULE_DEVELOPMENT	0.0913706	1	1
GO_GLYCEROLIPID_METABOLIC_PROCESS	0.0914634	1	1
REACTOME_TRANSPORT_TO_THE_GOLGI_AND_SUBSEQUENT_MODIFICATION	0.0915842	1	1
KEGG_SPHINGOLIPID_METABOLISM	0.091716	1	1
REACTOME_MEIOTIC_RECOMBINATION	0.0919325	1	1
KEGG_NUCLEOTIDE_EXCISION_REPAIR	0.0920097	1	1
GO_LIPOSACCHARIDE_METABOLIC_PROCESS	0.092246	1	1
REACTOME_EXTENSION_OF_TELOMERES	0.0924657	1	1
GO_DEACETYLASE_ACTIVITY	0.0930233	1	1
GO_OLIGOSACCHARIDE_METABOLIC_PROCESS	0.0934744	1	1
GO_EMBRYONIC_SKELETAL_SYSTEM_MORPHOGENESIS	0.0940819	1	1
GO_ERYTHROCYTE_HOMEOSTASIS	0.0952381	1	1
GO_S_ADENOSYLMETHIONINE_DEPENDENT_METHYLTRANSFERASE_ACTIVITY	0.0953488	1	1
GO_DEVELOPMENTAL_INDUCTION	0.0954357	1	1
GO_U4_U6_X_U5_TRI_SNRNP_COMPLEX	0.0961538	1	1
GO_MESONEPHRIC_TUBULE_MORPHOGENESIS	0.0963115	1	1
GO_EMBRYONIC_CRANIAL_SKELETON_MORPHOGENESIS	0.0966387	1	1
GO_INTRINSIC_COMPONENT_OF_GOLGI_MEMBRANE	0.0969697	1	1
REACTOME_HOMOLOGOUS_RECOMBINATION_REPAIR_OF_REPLICATION_INDEPENDENT_DOUBLE_STRAND_BREAKS	0.097166	1	1
GO_NEGATIVE_REGULATION_OF_OSTEOCLAST_DIFFERENTIATION	0.0972763	1	1
GO_HEART_MORPHOGENESIS	0.0978495	1	1
GO_ACTIN_FILAMENT_BASED_PROCESS	0.0983936	1	1
GO_NEGATIVE_REGULATION_OF_IMMUNE_EFFECTOR_PROCESS	0.0988701	1	1
GO_METANEPHROS_DEVELOPMENT	0.0989761	1	1
GO_REGULATION_OF_RESPONSE_TO_DNA_DAMAGE_STIMULUS	0.100115	1	1
GO_REGULATION_OF_SMOOTH_MUSCLE_CELL_PROLIFERATION	0.10043	1	1
GO_ANION_TRANSMEMBRANE_TRANSPORTER_ACTIVITY	0.10124	1	1
GO_MITOTIC_RECOMBINATION	0.10181	1	1
GO_REGULATION_OF_LEUKOCYTE_APOPTOTIC_PROCESS	0.102644	1	1
GO_NUCLEOTIDE_EXCISION_REPAIR_PREINCISION_COMPLEX_STABILIZATION	0.103306	1	1
GO_PTERIDINE_CONTAINING_COMPOUND_METABOLIC_PROCESS	0.103704	1	1
PID_TELOMERASE_PATHWAY	0.104199	1	1
GO_POSTREPLICATION_REPAIR	0.104364	1	1
GO_NEGATIVE_REGULATION_OF_HOMOTYPIC_CELL_CELL_ADHESION	0.104457	1	1
GO_REPLISOME	0.104869	1	1
GO_TETRAHYDROFOLATE_METABOLIC_PROCESS	0.105263	1	1
GO_BASE_EXCISION_REPAIR	0.105856	1	1
REACTOME_FORMATION_OF_INCISION_COMPLEX_IN_GG_NER	0.106122	1	1
GO_REGULATION_OF_OSTEOCLAST_DIFFERENTIATION	0.106635	1	1
GO_NUCLEOTIDE_EXCISION_REPAIR_PREINCISION_COMPLEX_ASSEMBLY	0.107872	1	1
GO_NEGATIVE_REGULATION_OF_IMMUNE_RESPONSE	0.108527	1	1
GO_REGULATION_OF_T_CELL_DIFFERENTIATION	0.108883	1	1
GO_EPITHELIAL_CELL_MORPHOGENESIS	0.108939	1	1
GO_MISMATCH_REPAIR	0.108992	1	1
GO_PROTEIN_TYROSINE_PHOSPHATASE_ACTIVITY	0.109018	1	1
GO_HYDROLASE_ACTIVITY_ACTING_ON_CARBON_NITROGEN_BUT_NOT_PEPTIDE_BONDS_IN_LINEAR_AMIDES	0.109177	1	1
GO_SMALL_NUCLEAR_RIBONUCLEOPROTEIN_COMPLEX	0.110294	1	1
GO_SPLICEOSOMAL_TRI_SNRNP_COMPLEX	0.111842	1	1
PID_AR_PATHWAY	0.112084	1	1
REACTOME_SIGNALING_BY_EGFR_IN_CANCER	0.112332	1	1
REACTOME_SPHINGOLIPID_METABOLISM	0.112652	1	1
GO_NEGATIVE_REGULATION_OF_OSTEOBLAST_DIFFERENTIATION	0.112994	1	1
GO_REGULATION_OF_TELOMERE_MAINTENANCE	0.113333	1	1
GO_INTERSTRAND_CROSS_LINK_REPAIR	0.11358	1	1
GO_REGULATION_OF_MAP_KINASE_ACTIVITY	0.113937	1	1
GO_PHOSPHOLIPID_METABOLIC_PROCESS	0.114488	1	1
GO_PEPTIDYL_TYROSINE_DEPHOSPHORYLATION	0.11482	1	1
GO_TELOMERE_MAINTENANCE_VIA_RECOMBINATION	0.115274	1	1
GO_DIENCEPHALON_DEVELOPMENT	0.115646	1	1
GO_CHD_TYPE_COMPLEX	0.116183	1	1
GO_METANEPHRIC_NEPHRON_MORPHOGENESIS	0.116279	1	1
GO_TRANSLESION_SYNTHESIS	0.11691	1	1
REACTOME_GLOBAL_GENOMIC_NER_GG_NER	0.117302	1	1
GO_NUCLEAR_REPLICATION_FORK	0.117801	1	1
GO_NEGATIVE_REGULATION_OF_LEUKOCYTE_DIFFERENTIATION	0.117845	1	1
GO_NUCLEOTIDE_EXCISION_REPAIR_DNA_GAP_FILLING	0.119205	1	1
GO_GANGLIOSIDE_METABOLIC_PROCESS	0.119298	1	1
GO_METANEPHROS_MORPHOGENESIS	0.120482	1	1
GO_UBIQUITIN_LIKE_PROTEIN_LIGASE_BINDING	0.120778	1	1
GO_U2_TYPE_SPLICEOSOMAL_COMPLEX	0.120787	1	1
GO_CRANIAL_SKELETAL_SYSTEM_DEVELOPMENT	0.122905	1	1
GO_MYELOID_CELL_HOMEOSTASIS	0.123267	1	1
GO_FOREBRAIN_GENERATION_OF_NEURONS	0.124424	1	1
GO_REGULATION_OF_LYMPHOCYTE_APOPTOTIC_PROCESS	0.124731	1	1
KEGG_HOMOLOGOUS_RECOMBINATION	0.125	1	1
GO_REPLICATION_FORK	0.125436	1	1
GO_PROTEIN_N_TERMINUS_BINDING	0.125837	1	1
GO_SULFUR_AMINO_ACID_METABOLIC_PROCESS	0.125891	1	1
GO_EMBRYONIC_DIGESTIVE_TRACT_DEVELOPMENT	0.12628	1	1
GO_NEGATIVE_REGULATION_OF_B_CELL_ACTIVATION	0.126582	1	1
GO_RHO_PROTEIN_SIGNAL_TRANSDUCTION	0.127083	1	1
GO_GLYCOSPHINGOLIPID_METABOLIC_PROCESS	0.127469	1	1
GO_MACROMOLECULAR_COMPLEX_DISASSEMBLY	0.12759	1	1
GO_LYMPHOCYTE_ACTIVATION_INVOLVED_IN_IMMUNE_RESPONSE	0.128637	1	1
GO_INTRINSIC_COMPONENT_OF_ORGANELLE_MEMBRANE	0.129534	1	1
GO_ERROR_FREE_TRANSLESION_SYNTHESIS	0.130282	1	1
GO_CELL_CELL_ADHESION_VIA_PLASMA_MEMBRANE_ADHESION_MOLECULES	0.130485	1	1
GO_UBIQUITIN_LIKE_PROTEIN_TRANSFERASE_ACTIVITY	0.132797	1	1
GO_REGULATION_OF_CYTOKINE_PRODUCTION_INVOLVED_IN_IMMUNE_RESPONSE	0.133065	1	1
KEGG_MISMATCH_REPAIR	0.133333	1	1
GO_CARBON_OXYGEN_LYASE_ACTIVITY	0.133929	1	1
GO_LEUKOCYTE_HOMEOSTASIS	0.133981	1	1
GO_BRANCHING_INVOLVED_IN_URETERIC_BUD_MORPHOGENESIS	0.134474	1	1
GO_REGULATION_OF_MEMBRANE_POTENTIAL	0.134576	1	1
PID_IL2_1PATHWAY	0.134948	1	1
GO_ONE_CARBON_METABOLIC_PROCESS	0.135135	1	1
PID_BARD1_PATHWAY	0.135294	1	1
GO_METANEPHRIC_NEPHRON_DEVELOPMENT	0.135294	1	1
BIOCARTA_TEL_PATHWAY	0.135593	1	1
GO_NEGATIVE_REGULATION_OF_LEUKOCYTE_MEDIATED_IMMUNITY	0.136268	1	1
GO_REGULATION_OF_CD4_POSITIVE_ALPHA_BETA_T_CELL_ACTIVATION	0.136628	1	1
GO_NEGATIVE_REGULATION_OF_TELOMERE_MAINTENANCE	0.138889	1	1
GO_POSITIVE_REGULATION_OF_PROTEIN_SERINE_THREONINE_KINASE_ACTIVITY	0.140225	1	1
GO_REGULATION_OF_OSSIFICATION	0.140411	1	1
GO_CARBOXYLIC_ESTER_HYDROLASE_ACTIVITY	0.141259	1	1
GO_REGULATION_OF_PRODUCTION_OF_MOLECULAR_MEDIATOR_OF_IMMUNE_RESPONSE	0.141606	1	1
GO_ANION_TRANSMEMBRANE_TRANSPORT	0.141612	1	1
GO_REGULATION_OF_HISTONE_DEACETYLATION	0.141818	1	1
GO_LYSINE_N_METHYLTRANSFERASE_ACTIVITY	0.142023	1	1
GO_TRNA_PROCESSING	0.142112	1	1
PID_IL4_2PATHWAY	0.142322	1	1
GO_LIPASE_ACTIVITY	0.142857	1	1
GO_GENERATION_OF_PRECURSOR_METABOLITES_AND_ENERGY	0.143006	1	1
GO_PITUITARY_GLAND_DEVELOPMENT	0.143396	1	1
GO_NEGATIVE_REGULATION_OF_PRODUCTION_OF_MOLECULAR_MEDIATOR_OF_IMMUNE_RESPONSE	0.143478	1	1
GO_COFACTOR_BIOSYNTHETIC_PROCESS	0.14382	1	1
GO_REGULATION_OF_ALPHA_BETA_T_CELL_ACTIVATION	0.143847	1	1
REACTOME_GLYCEROPHOSPHOLIPID_BIOSYNTHESIS	0.143895	1	1
GO_TRANSPORT_VESICLE	0.144181	1	1
GO_RESPONSE_TO_GAMMA_RADIATION	0.144231	1	1
GO_CENTRAL_NERVOUS_SYSTEM_NEURON_DEVELOPMENT	0.144554	1	1
GO_REGULATION_OF_ALPHA_BETA_T_CELL_DIFFERENTIATION	0.144578	1	1
GO_SULFUR_AMINO_ACID_BIOSYNTHETIC_PROCESS	0.144781	1	1
PID_HDAC_CLASSII_PATHWAY	0.145553	1	1
GO_ENDOTHELIUM_DEVELOPMENT	0.145743	1	1
GO_TISSUE_REMODELING	0.146084	1	1
GO_N_METHYLTRANSFERASE_ACTIVITY	0.146685	1	1
GO_DNA_REPAIR_COMPLEX	0.146835	1	1
GO_REGULATION_OF_DNA_REPAIR	0.14867	1	1
GO_SERINE_FAMILY_AMINO_ACID_METABOLIC_PROCESS	0.149144	1	1
GO_NEGATIVE_REGULATION_OF_LYMPHOCYTE_DIFFERENTIATION	0.15	1	1
GO_PHOSPHATIDYLCHOLINE_METABOLIC_PROCESS	0.15	1	1
GO_REGULATION_OF_NOTCH_SIGNALING_PATHWAY	0.150735	1	1
GO_NEGATIVE_REGULATION_OF_LEUKOCYTE_APOPTOTIC_PROCESS	0.150812	1	1
GO_NEGATIVE_REGULATION_OF_NOTCH_SIGNALING_PATHWAY	0.15102	1	1
GO_NUCLEIC_ACID_PHOSPHODIESTER_BOND_HYDROLYSIS	0.151992	1	1
GO_PROTEIN_METHYLTRANSFERASE_ACTIVITY	0.152108	1	1
GO_NEGATIVE_REGULATION_OF_LYMPHOCYTE_MEDIATED_IMMUNITY	0.152231	1	1
GO_OSTEOBLAST_DIFFERENTIATION	0.152416	1	1
GO_RIBONUCLEOPROTEIN_COMPLEX_BINDING	0.154058	1	1
GO_SULFUR_COMPOUND_METABOLIC_PROCESS	0.15439	1	1
GO_REGULATION_OF_ERBB_SIGNALING_PATHWAY	0.154639	1	1
GO_NEURON_PROJECTION_MORPHOGENESIS	0.154858	1	1
GO_PROTEIN_IMPORT_INTO_NUCLEUS_TRANSLOCATION	0.15493	1	1
GO_POSITIVE_REGULATION_OF_PRODUCTION_OF_MOLECULAR_MEDIATOR_OF_IMMUNE_RESPONSE	0.154955	1	1
GO_SIGNALING_ADAPTOR_ACTIVITY	0.155325	1	1
GO_NUCLEOSIDE_PHOSPHATE_BIOSYNTHETIC_PROCESS	0.155452	1	1
GO_NUCLEAR_MEMBRANE	0.155578	1	1
GO_HISTONE_LYSINE_N_METHYLTRANSFERASE_ACTIVITY	0.156182	1	1
GO_ENDOTHELIAL_CELL_DIFFERENTIATION	0.156627	1	1
GO_TRANSCRIPTIONAL_REPRESSOR_COMPLEX	0.157895	1	1
GO_RESPONSE_TO_X_RAY	0.158038	1	1
GO_PHOSPHOLIPASE_ACTIVITY	0.15861	1	1
GO_MITOCHONDRIAL_ENVELOPE	0.159	1	1
GO_REGULATION_OF_CELL_AGING	0.160112	1	1
REACTOME_DOUBLE_STRAND_BREAK_REPAIR	0.160131	1	1
REACTOME_NGF_SIGNALLING_VIA_TRKA_FROM_THE_PLASMA_MEMBRANE	0.160508	1	1
GO_COENZYME_BIOSYNTHETIC_PROCESS	0.161209	1	1
GO_HISTONE_METHYLTRANSFERASE_ACTIVITY	0.161512	1	1
GO_MORPHOGENESIS_OF_EMBRYONIC_EPITHELIUM	0.162129	1	1
GO_REGULATION_OF_DNA_RECOMBINATION	0.162313	1	1
GO_REGULATION_OF_T_HELPER_CELL_DIFFERENTIATION	0.162393	1	1
GO_NEGATIVE_REGULATION_OF_CANONICAL_WNT_SIGNALING_PATHWAY	0.162442	1	1
GO_HOMOPHILIC_CELL_ADHESION_VIA_PLASMA_MEMBRANE_ADHESION_MOLECULES	0.163658	1	1
GO_SH3_SH2_ADAPTOR_ACTIVITY	0.164179	1	1
GO_ETHANOLAMINE_CONTAINING_COMPOUND_METABOLIC_PROCESS	0.164645	1	1
GO_CENTRAL_NERVOUS_SYSTEM_NEURON_DIFFERENTIATION	0.164766	1	1
KEGG_NEUROTROPHIN_SIGNALING_PATHWAY	0.16545	1	1
GO_REGULATION_OF_CELLULAR_SENESCENCE	0.165541	1	1
GO_SYNAPTIC_SIGNALING	0.165975	1	1
GO_FOLIC_ACID_CONTAINING_COMPOUND_METABOLIC_PROCESS	0.166134	1	1
REACTOME_GLYCOSPHINGOLIPID_METABOLISM	0.166181	1	1
GO_NEGATIVE_REGULATION_OF_LYMPHOCYTE_APOPTOTIC_PROCESS	0.166667	1	1
GO_IRON_ION_TRANSPORT	0.16701	1	1
GO_NUCLEOSOMAL_DNA_BINDING	0.167647	1	1
GO_ENDOTHELIAL_CELL_DEVELOPMENT	0.167742	1	1
GO_RECEPTOR_METABOLIC_PROCESS	0.168595	1	1
GO_TUBE_FORMATION	0.169492	1	1
GO_NEGATIVE_REGULATION_OF_T_CELL_DIFFERENTIATION	0.169935	1	1
GO_NEGATIVE_REGULATION_OF_ADAPTIVE_IMMUNE_RESPONSE	0.170103	1	1
GO_POSITIVE_REGULATION_OF_PROTEIN_DEACETYLATION	0.17037	1	1
GO_DNA_TEMPLATED_TRANSCRIPTION_ELONGATION	0.170732	1	1
GO_REGULATION_OF_PROTEIN_COMPLEX_ASSEMBLY	0.170905	1	1
GO_MEMBRANE_LIPID_CATABOLIC_PROCESS	0.171548	1	1
GO_REGULATION_OF_IMMUNOGLOBULIN_PRODUCTION	0.171765	1	1
GO_NEGATIVE_REGULATION_OF_ALPHA_BETA_T_CELL_ACTIVATION	0.172285	1	1
REACTOME_RNA_POL_II_TRANSCRIPTION	0.17328	1	1
REACTOME_RNA_POL_II_PRE_TRANSCRIPTION_EVENTS	0.173745	1	1
GO_HYDROLASE_ACTIVITY_ACTING_ON_CARBON_NITROGEN_BUT_NOT_PEPTIDE_BONDS	0.174757	1	1
GO_RIBONUCLEOPROTEIN_COMPLEX_BIOGENESIS	0.175703	1	1
GO_ORGANIC_ANION_TRANSMEMBRANE_TRANSPORTER_ACTIVITY	0.175758	1	1
GO_GATED_CHANNEL_ACTIVITY	0.175874	1	1
GO_MYOSIN_BINDING	0.177645	1	1
GO_CELLULAR_RESPONSE_TO_GAMMA_RADIATION	0.178571	1	1
KEGG_LYSINE_DEGRADATION	0.178782	1	1
GO_SMOOTH_ENDOPLASMIC_RETICULUM	0.178788	1	1
GO_NON_RECOMBINATIONAL_REPAIR	0.17913	1	1
GO_GLUTAMINE_FAMILY_AMINO_ACID_BIOSYNTHETIC_PROCESS	0.179487	1	1
GO_OXIDOREDUCTASE_ACTIVITY_ACTING_ON_THE_CH_NH_GROUP_OF_DONORS	0.179661	1	1
GO_REGULATION_OF_ISOTYPE_SWITCHING	0.18107	1	1
REACTOME_CYTOKINE_SIGNALING_IN_IMMUNE_SYSTEM	0.181078	1	1
GO_REGULATION_OF_ESTABLISHMENT_OF_PLANAR_POLARITY	0.181081	1	1
GO_CELL_FATE_DETERMINATION	0.182099	1	1
GO_REGULATION_OF_CANONICAL_WNT_SIGNALING_PATHWAY	0.18239	1	1
GO_AMINO_ACID_TRANSPORT	0.184507	1	1
GO_TRANSCRIPTION_ELONGATION_FROM_RNA_POLYMERASE_II_PROMOTER	0.184591	1	1
GO_DEVELOPMENTAL_MATURATION	0.185099	1	1
GO_ATP_DEPENDENT_CHROMATIN_REMODELING	0.185529	1	1
GO_CARDIAC_ATRIUM_DEVELOPMENT	0.187097	1	1
REACTOME_CELL_CELL_COMMUNICATION	0.187581	1	1
GO_SPERMATID_DIFFERENTIATION	0.187683	1	1
GO_FERRIC_IRON_TRANSPORT	0.188144	1	1
GO_GUANYL_NUCLEOTIDE_BINDING	0.189602	1	1
GO_PHOSPHATIDYLCHOLINE_ACYL_CHAIN_REMODELING	0.189723	1	1
GO_GLYCOSYL_COMPOUND_CATABOLIC_PROCESS	0.190058	1	1
GO_POSTSYNAPSE	0.190428	1	1
GO_MATURE_B_CELL_DIFFERENTIATION	0.190871	1	1
GO_PASSIVE_TRANSMEMBRANE_TRANSPORTER_ACTIVITY	0.19107	1	1
KEGG_GNRH_SIGNALING_PATHWAY	0.191608	1	1
GO_CARDIAC_VENTRICLE_DEVELOPMENT	0.193461	1	1
GO_PDZ_DOMAIN_BINDING	0.194651	1	1
GO_NEGATIVE_REGULATION_OF_CATABOLIC_PROCESS	0.195096	1	1
KEGG_UBIQUITIN_MEDIATED_PROTEOLYSIS	0.195576	1	1
GO_NUCLEOSOME_BINDING	0.195991	1	1
GO_CELL_MORPHOGENESIS_INVOLVED_IN_NEURON_DIFFERENTIATION	0.196538	1	1
GO_HEART_VALVE_DEVELOPMENT	0.196602	1	1
GO_ORGANIC_ACID_TRANSMEMBRANE_TRANSPORTER_ACTIVITY	0.197581	1	1
BIOCARTA_MAPK_PATHWAY	0.197832	1	1
GO_TRIVALENT_INORGANIC_CATION_TRANSPORT	0.198925	1	1
GO_INTRACILIARY_TRANSPORT	0.199367	1	1
GO_NEURAL_TUBE_FORMATION	0.2	1	1
GO_REGULATION_OF_TYPE_2_IMMUNE_RESPONSE	0.201278	1	1
REACTOME_NEURONAL_SYSTEM	0.201365	1	1
GO_PHOSPHATIDYLSERINE_METABOLIC_PROCESS	0.202055	1	1
GO_ACTIVATION_OF_PROTEIN_KINASE_ACTIVITY	0.202259	1	1
GO_SULFUR_COMPOUND_BIOSYNTHETIC_PROCESS	0.202343	1	1
GO_CARDIAC_CHAMBER_MORPHOGENESIS	0.20274	1	1
GO_GENE_SILENCING	0.203333	1	1
GO_NEGATIVE_REGULATION_OF_ERBB_SIGNALING_PATHWAY	0.20404	1	1
GO_PRESYNAPSE	0.206417	1	1
GO_ENDOCYTIC_RECYCLING	0.206897	1	1
GO_CONDENSED_CHROMOSOME	0.206897	1	1
GO_RESPONSE_TO_VITAMIN	0.207246	1	1
KEGG_PROGESTERONE_MEDIATED_OOCYTE_MATURATION	0.207299	1	1
REACTOME_METABOLISM_OF_PROTEINS	0.207871	1	1
GO_REGULATION_OF_CELL_ADHESION	0.208	1	1
GO_PHOSPHATIDIC_ACID_METABOLIC_PROCESS	0.208861	1	1
GO_INTRACILIARY_TRANSPORT_PARTICLE	0.209091	1	1
GO_REGULATION_OF_OSTEOBLAST_DIFFERENTIATION	0.209333	1	1
GO_TUMOR_NECROSIS_FACTOR_MEDIATED_SIGNALING_PATHWAY	0.209512	1	1
REACTOME_ACYL_CHAIN_REMODELLING_OF_PC	0.209607	1	1
GO_MOTILE_CILIUM	0.210265	1	1
GO_ENERGY_DERIVATION_BY_OXIDATION_OF_ORGANIC_COMPOUNDS	0.210583	1	1
PID_ILK_PATHWAY	0.210953	1	1
GO_VESICLE_MEDIATED_TRANSPORT_BETWEEN_ENDOSOMAL_COMPARTMENTS	0.211155	1	1
GO_ORGANELLE_INNER_MEMBRANE	0.213427	1	1
GO_CELL_MATURATION	0.214188	1	1
GO_REGULATION_OF_DOUBLE_STRAND_BREAK_REPAIR	0.214286	1	1
GO_MRNA_PROCESSING	0.214859	1	1
REACTOME_HOST_INTERACTIONS_OF_HIV_FACTORS	0.215365	1	1
GO_NEGATIVE_REGULATION_OF_CELL_ADHESION	0.216187	1	1
GO_B_CELL_ACTIVATION_INVOLVED_IN_IMMUNE_RESPONSE	0.21671	1	1
GO_UBIQUITIN_LIGASE_COMPLEX	0.21703	1	1
KEGG_PROTEIN_EXPORT	0.217082	1	1
GO_MODULATION_OF_SYNAPTIC_TRANSMISSION	0.217297	1	1
GO_POSITIVE_REGULATION_OF_MAP_KINASE_ACTIVITY	0.217438	1	1
REACTOME_SYNTHESIS_OF_PA	0.217666	1	1
GO_ESTABLISHMENT_OF_ENDOTHELIAL_BARRIER	0.218241	1	1
GO_SIGNAL_SEQUENCE_BINDING	0.21831	1	1
GO_REGULATION_OF_RESPONSE_TO_CYTOKINE_STIMULUS	0.219331	1	1
GO_ALDITOL_PHOSPHATE_METABOLIC_PROCESS	0.222857	1	1
GO_ANTIGEN_RECEPTOR_MEDIATED_SIGNALING_PATHWAY	0.224044	1	1
GO_PROTEIN_SUMOYLATION	0.224242	1	1
GO_BONE_REMODELING	0.224274	1	1
GO_POSITIVE_REGULATION_OF_IMMUNOGLOBULIN_PRODUCTION	0.225256	1	1
KEGG_SMALL_CELL_LUNG_CANCER	0.226389	1	1
BIOCARTA_INTEGRIN_PATHWAY	0.227064	1	1
GO_NCRNA_PROCESSING	0.227136	1	1
KEGG_EPITHELIAL_CELL_SIGNALING_IN_HELICOBACTER_PYLORI_INFECTION	0.227671	1	1
KEGG_DORSO_VENTRAL_AXIS_FORMATION	0.227941	1	1
GO_RECEPTOR_SIGNALING_PROTEIN_SERINE_THREONINE_KINASE_ACTIVITY	0.22865	1	1
KEGG_MAPK_SIGNALING_PATHWAY	0.229491	1	1
GO_POSITIVE_REGULATION_OF_SMALL_GTPASE_MEDIATED_SIGNAL_TRANSDUCTION	0.229508	1	1
REACTOME_FORMATION_OF_RNA_POL_II_ELONGATION_COMPLEX_	0.230583	1	1
GO_RECEPTOR_SIGNALING_PROTEIN_ACTIVITY	0.231788	1	1
GO_PALATE_DEVELOPMENT	0.232308	1	1
GO_NUCLEOSIDE_TRIPHOSPHATE_METABOLIC_PROCESS	0.232356	1	1
BIOCARTA_KERATINOCYTE_PATHWAY	0.232704	1	1
GO_VISUAL_BEHAVIOR	0.232843	1	1
GO_PHOSPHATIDYLGLYCEROL_METABOLIC_PROCESS	0.233766	1	1
REACTOME_SEMAPHORIN_INTERACTIONS	0.234177	1	1
GO_REGULATION_OF_BMP_SIGNALING_PATHWAY	0.234982	1	1
REACTOME_EGFR_DOWNREGULATION	0.235099	1	1
GO_NEGATIVE_REGULATION_OF_CELLULAR_CATABOLIC_PROCESS	0.236111	1	1
GO_PHOSPHATASE_INHIBITOR_ACTIVITY	0.237354	1	1
GO_REGULATION_OF_CELL_SHAPE	0.239951	1	1
GO_GENE_SILENCING_BY_RNA	0.240148	1	1
GO_MONOVALENT_INORGANIC_CATION_TRANSPORT	0.241803	1	1
GO_ATRIAL_SEPTUM_DEVELOPMENT	0.242152	1	1
GO_VENTRICULAR_SEPTUM_MORPHOGENESIS	0.243243	1	1
GO_GLYCOSYL_COMPOUND_BIOSYNTHETIC_PROCESS	0.243836	1	1
REACTOME_TRANSMISSION_ACROSS_CHEMICAL_SYNAPSES	0.244332	1	1
GO_ORGANIC_ACID_TRANSMEMBRANE_TRANSPORT	0.245023	1	1
GO_MAINTENANCE_OF_LOCATION_IN_CELL	0.245179	1	1
GO_CARDIAC_SEPTUM_MORPHOGENESIS	0.245763	1	1
GO_NIK_NF_KAPPAB_SIGNALING	0.246356	1	1
GO_SMALL_MOLECULE_BIOSYNTHETIC_PROCESS	0.246976	1	1
KEGG_VEGF_SIGNALING_PATHWAY	0.247117	1	1
GO_TRANSMEMBRANE_RECEPTOR_PROTEIN_PHOSPHATASE_ACTIVITY	0.247899	1	1
GO_VENTRICULAR_SEPTUM_DEVELOPMENT	0.25	1	1
GO_DEVELOPMENTAL_PROCESS_INVOLVED_IN_REPRODUCTION	0.250501	1	1
GO_PROTEIN_TRANSPORT_ALONG_MICROTUBULE	0.251479	1	1
GO_PHOSPHOLIPASE_A2_ACTIVITY	0.252033	1	1
GO_NUCLEOSIDE_TRIPHOSPHATASE_REGULATOR_ACTIVITY	0.25228	1	1
GO_REGULATION_OF_EXOCYTOSIS	0.252358	1	1
GO_REGULATION_OF_CELL_DIVISION	0.253403	1	1
ST_P38_MAPK_PATHWAY	0.253456	1	1
REACTOME_CLASS_B_2_SECRETIN_FAMILY_RECEPTORS	0.253521	1	1
GO_DENDRITE_DEVELOPMENT	0.254372	1	1
GO_PHOTORECEPTOR_CONNECTING_CILIUM	0.255034	1	1
GO_RNA_SPLICING	0.255061	1	1
GO_CELL_PART_MORPHOGENESIS	0.256	1	1
GO_SIGNAL_RELEASE	0.256637	1	1
GO_ACTIN_CYTOSKELETON_REORGANIZATION	0.257299	1	1
GO_CARBOHYDRATE_METABOLIC_PROCESS	0.258	1	1
GO_CELL_DIVISION	0.258776	1	1
GO_NEGATIVE_REGULATION_OF_GROWTH	0.2593	1	1
GO_INTRINSIC_COMPONENT_OF_ENDOPLASMIC_RETICULUM_MEMBRANE	0.259823	1	1
KEGG_AMYOTROPHIC_LATERAL_SCLEROSIS_ALS	0.260369	1	1
GO_PROTEIN_FOLDING	0.26045	1	1
KEGG_BUTANOATE_METABOLISM	0.260736	1	1
KEGG_APOPTOSIS	0.260741	1	1
BIOCARTA_HIVNEF_PATHWAY	0.261667	1	1
REACTOME_ELONGATION_ARREST_AND_RECOVERY	0.262248	1	1
GO_OUTER_MEMBRANE	0.2625	1	1
GO_SECOND_MESSENGER_MEDIATED_SIGNALING	0.265018	1	1
GO_REGULATION_OF_NUCLEAR_DIVISION	0.265837	1	1
GO_LIGASE_ACTIVITY_FORMING_CARBON_SULFUR_BONDS	0.265985	1	1
KEGG_INSULIN_SIGNALING_PATHWAY	0.266196	1	1
GO_PYRIMIDINE_CONTAINING_COMPOUND_METABOLIC_PROCESS	0.266417	1	1
GO_AMINO_ACID_TRANSMEMBRANE_TRANSPORTER_ACTIVITY	0.267658	1	1
GO_PROTEIN_MODIFICATION_BY_SMALL_PROTEIN_REMOVAL	0.268831	1	1
KEGG_NOD_LIKE_RECEPTOR_SIGNALING_PATHWAY	0.270035	1	1
GO_ORGANELLE_FISSION	0.27008	1	1
GO_REGULATION_OF_HORMONE_LEVELS	0.270161	1	1
BIOCARTA_WNT_PATHWAY	0.27027	1	1
GO_OUTFLOW_TRACT_MORPHOGENESIS	0.273663	1	1
GO_POSITIVE_REGULATION_OF_WNT_SIGNALING_PATHWAY	0.273796	1	1
GO_LUNG_ALVEOLUS_DEVELOPMENT	0.273869	1	1
GO_SPINDLE_ASSEMBLY	0.273973	1	1
GO_REGULATION_OF_NEUROTRANSMITTER_LEVELS	0.274534	1	1
GO_ACTIVATION_OF_MAPK_ACTIVITY	0.27503	1	1
GO_EPIDERMIS_DEVELOPMENT	0.275239	1	1
REACTOME_NEUROTRANSMITTER_RECEPTOR_BINDING_AND_DOWNSTREAM_TRANSMISSION_IN_THE_POSTSYNAPTIC_CELL	0.275714	1	1
REACTOME_METABOLISM_OF_VITAMINS_AND_COFACTORS	0.27593	1	1
PID_CERAMIDE_PATHWAY	0.278409	1	1
NABA_MATRISOME_ASSOCIATED	0.278837	1	1
GO_MITOCHONDRIAL_MEMBRANE_PART	0.279661	1	1
GO_REGULATION_OF_CATENIN_IMPORT_INTO_NUCLEUS	0.280255	1	1
REACTOME_SIGNALLING_TO_ERKS	0.282051	1	1
GO_NUCLEUS_ORGANIZATION	0.282792	1	1
GO_GTPASE_ACTIVITY	0.284355	1	1
KEGG_BASAL_CELL_CARCINOMA	0.2846	1	1
GO_CARBOHYDRATE_DERIVATIVE_BIOSYNTHETIC_PROCESS	0.285285	1	1
BIOCARTA_ALK_PATHWAY	0.285294	1	1
GO_VOLTAGE_GATED_ION_CHANNEL_ACTIVITY	0.285912	1	1
GO_REGULATED_EXOCYTOSIS	0.286026	1	1
GO_MICROTUBULE_CYTOSKELETON_ORGANIZATION_INVOLVED_IN_MITOSIS	0.286385	1	1
GO_CELL_SUBSTRATE_ADHESION	0.286986	1	1
GO_NUCLEOBASE_CONTAINING_SMALL_MOLECULE_METABOLIC_PROCESS	0.287	1	1
GO_REGULATION_OF_TUMOR_NECROSIS_FACTOR_MEDIATED_SIGNALING_PATHWAY	0.287582	1	1
GO_DENDRITE_MORPHOGENESIS	0.288056	1	1
REACTOME_TRANSPORT_OF_MATURE_TRANSCRIPT_TO_CYTOPLASM	0.288696	1	1
GO_PROTEIN_MATURATION	0.288958	1	1
REACTOME_PLATELET_ACTIVATION_SIGNALING_AND_AGGREGATION	0.288986	1	1
GO_ACTIN_FILAMENT_BINDING	0.289009	1	1
GO_PHOSPHOLIPID_BINDING	0.289047	1	1
BIOCARTA_DEATH_PATHWAY	0.289973	1	1
GO_POSITIVE_REGULATION_OF_PEPTIDYL_TYROSINE_PHOSPHORYLATION	0.29067	1	1
GO_UBIQUITIN_LIKE_PROTEIN_SPECIFIC_PROTEASE_ACTIVITY	0.291549	1	1
GO_RESPONSE_TO_VITAMIN_D	0.291793	1	1
GO_REGULATION_OF_CELLULAR_RESPONSE_TO_GROWTH_FACTOR_STIMULUS	0.292788	1	1
GO_NEGATIVE_REGULATION_OF_BINDING	0.292929	1	1
GO_AMINO_ACID_TRANSMEMBRANE_TRANSPORT	0.293139	1	1
GO_PYRIMIDINE_NUCLEOSIDE_METABOLIC_PROCESS	0.293447	1	1
GO_LOCOMOTORY_BEHAVIOR	0.294698	1	1
GO_MITOTIC_NUCLEAR_DIVISION	0.294715	1	1
REACTOME_SIGNALLING_TO_RAS	0.295385	1	1
GO_REGULATION_OF_NECROTIC_CELL_DEATH	0.296029	1	1
GO_MIDBRAIN_DEVELOPMENT	0.2976	1	1
GO_CYTOPLASMIC_SIDE_OF_MEMBRANE	0.298088	1	1
KEGG_BIOSYNTHESIS_OF_UNSATURATED_FATTY_ACIDS	0.299595	1	1
GO_POTASSIUM_ION_TRANSPORT	0.3	1	1
GO_PROTEIN_AUTOPHOSPHORYLATION	0.30032	1	1
GO_CELLULAR_RESPIRATION	0.300499	1	1
GO_PYRIMIDINE_CONTAINING_COMPOUND_BIOSYNTHETIC_PROCESS	0.30117	1	1
GO_ER_TO_GOLGI_VESICLE_MEDIATED_TRANSPORT	0.301714	1	1
GO_NEGATIVE_REGULATION_OF_BMP_SIGNALING_PATHWAY	0.301948	1	1
GO_PEPTIDYL_TYROSINE_MODIFICATION	0.302151	1	1
GO_TRANSPORT_VESICLE_MEMBRANE	0.302764	1	1
GO_CYSTEINE_TYPE_PEPTIDASE_ACTIVITY	0.303204	1	1
REACTOME_NEP_NS2_INTERACTS_WITH_THE_CELLULAR_EXPORT_MACHINERY	0.303951	1	1
GO_MONOVALENT_INORGANIC_CATION_TRANSMEMBRANE_TRANSPORTER_ACTIVITY	0.304255	1	1
GO_PROTEIN_KINASE_ACTIVITY	0.304304	1	1
GO_POTASSIUM_ION_TRANSMEMBRANE_TRANSPORTER_ACTIVITY	0.30456	1	1
GO_WNT_ACTIVATED_RECEPTOR_ACTIVITY	0.305785	1	1
GO_GLIOGENESIS	0.306698	1	1
GO_PROTEIN_TYROSINE_KINASE_ACTIVITY	0.307355	1	1
GO_DEAMINASE_ACTIVITY	0.307918	1	1
SIG_CD40PATHWAYMAP	0.308585	1	1
PID_CASPASE_PATHWAY	0.3086	1	1
PID_HIV_NEF_PATHWAY	0.309091	1	1
REACTOME_INTERFERON_SIGNALING	0.310268	1	1
NABA_ECM_GLYCOPROTEINS	0.311586	1	1
GO_CYSTEINE_TYPE_ENDOPEPTIDASE_INHIBITOR_ACTIVITY	0.311881	1	1
GO_CELLULAR_RESPONSE_TO_VITAMIN	0.31203	1	1
GO_RESPONSE_TO_IONIZING_RADIATION	0.312941	1	1
PID_FAS_PATHWAY	0.313107	1	1
GO_FRIZZLED_BINDING	0.314685	1	1
KEGG_ADIPOCYTOKINE_SIGNALING_PATHWAY	0.314879	1	1
GO_PYRIMIDINE_NUCLEOTIDE_METABOLIC_PROCESS	0.315068	1	1
GO_HYDROLASE_ACTIVITY_ACTING_ON_CARBON_NITROGEN_BUT_NOT_PEPTIDE_BONDS_IN_CYCLIC_AMIDINES	0.315315	1	1
GO_NUCLEAR_ENVELOPE_DISASSEMBLY	0.315353	1	1
GO_RIBOSOME_BIOGENESIS	0.315361	1	1
BIOCARTA_GSK3_PATHWAY	0.315436	1	1
GO_SNARE_BINDING	0.317295	1	1
REACTOME_TCA_CYCLE_AND_RESPIRATORY_ELECTRON_TRANSPORT	0.31886	1	1
GO_RNA_PHOSPHODIESTER_BOND_HYDROLYSIS	0.319018	1	1
GO_NUCLEAR_CHROMATIN	0.319106	1	1
GO_SEMAPHORIN_PLEXIN_SIGNALING_PATHWAY	0.319261	1	1
GO_MITOTIC_SPINDLE_ASSEMBLY	0.319347	1	1
GO_MULTICELLULAR_ORGANISM_GROWTH	0.319508	1	1
ST_TUMOR_NECROSIS_FACTOR_PATHWAY	0.319672	1	1
GO_REGULATION_OF_DNA_METABOLIC_PROCESS	0.319838	1	1
GO_POSITIVE_REGULATION_OF_CANONICAL_WNT_SIGNALING_PATHWAY	0.320303	1	1
GO_REGULATION_OF_DENDRITE_DEVELOPMENT	0.320611	1	1
GO_NEGATIVE_REGULATION_OF_RESPONSE_TO_EXTERNAL_STIMULUS	0.32113	1	1
GO_ACTIN_BASED_CELL_PROJECTION	0.321226	1	1
GO_RNA_SPLICING_VIA_TRANSESTERIFICATION_REACTIONS	0.321281	1	1
GO_MULTI_ORGANISM_REPRODUCTIVE_PROCESS	0.321321	1	1
PID_CD40_PATHWAY	0.322034	1	1
GO_NEURON_MATURATION	0.322807	1	1
GO_PANCREAS_DEVELOPMENT	0.323077	1	1
GO_TRNA_TRANSPORT	0.323113	1	1
GO_UNSATURATED_FATTY_ACID_BIOSYNTHETIC_PROCESS	0.323467	1	1
GO_LOCALIZATION_WITHIN_MEMBRANE	0.323821	1	1
GO_MAINTENANCE_OF_LOCATION	0.325387	1	1
GO_NEUTRAL_LIPID_METABOLIC_PROCESS	0.325976	1	1
REACTOME_SIGNALLING_BY_NGF	0.326316	1	1
GO_SPINAL_CORD_DEVELOPMENT	0.326433	1	1
GO_SKIN_DEVELOPMENT	0.327549	1	1
GO_CYSTEINE_TYPE_ENDOPEPTIDASE_INHIBITOR_ACTIVITY_INVOLVED_IN_APOPTOTIC_PROCESS	0.327586	1	1
REACTOME_SIGNALING_BY_ILS	0.327848	1	1
GO_REGULATION_OF_REGULATED_SECRETORY_PATHWAY	0.329957	1	1
REACTOME_METABOLISM_OF_NON_CODING_RNA	0.330206	1	1
GO_NEURON_PROJECTION_TERMINUS	0.333824	1	1
GO_PROTEIN_LOCALIZATION_TO_ORGANELLE	0.334	1	1
GO_EXOCYTIC_VESICLE	0.33427	1	1
GO_REGULATION_OF_TRANSMEMBRANE_RECEPTOR_PROTEIN_SERINE_THREONINE_KINASE_SIGNALING_PATHWAY	0.334437	1	1
GO_CYSTEINE_TYPE_ENDOPEPTIDASE_REGULATOR_ACTIVITY_INVOLVED_IN_APOPTOTIC_PROCESS	0.335079	1	1
GO_NEGATIVE_REGULATION_OF_ERK1_AND_ERK2_CASCADE	0.33526	1	1
GO_NEGATIVE_REGULATION_OF_MAPK_CASCADE	0.335287	1	1
GO_CARBOHYDRATE_TRANSPORT	0.335473	1	1
GO_STEM_CELL_DIFFERENTIATION	0.337004	1	1
GO_RESPONSE_TO_AMINO_ACID	0.338255	1	1
GO_RHO_GTPASE_BINDING	0.339172	1	1
GO_RAN_GTPASE_BINDING	0.341837	1	1
GO_RIBOSOME_ASSEMBLY	0.342043	1	1
GO_TISSUE_MORPHOGENESIS	0.342685	1	1
GO_AXIS_SPECIFICATION	0.344992	1	1
GO_PHOSPHATIDYLINOSITOL_PHOSPHATE_BINDING	0.345342	1	1
GO_RAS_PROTEIN_SIGNAL_TRANSDUCTION	0.345622	1	1
GO_TRANSCRIPTION_FACTOR_ACTIVITY_RNA_POLYMERASE_II_CORE_PROMOTER_PROXIMAL_REGION_SEQUENCE_SPECIFIC_BINDING	0.345756	1	1
GO_CARBOHYDRATE_BINDING	0.345873	1	1
GO_POTASSIUM_CHANNEL_ACTIVITY	0.346008	1	1
GO_ENERGY_RESERVE_METABOLIC_PROCESS	0.346154	1	1
GO_CATION_CHANNEL_ACTIVITY	0.346369	1	1
REACTOME_SIGNALING_BY_SCF_KIT	0.346591	1	1
GO_RAC_PROTEIN_SIGNAL_TRANSDUCTION	0.346774	1	1
GO_SITE_OF_POLARIZED_GROWTH	0.347305	1	1
GO_NEGATIVE_REGULATION_OF_CELL_CELL_ADHESION	0.34767	1	1
GO_THIOL_DEPENDENT_UBIQUITIN_SPECIFIC_PROTEASE_ACTIVITY	0.34846	1	1
GO_MEMBRANE_DISASSEMBLY	0.348548	1	1
GO_SENSORY_ORGAN_DEVELOPMENT	0.348697	1	1
GO_REGULATION_OF_CELL_PROJECTION_ASSEMBLY	0.348946	1	1
GO_ELECTRON_TRANSPORT_CHAIN	0.350388	1	1
REACTOME_REGULATION_OF_GLUCOKINASE_BY_GLUCOKINASE_REGULATORY_PROTEIN	0.350515	1	1
GO_EXCRETION	0.350932	1	1
GO_CELL_MATRIX_ADHESION	0.351899	1	1
REACTOME_TRANSPORT_OF_RIBONUCLEOPROTEINS_INTO_THE_HOST_NUCLEUS	0.351955	1	1
KEGG_GLYCOLYSIS_GLUCONEOGENESIS	0.352	1	1
BIOCARTA_CASPASE_PATHWAY	0.353333	1	1
KEGG_PARKINSONS_DISEASE	0.353474	1	1
GO_NEGATIVE_REGULATION_OF_CELL_GROWTH	0.354167	1	1
GO_MESODERM_DEVELOPMENT	0.354309	1	1
GO_RESPIRATORY_CHAIN	0.354344	1	1
GO_MITOCHONDRIAL_PROTEIN_COMPLEX	0.354463	1	1
GO_SPLICEOSOMAL_COMPLEX_ASSEMBLY	0.354709	1	1
GO_NEGATIVE_REGULATION_OF_CELLULAR_PROTEIN_LOCALIZATION	0.354916	1	1
REACTOME_METABOLISM_OF_RNA	0.355111	1	1
GO_MONOSACCHARIDE_TRANSPORT	0.35512	1	1
GO_INNER_MITOCHONDRIAL_MEMBRANE_PROTEIN_COMPLEX	0.355655	1	1
SA_CASPASE_CASCADE	0.355932	1	1
GO_EPITHELIAL_CELL_DIFFERENTIATION	0.356068	1	1
PID_WNT_SIGNALING_PATHWAY	0.356589	1	1
REACTOME_NOD1_2_SIGNALING_PATHWAY	0.357143	1	1
REACTOME_TRANSPORT_OF_MATURE_MRNA_DERIVED_FROM_AN_INTRONLESS_TRANSCRIPT	0.357143	1	1
GO_PYRIMIDINE_NUCLEOSIDE_BIOSYNTHETIC_PROCESS	0.357759	1	1
GO_CALCIUM_ION_TRANSPORT	0.358734	1	1
GO_CELLULAR_PROTEIN_COMPLEX_ASSEMBLY	0.35947	1	1
GO_CELLULAR_GLUCAN_METABOLIC_PROCESS	0.36	1	1
BIOCARTA_MITOCHONDRIA_PATHWAY	0.360595	1	1
GO_REACTIVE_OXYGEN_SPECIES_METABOLIC_PROCESS	0.360681	1	1
GO_CELLULAR_COMPONENT_DISASSEMBLY	0.361361	1	1
GO_GOLGI_ASSOCIATED_VESICLE	0.362126	1	1
GO_ANION_TRANSPORT	0.362173	1	1
GO_REGULATION_OF_STAT_CASCADE	0.36326	1	1
GO_VOLTAGE_GATED_CATION_CHANNEL_ACTIVITY	0.363636	1	1
GO_LIGAND_GATED_CHANNEL_ACTIVITY	0.364952	1	1
GO_EXOCRINE_SYSTEM_DEVELOPMENT	0.365285	1	1
GO_INCLUSION_BODY	0.365772	1	1
REACTOME_GLUCOSE_TRANSPORT	0.365801	1	1
GO_CALCIUM_MEDIATED_SIGNALING	0.366044	1	1
GO_POLYSACCHARIDE_METABOLIC_PROCESS	0.366559	1	1
GO_MULTICELLULAR_ORGANISM_REPRODUCTION	0.367367	1	1
GO_REGULATION_OF_CENTROSOME_DUPLICATION	0.367847	1	1
REACTOME_INTERACTIONS_OF_VPR_WITH_HOST_CELLULAR_PROTEINS	0.36828	1	1
GO_REGULATION_OF_PROTEIN_KINASE_B_SIGNALING	0.36849	1	1
GO_REGULATION_OF_CALCIUM_MEDIATED_SIGNALING	0.368866	1	1
GO_CELLULAR_CARBOHYDRATE_CATABOLIC_PROCESS	0.369403	1	1
GO_NUCLEAR_ENVELOPE_ORGANIZATION	0.369472	1	1
GO_RRNA_METABOLIC_PROCESS	0.36952	1	1
GO_DNA_RECOMBINATION	0.370811	1	1
GO_LIGASE_ACTIVITY_FORMING_CARBON_NITROGEN_BONDS	0.371316	1	1
GO_SYNAPSE_ORGANIZATION	0.3733	1	1
KEGG_OXIDATIVE_PHOSPHORYLATION	0.375	1	1
GO_ALCOHOL_BINDING	0.37541	1	1
GO_REGULATION_OF_CELLULAR_PH	0.375439	1	1
GO_POSITIVE_REGULATION_OF_EXOCYTOSIS	0.37585	1	1
GO_SPINDLE_POLE	0.376331	1	1
GO_ODONTOGENESIS	0.376791	1	1
GO_REGULATION_OF_GTPASE_ACTIVITY	0.377	1	1
GO_TRANSLATIONAL_ELONGATION	0.377215	1	1
GO_TRANSLATION_FACTOR_ACTIVITY_RNA_BINDING	0.377493	1	1
GO_CONDENSED_NUCLEAR_CHROMOSOME	0.377743	1	1
GO_GLUCOSE_6_PHOSPHATE_METABOLIC_PROCESS	0.377863	1	1
GO_ANTERIOR_POSTERIOR_AXIS_SPECIFICATION	0.378223	1	1
REACTOME_POTASSIUM_CHANNELS	0.378685	1	1
GO_NEGATIVE_REGULATION_OF_RESPONSE_TO_ENDOPLASMIC_RETICULUM_STRESS	0.378947	1	1
GO_NEGATIVE_REGULATION_OF_INTRACELLULAR_TRANSPORT	0.379182	1	1
GO_REGULATION_OF_JAK_STAT_CASCADE	0.379404	1	1
GO_CULLIN_RING_UBIQUITIN_LIGASE_COMPLEX	0.379673	1	1
GO_PEPTIDYL_SERINE_MODIFICATION	0.379908	1	1
GO_MITOCHONDRION_ORGANIZATION	0.38	1	1
GO_OXIDOREDUCTASE_COMPLEX	0.380403	1	1
GO_REGULATION_OF_PH	0.380805	1	1
GO_PROTEIN_UBIQUITINATION_INVOLVED_IN_UBIQUITIN_DEPENDENT_PROTEIN_CATABOLIC_PROCESS	0.380895	1	1
REACTOME_PYRUVATE_METABOLISM_AND_CITRIC_ACID_TCA_CYCLE	0.381279	1	1
GO_GLYCOPROTEIN_BINDING	0.382157	1	1
GO_GLUCAN_METABOLIC_PROCESS	0.382716	1	1
GO_ORGANOPHOSPHATE_CATABOLIC_PROCESS	0.382763	1	1
GO_PROTEIN_LOCALIZATION_TO_MITOCHONDRION	0.383895	1	1
REACTOME_MITOTIC_G2_G2_M_PHASES	0.384273	1	1
GO_WNT_PROTEIN_BINDING	0.384354	1	1
GO_CANONICAL_WNT_SIGNALING_PATHWAY	0.384496	1	1
GO_REGULATION_OF_VACUOLAR_TRANSPORT	0.384615	1	1
GO_CELLULAR_MODIFIED_AMINO_ACID_BIOSYNTHETIC_PROCESS	0.384906	1	1
GO_ENZYME_ACTIVATOR_ACTIVITY	0.385155	1	1
GO_PHOSPHOPROTEIN_BINDING	0.386054	1	1
GO_SEXUAL_REPRODUCTION	0.386386	1	1
GO_PROTEIN_SERINE_THREONINE_TYROSINE_KINASE_ACTIVITY	0.386412	1	1
GO_CHROMOSOME_LOCALIZATION	0.386482	1	1
GO_REGULATION_OF_VACUOLE_ORGANIZATION	0.38718	1	1
GO_PLASMA_MEMBRANE_RAFT	0.387727	1	1
GO_CARBOXYLIC_ACID_BIOSYNTHETIC_PROCESS	0.388601	1	1
REACTOME_RESPIRATORY_ELECTRON_TRANSPORT_ATP_SYNTHESIS_BY_CHEMIOSMOTIC_COUPLING_AND_HEAT_PRODUCTION_BY_UNCOUPLING_PROTEINS_	0.389171	1	1
GO_NEGATIVE_REGULATION_OF_CYTOPLASMIC_TRANSPORT	0.389404	1	1
REACTOME_RESPIRATORY_ELECTRON_TRANSPORT	0.389764	1	1
GO_KIDNEY_MORPHOGENESIS	0.390164	1	1
GO_PEPTIDYL_THREONINE_MODIFICATION	0.390196	1	1
GO_NUCLEAR_INNER_MEMBRANE	0.390361	1	1
GO_REGULATION_OF_MITOCHONDRIAL_MEMBRANE_POTENTIAL	0.390716	1	1
GO_REGULATION_OF_OXIDOREDUCTASE_ACTIVITY	0.391081	1	1
GO_REGULATION_OF_NEUROTRANSMITTER_SECRETION	0.391534	1	1
GO_RNA_POLYMERASE_II_TRANSCRIPTION_COFACTOR_ACTIVITY	0.391629	1	1
GO_MRNA_SPLICE_SITE_SELECTION	0.39172	1	1
GO_VOLTAGE_GATED_POTASSIUM_CHANNEL_ACTIVITY	0.391753	1	1
GO_METAPHASE_PLATE_CONGRESSION	0.393145	1	1
GO_POLYSACCHARIDE_CATABOLIC_PROCESS	0.393822	1	1
GO_MICROVILLUS	0.394343	1	1
GO_NEGATIVE_REGULATION_OF_INTRACELLULAR_PROTEIN_TRANSPORT	0.394366	1	1
GO_GROWTH_FACTOR_ACTIVITY	0.395044	1	1
GO_CARBOHYDRATE_DERIVATIVE_TRANSPORT	0.395973	1	1
GO_NEGATIVE_REGULATION_OF_PROTEIN_MATURATION	0.396166	1	1
GO_RESPONSE_TO_CADMIUM_ION	0.396175	1	1
GO_REGULATION_OF_CIRCADIAN_RHYTHM	0.396226	1	1
GO_IMMUNOLOGICAL_SYNAPSE	0.396465	1	1
PID_INTEGRIN_A9B1_PATHWAY	0.397887	1	1
GO_REGULATION_OF_DENDRITIC_SPINE_DEVELOPMENT	0.398357	1	1
GO_PURINE_CONTAINING_COMPOUND_METABOLIC_PROCESS	0.399198	1	1
GO_NEGATIVE_REGULATION_OF_RNA_SPLICING	0.4	1	1
GO_GROWTH_FACTOR_BINDING	0.4	1	1
GO_NEGATIVE_REGULATION_OF_PROTEIN_BINDING	0.401024	1	1
GO_MESODERM_MORPHOGENESIS	0.40113	1	1
GO_HEAT_SHOCK_PROTEIN_BINDING	0.401869	1	1
GO_POSITIVE_REGULATION_OF_CELL_ADHESION	0.40201	1	1
REACTOME_GABA_B_RECEPTOR_ACTIVATION	0.402135	1	1
GO_SYNTAXIN_BINDING	0.402439	1	1
GO_NUCLEOBASE_CONTAINING_COMPOUND_KINASE_ACTIVITY	0.402597	1	1
GO_REGULATION_OF_RESPONSE_TO_NUTRIENT_LEVELS	0.403846	1	1
GO_NEGATIVE_REGULATION_OF_RESPONSE_TO_EXTRACELLULAR_STIMULUS	0.404321	1	1
GO_REGENERATION	0.40479	1	1
REACTOME_GLUTATHIONE_CONJUGATION	0.404858	1	1
GO_REGULATION_OF_TRANSCRIPTION_FACTOR_IMPORT_INTO_NUCLEUS	0.405172	1	1
GO_EXOCYTOSIS	0.405181	1	1
GO_REGULATION_OF_CELL_ACTIVATION	0.405216	1	1
GO_REGULATION_OF_NEUROTRANSMITTER_TRANSPORT	0.406699	1	1
GO_ER_TO_GOLGI_TRANSPORT_VESICLE	0.407407	1	1
REACTOME_GABA_RECEPTOR_ACTIVATION	0.407534	1	1
GO_REGULATION_OF_TOR_SIGNALING	0.40796	1	1
GO_VESICLE_TARGETING	0.409163	1	1
GO_MODIFIED_AMINO_ACID_BINDING	0.409736	1	1
GO_PLATELET_DEGRANULATION	0.410667	1	1
REACTOME_CITRIC_ACID_CYCLE_TCA_CYCLE	0.41129	1	1
REACTOME_ANTIVIRAL_MECHANISM_BY_IFN_STIMULATED_GENES	0.411491	1	1
GO_STRUCTURAL_CONSTITUENT_OF_CYTOSKELETON	0.411765	1	1
GO_METAL_CLUSTER_BINDING	0.412214	1	1
GO_INTRACELLULAR_STEROID_HORMONE_RECEPTOR_SIGNALING_PATHWAY	0.412724	1	1
GO_LIPID_BINDING	0.413	1	1
GO_NEGATIVE_REGULATION_OF_MACROAUTOPHAGY	0.413386	1	1
GO_ENDOPLASMIC_RETICULUM_GOLGI_INTERMEDIATE_COMPARTMENT_MEMBRANE	0.413519	1	1
GO_REGULATION_OF_ENDOPLASMIC_RETICULUM_STRESS_INDUCED_INTRINSIC_APOPTOTIC_SIGNALING_PATHWAY	0.41433	1	1
GO_REGULATION_OF_MORPHOGENESIS_OF_A_BRANCHING_STRUCTURE	0.415011	1	1
GO_FOREBRAIN_CELL_MIGRATION	0.4163	1	1
GO_NEGATIVE_REGULATION_OF_CYTOKINE_PRODUCTION	0.416575	1	1
GO_NEGATIVE_REGULATION_OF_ORGANELLE_ORGANIZATION	0.417085	1	1
GO_AEROBIC_RESPIRATION	0.417339	1	1
GO_NUCLEOTIDE_EXCISION_REPAIR_DNA_DAMAGE_RECOGNITION	0.417582	1	1
GO_DOUBLE_STRANDED_RNA_BINDING	0.417722	1	1
GO_PLASMA_MEMBRANE_PROTEIN_COMPLEX	0.418511	1	1
GO_SECRETORY_GRANULE_LUMEN	0.418564	1	1
GO_GLUTATHIONE_METABOLIC_PROCESS	0.418605	1	1
GO_CELL_SURFACE_RECEPTOR_SIGNALING_PATHWAY_INVOLVED_IN_CELL_CELL_SIGNALING	0.418733	1	1
GO_FILOPODIUM	0.419263	1	1
GO_REGULATION_OF_STEM_CELL_PROLIFERATION	0.419355	1	1
GO_REGULATION_OF_CALCIUM_ION_DEPENDENT_EXOCYTOSIS	0.419355	1	1
GO_NEGATIVE_REGULATION_OF_SYNAPTIC_TRANSMISSION	0.419865	1	1
GO_LIMBIC_SYSTEM_DEVELOPMENT	0.420168	1	1
GO_ORGANIC_ACID_BIOSYNTHETIC_PROCESS	0.420168	1	1
GO_MEMBRANE_LIPID_METABOLIC_PROCESS	0.420177	1	1
KEGG_TIGHT_JUNCTION	0.420179	1	1
PID_KIT_PATHWAY	0.420561	1	1
GO_ACTIVE_ION_TRANSMEMBRANE_TRANSPORTER_ACTIVITY	0.420596	1	1
GO_LIPID_MODIFICATION	0.421053	1	1
GO_MORPHOGENESIS_OF_AN_EPITHELIUM	0.421954	1	1
GO_NEURON_PROJECTION_MEMBRANE	0.422297	1	1
GO_CELL_GROWTH	0.423077	1	1
GO_NEGATIVE_REGULATION_OF_ORGANELLE_ASSEMBLY	0.423729	1	1
GO_SPINDLE	0.423935	1	1
GO_REGULATION_OF_RESPONSE_TO_EXTRACELLULAR_STIMULUS	0.42455	1	1
GO_MITOCHONDRION_LOCALIZATION	0.424779	1	1
GO_NEURON_SPINE	0.42524	1	1
GO_CALCIUM_DEPENDENT_PROTEIN_BINDING	0.42562	1	1
GO_RIBONUCLEOPROTEIN_COMPLEX_SUBUNIT_ORGANIZATION	0.425647	1	1
GO_REGULATION_OF_PLATELET_ACTIVATION	0.42577	1	1
GO_NUCLEOID	0.425926	1	1
GO_ACTIVATION_OF_MAPKK_ACTIVITY	0.42596	1	1
GO_CARBOHYDRATE_DERIVATIVE_CATABOLIC_PROCESS	0.426304	1	1
GO_UNFOLDED_PROTEIN_BINDING	0.42649	1	1
GO_REGULATION_OF_PEPTIDYL_SERINE_PHOSPHORYLATION	0.426705	1	1
GO_REGULATION_OF_LIPID_CATABOLIC_PROCESS	0.427252	1	1
GO_NEGATIVE_REGULATION_OF_CELLULAR_RESPONSE_TO_GROWTH_FACTOR_STIMULUS	0.427296	1	1
GO_POSITIVE_REGULATION_OF_PROTEIN_KINASE_B_SIGNALING	0.427928	1	1
REACTOME_METABOLISM_OF_CARBOHYDRATES	0.428122	1	1
GO_MATURATION_OF_5_8S_RRNA	0.428125	1	1
GO_REGULATION_OF_MRNA_SPLICING_VIA_SPLICEOSOME	0.428571	1	1
GO_SINGLE_ORGANISM_MEMBRANE_BUDDING	0.428803	1	1
GO_CARDIAC_CHAMBER_DEVELOPMENT	0.429078	1	1
GO_CYSTEINE_TYPE_ENDOPEPTIDASE_ACTIVITY	0.429429	1	1
NABA_ECM_REGULATORS	0.429538	1	1
GO_VESICLE_COATING	0.4297	1	1
REACTOME_TRANSCRIPTION	0.429815	1	1
PID_PTP1B_PATHWAY	0.430088	1	1
GO_RNA_PHOSPHODIESTER_BOND_HYDROLYSIS_ENDONUCLEOLYTIC	0.430451	1	1
GO_NEGATIVE_REGULATION_OF_CELL_MATRIX_ADHESION	0.430723	1	1
GO_PROTEIN_COMPLEX_SCAFFOLD	0.430769	1	1
GO_REGULATION_OF_NEURAL_PRECURSOR_CELL_PROLIFERATION	0.430939	1	1
GO_POLYOL_METABOLIC_PROCESS	0.431138	1	1
GO_NEGATIVE_REGULATION_OF_MITOCHONDRION_ORGANIZATION	0.431487	1	1
GO_ODONTOGENESIS_OF_DENTIN_CONTAINING_TOOTH	0.431616	1	1
GO_REGULATION_OF_CENTROSOME_CYCLE	0.431981	1	1
GO_GLYCOSYL_COMPOUND_METABOLIC_PROCESS	0.432049	1	1
GO_REGULATION_OF_DENDRITE_MORPHOGENESIS	0.432079	1	1
GO_PROTEIN_SERINE_THREONINE_KINASE_ACTIVITY	0.432432	1	1
GO_ACUTE_INFLAMMATORY_RESPONSE	0.432482	1	1
GO_NEURON_MIGRATION	0.432624	1	1
GO_BETA_TUBULIN_BINDING	0.432692	1	1
REACTOME_PROTEIN_FOLDING	0.432836	1	1
GO_B_CELL_RECEPTOR_SIGNALING_PATHWAY	0.433584	1	1
GO_RIBOSOME	0.433735	1	1
GO_SCAVENGER_RECEPTOR_ACTIVITY	0.434091	1	1
GO_NEGATIVE_REGULATION_OF_AUTOPHAGY	0.434322	1	1
KEGG_CITRATE_CYCLE_TCA_CYCLE	0.43454	1	1
GO_CALCIUM_ION_TRANSMEMBRANE_TRANSPORT	0.436767	1	1
GO_CORTICAL_ACTIN_CYTOSKELETON	0.437398	1	1
GO_EXTRINSIC_COMPONENT_OF_CYTOPLASMIC_SIDE_OF_PLASMA_MEMBRANE	0.4375	1	1
REACTOME_RESPONSE_TO_ELEVATED_PLATELET_CYTOSOLIC_CA2_	0.438003	1	1
GO_ORGANIC_ANION_TRANSPORT	0.438703	1	1
GO_ION_TRANSMEMBRANE_TRANSPORT	0.438878	1	1
GO_REGULATION_OF_STRESS_ACTIVATED_PROTEIN_KINASE_SIGNALING_CASCADE	0.439051	1	1
GO_REGULATION_OF_POSTSYNAPTIC_MEMBRANE_POTENTIAL	0.439306	1	1
GO_AMINOGLYCAN_METABOLIC_PROCESS	0.439359	1	1
GO_REGULATION_OF_TYROSINE_PHOSPHORYLATION_OF_STAT_PROTEIN	0.43949	1	1
GO_GLYCOPROTEIN_METABOLIC_PROCESS	0.439716	1	1
GO_GTP_METABOLIC_PROCESS	0.440367	1	1
GO_REGULATION_OF_MEMBRANE_DEPOLARIZATION	0.44058	1	1
GO_STEROID_BIOSYNTHETIC_PROCESS	0.440608	1	1
GO_ANDROGEN_RECEPTOR_SIGNALING_PATHWAY	0.440835	1	1
GO_CHROMOSOME_SEGREGATION	0.440871	1	1
GO_NEGATIVE_REGULATION_OF_ESTABLISHMENT_OF_PROTEIN_LOCALIZATION	0.440919	1	1
PID_ERBB2_ERBB3_PATHWAY	0.441955	1	1
GO_NEUROMUSCULAR_JUNCTION_DEVELOPMENT	0.44359	1	1
GO_CORTICAL_CYTOSKELETON	0.443609	1	1
GO_REGULATION_OF_GLIOGENESIS	0.44391	1	1
REACTOME_LOSS_OF_NLP_FROM_MITOTIC_CENTROSOMES	0.444056	1	1
GO_PHOSPHATIDYLINOSITOL_BINDING	0.445043	1	1
GO_PROTEIN_KINASE_A_BINDING	0.445238	1	1
GO_EARLY_ENDOSOME	0.445361	1	1
GO_REGULATION_OF_HORMONE_SECRETION	0.445513	1	1
GO_NEGATIVE_REGULATION_OF_PROTEIN_PROCESSING	0.445545	1	1
GO_PLATELET_ALPHA_GRANULE_LUMEN	0.445629	1	1
GO_CELLULAR_RESPONSE_TO_AMINO_ACID_STIMULUS	0.445701	1	1
GO_PLATELET_ALPHA_GRANULE	0.445743	1	1
GO_TRICARBOXYLIC_ACID_METABOLIC_PROCESS	0.445783	1	1
GO_REGULATION_OF_AUTOPHAGOSOME_ASSEMBLY	0.445983	1	1
GO_TISSUE_REGENERATION	0.446281	1	1
GO_REGULATION_OF_NEUROBLAST_PROLIFERATION	0.446565	1	1
GO_TERMINAL_BOUTON	0.446667	1	1
GO_FATTY_ACID_BIOSYNTHETIC_PROCESS	0.446779	1	1
GO_MULTIVESICULAR_BODY	0.446875	1	1
GO_HIPPOCAMPUS_DEVELOPMENT	0.447034	1	1
GO_POSITIVE_REGULATION_OF_TRANSFERASE_ACTIVITY	0.448	1	1
GO_GAMETE_GENERATION	0.448345	1	1
KEGG_GAP_JUNCTION	0.448529	1	1
GO_COENZYME_BINDING	0.449388	1	1
REACTOME_IL_3_5_AND_GM_CSF_SIGNALING	0.449438	1	1
GO_REGULATION_OF_EPITHELIAL_CELL_DIFFERENTIATION	0.44958	1	1
GO_CLATHRIN_BINDING	0.451111	1	1
GO_RECEPTOR_SIGNALING_COMPLEX_SCAFFOLD_ACTIVITY	0.451477	1	1
GO_DEFENSE_RESPONSE_TO_OTHER_ORGANISM	0.45171	1	1
GO_STEROL_BINDING	0.452128	1	1
GO_MULTICELLULAR_ORGANISM_AGING	0.452756	1	1
GO_4_IRON_4_SULFUR_CLUSTER_BINDING	0.453125	1	1
GO_REGULATION_OF_INTERFERON_ALPHA_PRODUCTION	0.454148	1	1
GO_MONOCARBOXYLIC_ACID_BIOSYNTHETIC_PROCESS	0.454225	1	1
GO_INTRACELLULAR_RECEPTOR_SIGNALING_PATHWAY	0.454945	1	1
GO_ECTODERM_DEVELOPMENT	0.454976	1	1
GO_SINGLE_STRANDED_RNA_BINDING	0.455161	1	1
GO_LENS_DEVELOPMENT_IN_CAMERA_TYPE_EYE	0.456	1	1
GO_CELLULAR_RESPONSE_TO_IONIZING_RADIATION	0.456107	1	1
GO_ALPHA_AMINO_ACID_METABOLIC_PROCESS	0.456383	1	1
GO_REGULATION_OF_INSULIN_RECEPTOR_SIGNALING_PATHWAY	0.45657	1	1
GO_PROTEIN_HETERODIMERIZATION_ACTIVITY	0.457114	1	1
GO_NUCLEAR_CHROMOSOME_SEGREGATION	0.457233	1	1
GO_REGULATION_OF_DENDRITIC_SPINE_MORPHOGENESIS	0.457831	1	1
GO_REGULATION_OF_JNK_CASCADE	0.457923	1	1
GO_NUCLEAR_PERIPHERY	0.458025	1	1
GO_NEGATIVE_REGULATION_OF_DEFENSE_RESPONSE	0.45808	1	1
GO_REGULATION_OF_PEPTIDE_TRANSPORT	0.458201	1	1
GO_CYTOPLASMIC_PATTERN_RECOGNITION_RECEPTOR_SIGNALING_PATHWAY	0.458221	1	1
GO_NEGATIVE_REGULATION_OF_NUCLEOCYTOPLASMIC_TRANSPORT	0.458763	1	1
GO_CELLULAR_MODIFIED_AMINO_ACID_METABOLIC_PROCESS	0.459634	1	1
GO_TRANSCRIPTIONAL_ACTIVATOR_ACTIVITY_RNA_POLYMERASE_II_CORE_PROMOTER_PROXIMAL_REGION_SEQUENCE_SPECIFIC_BINDING	0.459934	1	1
GO_LIGAND_DEPENDENT_NUCLEAR_RECEPTOR_TRANSCRIPTION_COACTIVATOR_ACTIVITY	0.460039	1	1
REACTOME_METABOLISM_OF_MRNA	0.460369	1	1
GO_VIRAL_GENOME_REPLICATION	0.46087	1	1
GO_REGULATION_OF_CELLULAR_RESPONSE_TO_INSULIN_STIMULUS	0.461967	1	1
GO_POSITIVE_REGULATION_OF_MRNA_PROCESSING	0.462857	1	1
GO_MYELOID_LEUKOCYTE_DIFFERENTIATION	0.465569	1	1
GO_ANION_HOMEOSTASIS	0.465854	1	1
GO_HYDROGEN_TRANSPORT	0.466102	1	1
GO_RESPONSE_TO_NUTRIENT	0.466373	1	1
GO_CATION_TRANSPORT	0.466466	1	1
GO_CARDIAC_SEPTUM_DEVELOPMENT	0.466667	1	1
GO_NEURON_DEATH	0.467105	1	1
GO_POSITIVE_REGULATION_OF_TRANSCRIPTION_FACTOR_IMPORT_INTO_NUCLEUS	0.467105	1	1
GO_PROTEIN_KINASE_COMPLEX	0.467236	1	1
GO_SKELETAL_MUSCLE_CELL_DIFFERENTIATION	0.467626	1	1
GO_NEGATIVE_REGULATION_OF_RESPONSE_TO_NUTRIENT_LEVELS	0.467797	1	1
GO_CHOLESTEROL_HOMEOSTASIS	0.467811	1	1
GO_PHOSPHATIDYLINOSITOL_4_PHOSPHATE_BINDING	0.468165	1	1
GO_OXIDOREDUCTASE_ACTIVITY_ACTING_ON_CH_OH_GROUP_OF_DONORS	0.468434	1	1
REACTOME_METABOLISM_OF_NUCLEOTIDES	0.468484	1	1
GO_EYE_DEVELOPMENT	0.468718	1	1
GO_STEROL_HOMEOSTASIS	0.468966	1	1
GO_RNA_STABILIZATION	0.470238	1	1
GO_POSITIVE_REGULATION_OF_CELLULAR_RESPONSE_TO_INSULIN_STIMULUS	0.470817	1	1
GO_NEGATIVE_REGULATION_OF_RESPONSE_TO_WOUNDING	0.470952	1	1
GO_ORGANIC_ACID_TRANSPORT	0.471778	1	1
GO_COP9_SIGNALOSOME	0.472081	1	1
GO_MAGNESIUM_ION_BINDING	0.472492	1	1
GO_SYNAPSE_ASSEMBLY	0.473198	1	1
GO_SPHINGOLIPID_METABOLIC_PROCESS	0.473498	1	1
GO_MEDIATOR_COMPLEX	0.473545	1	1
GO_NEGATIVE_REGULATION_OF_PROTEIN_COMPLEX_ASSEMBLY	0.473757	1	1
GO_TRANSCRIPTION_COREPRESSOR_ACTIVITY	0.474026	1	1
GO_REGULATION_OF_CELLULAR_RESPONSE_TO_TRANSFORMING_GROWTH_FACTOR_BETA_STIMULUS	0.474044	1	1
GO_ACUTE_PHASE_RESPONSE	0.474164	1	1
GO_NEGATIVE_REGULATION_OF_CELL_SUBSTRATE_ADHESION	0.474308	1	1
GO_REGULATION_OF_TRANSFORMING_GROWTH_FACTOR_BETA_RECEPTOR_SIGNALING_PATHWAY	0.47569	1	1
GO_DNA_TEMPLATED_TRANSCRIPTION_INITIATION	0.478028	1	1
GO_CALCIUM_ION_TRANSMEMBRANE_TRANSPORTER_ACTIVITY	0.478395	1	1
GO_POSITIVE_REGULATION_OF_PEPTIDYL_SERINE_PHOSPHORYLATION	0.478417	1	1
GO_THYROID_HORMONE_RECEPTOR_BINDING	0.478723	1	1
GO_NEGATIVE_REGULATION_OF_GTPASE_ACTIVITY	0.479339	1	1
GO_REGULATION_OF_TYROSINE_PHOSPHORYLATION_OF_STAT3_PROTEIN	0.479695	1	1
GO_LIPID_STORAGE	0.480427	1	1
GO_PHOSPHATIDYLSERINE_BINDING	0.480519	1	1
GO_PHOSPHOLIPID_CATABOLIC_PROCESS	0.480874	1	1
GO_ORGANIC_ACID_BINDING	0.481441	1	1
GO_PROTEIN_IMPORT	0.481564	1	1
GO_POSITIVE_REGULATION_OF_RNA_SPLICING	0.481633	1	1
GO_ANCHORED_COMPONENT_OF_MEMBRANE	0.482663	1	1
GO_MOLTING_CYCLE	0.48336	1	1
GO_OXIDOREDUCTASE_ACTIVITY_ACTING_ON_THE_CH_OH_GROUP_OF_DONORS_NAD_OR_NADP_AS_ACCEPTOR	0.483651	1	1
KEGG_RIG_I_LIKE_RECEPTOR_SIGNALING_PATHWAY	0.484252	1	1
GO_NEGATIVE_REGULATION_OF_STAT_CASCADE	0.485507	1	1
GO_CHANNEL_REGULATOR_ACTIVITY	0.486034	1	1
GO_SENSORY_PERCEPTION	0.486097	1	1
GO_STRUCTURAL_CONSTITUENT_OF_RIBOSOME	0.486333	1	1
GO_RESPONSE_TO_MONOAMINE	0.486911	1	1
REACTOME_NUCLEOTIDE_BINDING_DOMAIN_LEUCINE_RICH_REPEAT_CONTAINING_RECEPTOR_NLR_SIGNALING_PATHWAYS	0.487124	1	1
PID_TNF_PATHWAY	0.487448	1	1
GO_AMMONIUM_ION_METABOLIC_PROCESS	0.487455	1	1
GO_MATURATION_OF_5_8S_RRNA_FROM_TRICISTRONIC_RRNA_TRANSCRIPT_SSU_RRNA_5_8S_RRNA_LSU_RRNA_	0.487685	1	1
GO_REGULATION_OF_PEPTIDE_SECRETION	0.488268	1	1
GO_CYTOKINE_BINDING	0.4883	1	1
GO_NEGATIVE_REGULATION_OF_TRANSMEMBRANE_RECEPTOR_PROTEIN_SERINE_THREONINE_KINASE_SIGNALING_PATHWAY	0.488338	1	1
GO_REGULATION_OF_SYNAPTIC_TRANSMISSION_GLUTAMATERGIC	0.488971	1	1
GO_REGULATION_OF_GLUCOSE_IMPORT_IN_RESPONSE_TO_INSULIN_STIMULUS	0.48954	1	1
GO_VESICLE_LOCALIZATION	0.491839	1	1
GO_ORGANIC_HYDROXY_COMPOUND_BIOSYNTHETIC_PROCESS	0.49186	1	1
GO_NUCLEOTIDYLTRANSFERASE_ACTIVITY	0.492005	1	1
GO_HYDROGEN_ION_TRANSMEMBRANE_TRANSPORTER_ACTIVITY	0.493056	1	1
PID_MTOR_4PATHWAY	0.493171	1	1
GO_MONOCARBOXYLIC_ACID_METABOLIC_PROCESS	0.493467	1	1
GO_POSITIVE_REGULATION_OF_TOR_SIGNALING	0.49375	1	1
GO_SISTER_CHROMATID_SEGREGATION	0.493896	1	1
GO_MODULATION_OF_EXCITATORY_POSTSYNAPTIC_POTENTIAL	0.494071	1	1
REACTOME_TRAF6_MEDIATED_NFKB_ACTIVATION	0.494424	1	1
GO_NEGATIVE_REGULATION_OF_WOUND_HEALING	0.495146	1	1
GO_HORMONE_METABOLIC_PROCESS	0.495609	1	1
GO_MULTI_ORGANISM_METABOLIC_PROCESS	0.49562	1	1
KEGG_PATHOGENIC_ESCHERICHIA_COLI_INFECTION	0.496124	1	1
GO_REGULATION_OF_ALTERNATIVE_MRNA_SPLICING_VIA_SPLICEOSOME	0.496269	1	1
GO_TRANSCRIPTION_INITIATION_FROM_RNA_POLYMERASE_II_PROMOTER	0.49656	1	1
GO_SKIN_EPIDERMIS_DEVELOPMENT	0.496721	1	1
GO_GOLGI_STACK	0.496831	1	1
REACTOME_PROCESSING_OF_CAPPED_INTRON_CONTAINING_PRE_MRNA	0.49713	1	1
REACTOME_DNA_REPAIR	0.498132	1	1
GO_HAIR_CYCLE	0.498489	1	1
GO_REGULATION_OF_CARBOHYDRATE_METABOLIC_PROCESS	0.498853	1	1
GO_PROTEIN_TARGETING	0.499499	1	1
PID_P38_MKK3_6PATHWAY	0.5	1	1
GO_EXOCYTIC_VESICLE_MEMBRANE	0.5	1	1
GO_LENS_FIBER_CELL_DIFFERENTIATION	0.5	1	1
GO_TRANSMEMBRANE_RECEPTOR_PROTEIN_SERINE_THREONINE_KINASE_SIGNALING_PATHWAY	0.501144	1	1
GO_MRNA_BINDING	0.501166	1	1
GO_OXIDOREDUCTASE_ACTIVITY_ACTING_ON_A_SULFUR_GROUP_OF_DONORS	0.501171	1	1
GO_DEVELOPMENTAL_GROWTH_INVOLVED_IN_MORPHOGENESIS	0.502041	1	1
REACTOME_MRNA_PROCESSING	0.502252	1	1
GO_CILIUM	0.502518	1	1
REACTOME_RECRUITMENT_OF_MITOTIC_CENTROSOME_PROTEINS_AND_COMPLEXES	0.503289	1	1
GO_NEGATIVE_REGULATION_OF_TRANSFORMING_GROWTH_FACTOR_BETA_RECEPTOR_SIGNALING_PATHWAY	0.504	1	1
GO_NCRNA_METABOLIC_PROCESS	0.504505	1	1
GO_REGULATION_OF_DNA_REPLICATION	0.504525	1	1
GO_LIPID_LOCALIZATION	0.504752	1	1
GO_NEGATIVE_REGULATION_OF_TYPE_I_INTERFERON_PRODUCTION	0.505285	1	1
REACTOME_SIGNALING_BY_ERBB4	0.505435	1	1
GO_NEGATIVE_REGULATION_OF_SMALL_GTPASE_MEDIATED_SIGNAL_TRANSDUCTION	0.5058	1	1
GO_REGULATION_OF_EPIDERMIS_DEVELOPMENT	0.505906	1	1
GO_CELLULAR_PROCESS_INVOLVED_IN_REPRODUCTION_IN_MULTICELLULAR_ORGANISM	0.506118	1	1
GO_CLEAVAGE_INVOLVED_IN_RRNA_PROCESSING	0.506438	1	1
GO_CUL3_RING_UBIQUITIN_LIGASE_COMPLEX	0.506849	1	1
GO_POSITIVE_REGULATION_OF_AUTOPHAGY	0.507914	1	1
GO_NON_MEMBRANE_SPANNING_PROTEIN_TYROSINE_KINASE_ACTIVITY	0.508	1	1
GO_ORGANIC_HYDROXY_COMPOUND_METABOLIC_PROCESS	0.508543	1	1
GO_TRANSCRIPTIONAL_REPRESSOR_ACTIVITY_RNA_POLYMERASE_II_TRANSCRIPTION_REGULATORY_REGION_SEQUENCE_SPECIFIC_BINDING	0.508918	1	1
KEGG_SPLICEOSOME	0.510714	1	1
GO_ENDOSOMAL_PART	0.511022	1	1
GO_NEGATIVE_REGULATION_OF_CELLULAR_RESPONSE_TO_TRANSFORMING_GROWTH_FACTOR_BETA_STIMULUS	0.511513	1	1
GO_REGULATION_OF_SYNAPTIC_VESICLE_TRANSPORT	0.5125	1	1
GO_PROTEIN_COMPLEX_LOCALIZATION	0.513359	1	1
GO_POSITIVE_REGULATION_OF_LIPID_CATABOLIC_PROCESS	0.513393	1	1
GO_HYDROLASE_ACTIVITY_ACTING_ON_GLYCOSYL_BONDS	0.514212	1	1
GO_TRANSFERASE_ACTIVITY_TRANSFERRING_GLYCOSYL_GROUPS	0.51623	1	1
GO_REGULATION_OF_CYTOKINESIS	0.517857	1	1
GO_NUCLEAR_TRANSCRIPTION_FACTOR_COMPLEX	0.520356	1	1
KEGG_METABOLISM_OF_XENOBIOTICS_BY_CYTOCHROME_P450	0.520548	1	1
GO_ION_HOMEOSTASIS	0.521521	1	1
GO_GLYCOSYLATION	0.523711	1	1
GO_AXON_PART	0.52381	1	1
GO_MYELIN_SHEATH	0.524831	1	1
GO_REGULATION_OF_INTERLEUKIN_8_PRODUCTION	0.524946	1	1
REACTOME_METABOLISM_OF_AMINO_ACIDS_AND_DERIVATIVES	0.525028	1	1
GO_GOLGI_CISTERNA	0.526627	1	1
GO_NEGATIVE_REGULATION_OF_JAK_STAT_CASCADE	0.527316	1	1
GO_POSITIVE_REGULATION_OF_TRANSPORTER_ACTIVITY	0.528269	1	1
GO_UROGENITAL_SYSTEM_DEVELOPMENT	0.528321	1	1
GO_POSITIVE_REGULATION_OF_STRESS_ACTIVATED_PROTEIN_KINASE_SIGNALING_CASCADE	0.529132	1	1
REACTOME_NEGATIVE_REGULATORS_OF_RIG_I_MDA5_SIGNALING	0.529231	1	1
GO_MITOCHONDRIAL_MATRIX	0.529293	1	1
GO_REGULATION_OF_MAPK_CASCADE	0.529529	1	1
GO_REGULATION_OF_PROTEIN_EXPORT_FROM_NUCLEUS	0.529745	1	1
GO_DNA_REPLICATION_DEPENDENT_NUCLEOSOME_ORGANIZATION	0.530534	1	1
GO_RIBOSOMAL_SUBUNIT	0.530691	1	1
GO_POSITIVE_REGULATION_OF_INTERLEUKIN_8_PRODUCTION	0.531165	1	1
REACTOME_RNA_POL_I_RNA_POL_III_AND_MITOCHONDRIAL_TRANSCRIPTION	0.532684	1	1
GO_HORMONE_MEDIATED_SIGNALING_PATHWAY	0.533333	1	1
GO_POSITIVE_REGULATION_OF_FILOPODIUM_ASSEMBLY	0.533835	1	1
GO_DNA_REPLICATION_DEPENDENT_NUCLEOSOME_ASSEMBLY	0.533865	1	1
GO_RNA_POLYMERASE_II_TRANSCRIPTION_FACTOR_COMPLEX	0.534207	1	1
GO_LIPID_HOMEOSTASIS	0.535354	1	1
GO_PROTEIN_HOMODIMERIZATION_ACTIVITY	0.535536	1	1
GO_OXIDOREDUCTASE_ACTIVITY	0.538	1	1
GO_REGULATION_OF_FILOPODIUM_ASSEMBLY	0.538874	1	1
GO_AXONAL_GROWTH_CONE	0.539095	1	1
REACTOME_P75_NTR_RECEPTOR_MEDIATED_SIGNALLING	0.539493	1	1
REACTOME_PREFOLDIN_MEDIATED_TRANSFER_OF_SUBSTRATE_TO_CCT_TRIC	0.539568	1	1
GO_NEURAL_RETINA_DEVELOPMENT	0.540107	1	1
GO_HYDROGEN_ION_TRANSMEMBRANE_TRANSPORT	0.540269	1	1
GO_GERM_CELL_DEVELOPMENT	0.540446	1	1
GO_ESTABLISHMENT_OF_PROTEIN_LOCALIZATION_TO_ORGANELLE	0.540486	1	1
GO_NEURON_PROJECTION_EXTENSION	0.540984	1	1
GO_LYASE_ACTIVITY	0.541714	1	1
GO_CELLULAR_HORMONE_METABOLIC_PROCESS	0.542373	1	1
GO_ATPASE_COUPLED_ION_TRANSMEMBRANE_TRANSPORTER_ACTIVITY	0.542593	1	1
GO_PROTEIN_LOCALIZATION_TO_MEMBRANE	0.543611	1	1
GO_ELECTRON_CARRIER_ACTIVITY	0.543716	1	1
GO_TRANSLATIONAL_INITIATION	0.54397	1	1
GO_NUCLEAR_IMPORT	0.54401	1	1
GO_DEVELOPMENTAL_CELL_GROWTH	0.544141	1	1
GO_AROMATIC_AMINO_ACID_FAMILY_METABOLIC_PROCESS	0.544355	1	1
GO_GLUCURONOSYLTRANSFERASE_ACTIVITY	0.544747	1	1
KEGG_STARCH_AND_SUCROSE_METABOLISM	0.544794	1	1
GO_PROTEIN_TARGETING_TO_MEMBRANE	0.545126	1	1
GO_OXIDOREDUCTASE_ACTIVITY_ACTING_ON_SINGLE_DONORS_WITH_INCORPORATION_OF_MOLECULAR_OXYGEN	0.54515	1	1
GO_POSITIVE_REGULATION_OF_CELL_ACTIVATION	0.545641	1	1
GO_CILIARY_PART	0.545929	1	1
REACTOME_MRNA_SPLICING	0.546028	1	1
GO_MALE_GAMETE_GENERATION	0.546381	1	1
REACTOME_FORMATION_OF_TUBULIN_FOLDING_INTERMEDIATES_BY_CCT_TRIC	0.547085	1	1
GO_CARBOHYDRATE_CATABOLIC_PROCESS	0.547091	1	1
GO_POSITIVE_REGULATION_OF_RESPONSE_TO_EXTRACELLULAR_STIMULUS	0.54902	1	1
GO_INNATE_IMMUNE_RESPONSE	0.549197	1	1
GO_CELLULAR_RESPONSE_TO_VIRUS	0.549407	1	1
REACTOME_INFLUENZA_LIFE_CYCLE	0.549561	1	1
GO_POSITIVE_REGULATION_OF_RESPONSE_TO_NUTRIENT_LEVELS	0.549808	1	1
GO_CHROMOSOME_CENTROMERIC_REGION	0.550952	1	1
GO_REGULATION_OF_KERATINOCYTE_PROLIFERATION	0.551867	1	1
GO_POSITIVE_REGULATION_OF_KINASE_ACTIVITY	0.552658	1	1
REACTOME_TRANSLATION	0.552664	1	1
GO_CELLULAR_MONOVALENT_INORGANIC_CATION_HOMEOSTASIS	0.553064	1	1
GO_AXON_EXTENSION	0.553763	1	1
GO_SYNCYTIUM_FORMATION	0.554113	1	1
GO_PROTEIN_LOCALIZATION_TO_CYTOSKELETON	0.554545	1	1
GO_MICROTUBULE_BASED_PROCESS	0.555	1	1
BIOCARTA_MTA3_PATHWAY	0.555066	1	1
GO_AMINOGLYCAN_CATABOLIC_PROCESS	0.556918	1	1
GO_CELL_SURFACE	0.557	1	1
GO_PROTEIN_LOCALIZATION_TO_ENDOPLASMIC_RETICULUM	0.557084	1	1
GO_CELLULAR_PROTEIN_COMPLEX_LOCALIZATION	0.557252	1	1
GO_REGULATION_OF_CYTOKINE_SECRETION	0.557317	1	1
GO_AMIDE_BIOSYNTHETIC_PROCESS	0.557558	1	1
GO_STEROID_DEHYDROGENASE_ACTIVITY	0.558304	1	1
GO_REPRESSING_TRANSCRIPTION_FACTOR_BINDING	0.558621	1	1
REACTOME_PHASE_II_CONJUGATION	0.558704	1	1
PID_P75_NTR_PATHWAY	0.558922	1	1
GO_DOUBLE_STRAND_BREAK_REPAIR	0.558992	1	1
GO_STEROID_HORMONE_MEDIATED_SIGNALING_PATHWAY	0.559301	1	1
GO_EXTRINSIC_COMPONENT_OF_ORGANELLE_MEMBRANE	0.559633	1	1
GO_REGULATION_OF_CELLULAR_KETONE_METABOLIC_PROCESS	0.559953	1	1
GO_LIPID_OXIDATION	0.56025	1	1
GO_PEPTIDYL_TYROSINE_AUTOPHOSPHORYLATION	0.56044	1	1
GO_OSTEOCLAST_DIFFERENTIATION	0.560811	1	1
GO_REGULATION_OF_SODIUM_ION_TRANSPORT	0.561189	1	1
GO_TRANSCRIPTION_FACTOR_ACTIVITY_RNA_POLYMERASE_II_TRANSCRIPTION_FACTOR_BINDING	0.561315	1	1
GO_REGULATION_OF_EPIDERMAL_CELL_DIFFERENTIATION	0.56168	1	1
GO_ATP_HYDROLYSIS_COUPLED_TRANSMEMBRANE_TRANSPORT	0.561905	1	1
GO_DISULFIDE_OXIDOREDUCTASE_ACTIVITY	0.561983	1	1
REACTOME_CELL_DEATH_SIGNALLING_VIA_NRAGE_NRIF_AND_NADE	0.562384	1	1
GO_ENDOMEMBRANE_SYSTEM_ORGANIZATION	0.563126	1	1
GO_NEURON_PROJECTION_REGENERATION	0.564103	1	1
GO_CATION_TRANSMEMBRANE_TRANSPORTER_ACTIVITY	0.564386	1	1
GO_HYDROLASE_ACTIVITY_HYDROLYZING_O_GLYCOSYL_COMPOUNDS	0.564636	1	1
GO_NUCLEOBASE_CONTAINING_SMALL_MOLECULE_INTERCONVERSION	0.564854	1	1
GO_HYDROLASE_ACTIVITY_ACTING_ON_ESTER_BONDS	0.565566	1	1
GO_CYTOKINE_PRODUCTION	0.565823	1	1
GO_PRE_AUTOPHAGOSOMAL_STRUCTURE	0.567742	1	1
GO_CATALYTIC_STEP_2_SPLICEOSOME	0.569038	1	1
GO_REGULATION_OF_MITOCHONDRION_ORGANIZATION	0.569264	1	1
KEGG_PYRIMIDINE_METABOLISM	0.569444	1	1
PID_PS1_PATHWAY	0.570213	1	1
GO_SMALL_GTPASE_MEDIATED_SIGNAL_TRANSDUCTION	0.571284	1	1
KEGG_MTOR_SIGNALING_PATHWAY	0.572565	1	1
GO_PROTON_TRANSPORTING_TWO_SECTOR_ATPASE_COMPLEX	0.572626	1	1
GO_SUPRAMOLECULAR_FIBER	0.574	1	1
GO_TRANSCRIPTIONAL_REPRESSOR_ACTIVITY_RNA_POLYMERASE_II_CORE_PROMOTER_PROXIMAL_REGION_SEQUENCE_SPECIFIC_BINDING	0.574438	1	1
GO_CYTOSKELETON_DEPENDENT_INTRACELLULAR_TRANSPORT	0.574684	1	1
GO_RESPONSE_TO_TRANSFORMING_GROWTH_FACTOR_BETA	0.574879	1	1
GO_DIOXYGENASE_ACTIVITY	0.575221	1	1
GO_ESTABLISHMENT_OF_PROTEIN_LOCALIZATION_TO_ENDOPLASMIC_RETICULUM	0.575277	1	1
GO_SODIUM_CHANNEL_REGULATOR_ACTIVITY	0.575758	1	1
GO_NUCLEOSIDE_MONOPHOSPHATE_METABOLIC_PROCESS	0.575855	1	1
REACTOME_NUCLEOTIDE_EXCISION_REPAIR	0.576375	1	1
GO_GOLGI_CISTERNA_MEMBRANE	0.576667	1	1
GO_CALCIUM_CHANNEL_REGULATOR_ACTIVITY	0.577049	1	1
GO_MACROAUTOPHAGY	0.57712	1	1
GO_NEGATIVE_REGULATION_OF_INFLAMMATORY_RESPONSE	0.577844	1	1
KEGG_STEROID_HORMONE_BIOSYNTHESIS	0.578171	1	1
GO_CARBOHYDRATE_BIOSYNTHETIC_PROCESS	0.578419	1	1
GO_PROTEIN_LOCALIZATION_TO_NUCLEUS	0.578652	1	1
GO_CATION_TRANSPORTING_ATPASE_ACTIVITY	0.579775	1	1
GO_TRANSCRIPTION_FROM_RNA_POLYMERASE_III_PROMOTER	0.58	1	1
GO_CERAMIDE_METABOLIC_PROCESS	0.580696	1	1
GO_ESTROGEN_METABOLIC_PROCESS	0.582222	1	1
GO_CORONARY_VASCULATURE_DEVELOPMENT	0.582339	1	1
REACTOME_SRP_DEPENDENT_COTRANSLATIONAL_PROTEIN_TARGETING_TO_MEMBRANE	0.582508	1	1
GO_TRANSLATION_ELONGATION_FACTOR_ACTIVITY	0.582979	1	1
GO_CELLULAR_COMPONENT_ASSEMBLY_INVOLVED_IN_MORPHOGENESIS	0.583158	1	1
GO_GLUCOSE_METABOLIC_PROCESS	0.583333	1	1
GO_DICARBOXYLIC_ACID_METABOLIC_PROCESS	0.58345	1	1
GO_OXIDOREDUCTASE_ACTIVITY_ACTING_ON_THE_CH_CH_GROUP_OF_DONORS	0.583774	1	1
GO_FLAVIN_ADENINE_DINUCLEOTIDE_BINDING	0.585925	1	1
GO_CYTOSOLIC_RIBOSOME	0.587127	1	1
GO_HORMONE_BIOSYNTHETIC_PROCESS	0.587131	1	1
KEGG_PORPHYRIN_AND_CHLOROPHYLL_METABOLISM	0.587156	1	1
GO_REGULATION_OF_MITOPHAGY	0.587368	1	1
KEGG_DRUG_METABOLISM_CYTOCHROME_P450	0.589327	1	1
REACTOME_3_UTR_MEDIATED_TRANSLATIONAL_REGULATION	0.591264	1	1
GO_POSITIVE_REGULATION_OF_SODIUM_ION_TRANSPORT	0.591973	1	1
GO_ORGANELLE_ASSEMBLY	0.592778	1	1
GO_KINETOCHORE	0.59375	1	1
GO_REGULATION_OF_CELL_SUBSTRATE_ADHESION	0.594059	1	1
GO_VACUOLAR_MEMBRANE	0.594595	1	1
GO_TRANSFERASE_ACTIVITY_TRANSFERRING_HEXOSYL_GROUPS	0.595023	1	1
GO_MEMBRANE_PROTEIN_ECTODOMAIN_PROTEOLYSIS	0.595238	1	1
GO_METAL_ION_TRANSPORT	0.59598	1	1
GO_CELLULAR_ALDEHYDE_METABOLIC_PROCESS	0.597826	1	1
GO_SOMATIC_DIVERSIFICATION_OF_IMMUNE_RECEPTORS_VIA_GERMLINE_RECOMBINATION_WITHIN_A_SINGLE_LOCUS	0.597855	1	1
GO_RUFFLE	0.598451	1	1
GO_POTASSIUM_CHANNEL_REGULATOR_ACTIVITY	0.59887	1	1
GO_CELLULAR_AMINO_ACID_BIOSYNTHETIC_PROCESS	0.599132	1	1
GO_AUTOPHAGOSOME_MEMBRANE	0.599349	1	1
GO_MEMBRANE_PROTEIN_PROTEOLYSIS	0.599515	1	1
GO_REGULATION_OF_SMALL_GTPASE_MEDIATED_SIGNAL_TRANSDUCTION	0.599796	1	1
GO_PRERIBOSOME	0.60101	1	1
GO_MONOCARBOXYLIC_ACID_TRANSPORT	0.601078	1	1
GO_LIGASE_ACTIVITY	0.601202	1	1
GO_RESPONSE_TO_VIRUS	0.601266	1	1
GO_SOMATIC_CELL_DNA_RECOMBINATION	0.601671	1	1
GO_LARGE_RIBOSOMAL_SUBUNIT	0.602564	1	1
GO_MONOSACCHARIDE_CATABOLIC_PROCESS	0.602713	1	1
REACTOME_TRANSCRIPTION_COUPLED_NER_TC_NER	0.602771	1	1
GO_INORGANIC_ION_TRANSMEMBRANE_TRANSPORT	0.602823	1	1
GO_SMALL_MOLECULE_CATABOLIC_PROCESS	0.603239	1	1
REACTOME_ACTIVATED_NOTCH1_TRANSMITS_SIGNAL_TO_THE_NUCLEUS	0.603279	1	1
GO_AMINO_SUGAR_METABOLIC_PROCESS	0.603325	1	1
GO_SOMATIC_DIVERSIFICATION_OF_IMMUNOGLOBULINS	0.603448	1	1
GO_REGULATION_OF_RESPONSE_TO_BIOTIC_STIMULUS	0.604013	1	1
GO_FATTY_ACID_BETA_OXIDATION	0.604015	1	1
REACTOME_NUCLEAR_SIGNALING_BY_ERBB4	0.604278	1	1
REACTOME_MYOGENESIS	0.604396	1	1
KEGG_VALINE_LEUCINE_AND_ISOLEUCINE_DEGRADATION	0.604508	1	1
GO_ALCOHOL_CATABOLIC_PROCESS	0.60515	1	1
GO_ORGANELLE_SUBCOMPARTMENT	0.605505	1	1
GO_NEGATIVE_REGULATION_OF_CYTOSKELETON_ORGANIZATION	0.605573	1	1
GO_REGULATION_OF_MICROTUBULE_BASED_PROCESS	0.606283	1	1
GO_HYDROGEN_EXPORTING_ATPASE_ACTIVITY	0.606838	1	1
GO_NEGATIVE_REGULATION_OF_PROTEIN_SECRETION	0.607299	1	1
KEGG_REGULATION_OF_AUTOPHAGY	0.607407	1	1
REACTOME_NONSENSE_MEDIATED_DECAY_ENHANCED_BY_THE_EXON_JUNCTION_COMPLEX	0.607874	1	1
REACTOME_INFLUENZA_VIRAL_RNA_TRANSCRIPTION_AND_REPLICATION	0.609718	1	1
GO_REGULATION_OF_I_KAPPAB_KINASE_NF_KAPPAB_SIGNALING	0.61024	1	1
GO_SISTER_CHROMATID_COHESION	0.611406	1	1
GO_REGULATION_OF_CELLULAR_AMINE_METABOLIC_PROCESS	0.61285	1	1
GO_ANDROGEN_METABOLIC_PROCESS	0.613418	1	1
REACTOME_RNA_POL_III_CHAIN_ELONGATION	0.613636	1	1
KEGG_CYTOSOLIC_DNA_SENSING_PATHWAY	0.613793	1	1
GO_ISOPRENOID_BINDING	0.614286	1	1
NABA_SECRETED_FACTORS	0.61676	1	1
GO_RIBOSOMAL_LARGE_SUBUNIT_BIOGENESIS	0.616927	1	1
GO_GLUCOSAMINE_CONTAINING_COMPOUND_METABOLIC_PROCESS	0.617021	1	1
GO_MONOSACCHARIDE_BINDING	0.617201	1	1
GO_ALCOHOL_METABOLIC_PROCESS	0.617943	1	1
GO_INORGANIC_CATION_TRANSMEMBRANE_TRANSPORTER_ACTIVITY	0.618421	1	1
GO_RNA_POLYMERASE_ACTIVITY	0.618605	1	1
GO_POSITIVE_REGULATION_OF_MITOCHONDRION_ORGANIZATION	0.619863	1	1
GO_MICROTUBULE	0.620202	1	1
GO_POSITIVE_REGULATION_OF_I_KAPPAB_KINASE_NF_KAPPAB_SIGNALING	0.620575	1	1
GO_RESPONSE_TO_WOUNDING	0.620621	1	1
GO_AMINO_ACID_BETAINE_METABOLIC_PROCESS	0.620853	1	1
GO_ALPHA_AMINO_ACID_CATABOLIC_PROCESS	0.621188	1	1
GO_SOMATIC_DIVERSIFICATION_OF_IMMUNE_RECEPTORS	0.621622	1	1
GO_EXTRINSIC_COMPONENT_OF_MEMBRANE	0.621622	1	1
GO_CILIUM_ORGANIZATION	0.622047	1	1
GO_REGULATION_OF_KERATINOCYTE_DIFFERENTIATION	0.622137	1	1
GO_OXIDOREDUCTASE_ACTIVITY_ACTING_ON_THE_ALDEHYDE_OR_OXO_GROUP_OF_DONORS	0.622222	1	1
GO_GOLGI_VESICLE_TRANSPORT	0.6231	1	1
GO_CYTOPLASMIC_TRANSLATION	0.623229	1	1
GO_CELLULAR_RESPONSE_TO_FATTY_ACID	0.624016	1	1
GO_TRANSCRIPTIONAL_REPRESSOR_ACTIVITY_RNA_POLYMERASE_II_TRANSCRIPTION_FACTOR_BINDING	0.624382	1	1
GO_GTP_DEPENDENT_PROTEIN_BINDING	0.624434	1	1
GO_PRIMARY_ALCOHOL_METABOLIC_PROCESS	0.624685	1	1
GO_REGULATION_OF_INTERFERON_GAMMA_PRODUCTION	0.625	1	1
GO_STEROID_HORMONE_RECEPTOR_ACTIVITY	0.625	1	1
GO_REGULATION_OF_VESICLE_MEDIATED_TRANSPORT	0.625251	1	1
GO_CILIUM_MORPHOGENESIS	0.625414	1	1
GO_IMMUNOGLOBULIN_PRODUCTION	0.625882	1	1
GO_MITOTIC_SISTER_CHROMATID_SEGREGATION	0.626359	1	1
GO_CELLULAR_AMINO_ACID_METABOLIC_PROCESS	0.626653	1	1
GO_NEGATIVE_REGULATION_OF_DNA_METABOLIC_PROCESS	0.627604	1	1
GO_CELLULAR_AMINO_ACID_CATABOLIC_PROCESS	0.627778	1	1
GO_ACTIVATION_OF_PROTEIN_KINASE_B_ACTIVITY	0.629032	1	1
GO_CELL_LEADING_EDGE	0.629406	1	1
GO_AMINO_ACID_BINDING	0.629522	1	1
GO_IMMUNE_EFFECTOR_PROCESS	0.630893	1	1
KEGG_DRUG_METABOLISM_OTHER_ENZYMES	0.630952	1	1
KEGG_PURINE_METABOLISM	0.630966	1	1
GO_RNA_POLYMERASE_III_ACTIVITY	0.631148	1	1
GO_WOUND_HEALING	0.631896	1	1
GO_HEXOSE_CATABOLIC_PROCESS	0.632458	1	1
GO_NEGATIVE_REGULATION_OF_PROTEIN_MODIFICATION_PROCESS	0.633	1	1
GO_REGULATION_OF_INSULIN_SECRETION_INVOLVED_IN_CELLULAR_RESPONSE_TO_GLUCOSE_STIMULUS	0.633554	1	1
GO_NEURAL_TUBE_DEVELOPMENT	0.634548	1	1
GO_CYTOSOLIC_PART	0.634938	1	1
GO_ENZYME_LINKED_RECEPTOR_PROTEIN_SIGNALING_PATHWAY	0.635	1	1
GO_MITOGEN_ACTIVATED_PROTEIN_KINASE_KINASE_KINASE_BINDING	0.635246	1	1
GO_ESTABLISHMENT_OF_CELL_POLARITY	0.635294	1	1
GO_DETECTION_OF_STIMULUS	0.635404	1	1
GO_REGULATION_OF_LEUKOCYTE_PROLIFERATION	0.636066	1	1
KEGG_RIBOSOME	0.637066	1	1
GO_AUTOPHAGY	0.637097	1	1
GO_LIMB_DEVELOPMENT	0.637413	1	1
GO_MEIOTIC_CELL_CYCLE	0.637529	1	1
GO_NEGATIVE_REGULATION_OF_I_KAPPAB_KINASE_NF_KAPPAB_SIGNALING	0.63786	1	1
GO_REGULATION_OF_DEPHOSPHORYLATION	0.638197	1	1
GO_NUCLEAR_CHROMOSOME	0.638277	1	1
GO_MUSCLE_SYSTEM_PROCESS	0.638656	1	1
GO_STEROID_BINDING	0.638938	1	1
GO_NEGATIVE_REGULATION_OF_LIPID_METABOLIC_PROCESS	0.639017	1	1
REACTOME_RNA_POL_III_TRANSCRIPTION	0.639889	1	1
GO_GUANYL_NUCLEOTIDE_EXCHANGE_FACTOR_ACTIVITY	0.640449	1	1
GO_TRANSFORMING_GROWTH_FACTOR_BETA_RECEPTOR_SIGNALING_PATHWAY	0.640533	1	1
GO_ACYL_COA_DEHYDROGENASE_ACTIVITY	0.640816	1	1
GO_FATTY_ACID_BETA_OXIDATION_USING_ACYL_COA_DEHYDROGENASE	0.641026	1	1
REACTOME_PEPTIDE_CHAIN_ELONGATION	0.642322	1	1
GO_NEGATIVE_REGULATION_OF_PROTEIN_COMPLEX_DISASSEMBLY	0.642377	1	1
PID_P38_MK2_PATHWAY	0.642857	1	1
REACTOME_RNA_POL_III_TRANSCRIPTION_INITIATION_FROM_TYPE_3_PROMOTER	0.643087	1	1
GO_REGULATION_OF_DEFENSE_RESPONSE_TO_VIRUS	0.643805	1	1
GO_PRODUCTION_OF_MOLECULAR_MEDIATOR_OF_IMMUNE_RESPONSE	0.643863	1	1
GO_NEGATIVE_REGULATION_OF_PHOSPHATE_METABOLIC_PROCESS	0.644	1	1
GO_GLUTAMINE_FAMILY_AMINO_ACID_METABOLIC_PROCESS	0.645349	1	1
GO_REGULATION_OF_MICROTUBULE_POLYMERIZATION_OR_DEPOLYMERIZATION	0.646137	1	1
GO_OXIDOREDUCTASE_ACTIVITY_ACTING_ON_THE_ALDEHYDE_OR_OXO_GROUP_OF_DONORS_NAD_OR_NADP_AS_ACCEPTOR	0.646154	1	1
GO_HORMONE_BINDING	0.646259	1	1
GO_MICROTUBULE_BASED_MOVEMENT	0.646421	1	1
GO_RETINA_DEVELOPMENT_IN_CAMERA_TYPE_EYE	0.646586	1	1
GO_TRANSPORTER_COMPLEX	0.646739	1	1
GO_REGULATION_OF_STEROID_METABOLIC_PROCESS	0.646953	1	1
GO_APPENDAGE_DEVELOPMENT	0.648438	1	1
GO_REGULATION_OF_CYTOSOLIC_CALCIUM_ION_CONCENTRATION	0.649351	1	1
GO_ASPARTATE_FAMILY_AMINO_ACID_BIOSYNTHETIC_PROCESS	0.65	1	1
GO_MONOSACCHARIDE_METABOLIC_PROCESS	0.650054	1	1
GO_MEIOTIC_CELL_CYCLE_PROCESS	0.650919	1	1
GO_CHROMATIN_REMODELING	0.651376	1	1
GO_90S_PRERIBOSOME	0.652174	1	1
GO_REGULATION_OF_IMMUNE_EFFECTOR_PROCESS	0.652261	1	1
REACTOME_FORMATION_OF_TRANSCRIPTION_COUPLED_NER_TC_NER_REPAIR_COMPLEX	0.653251	1	1
GO_NEGATIVE_REGULATION_OF_DNA_REPLICATION	0.65362	1	1
GO_ACYLGLYCEROL_HOMEOSTASIS	0.654275	1	1
GO_ALPHA_AMINO_ACID_BIOSYNTHETIC_PROCESS	0.6544	1	1
GO_PROTEIN_TETRAMERIZATION	0.655802	1	1
PID_RXR_VDR_PATHWAY	0.656347	1	1
GO_EAR_DEVELOPMENT	0.656463	1	1
GO_NEGATIVE_REGULATION_OF_INTERFERON_GAMMA_PRODUCTION	0.656463	1	1
GO_CELL_PROJECTION_MEMBRANE	0.65667	1	1
GO_MONOCARBOXYLIC_ACID_BINDING	0.658174	1	1
GO_NEGATIVE_REGULATION_OF_PHOSPHORUS_METABOLIC_PROCESS	0.659319	1	1
REACTOME_GLUCOSE_METABOLISM	0.659612	1	1
GO_RIBOSOMAL_SMALL_SUBUNIT_BIOGENESIS	0.660232	1	1
PID_TGFBR_PATHWAY	0.660377	1	1
GO_ASPARTATE_FAMILY_AMINO_ACID_METABOLIC_PROCESS	0.660952	1	1
GO_VESICLE_CYTOSKELETAL_TRAFFICKING	0.660976	1	1
GO_EUCHROMATIN	0.661442	1	1
GO_ORGANELLE_TRANSPORT_ALONG_MICROTUBULE	0.662791	1	1
GO_FATTY_ACYL_COA_BINDING	0.662921	1	1
GO_MICROTUBULE_CYTOSKELETON_ORGANIZATION	0.662967	1	1
GO_PRERIBOSOME_LARGE_SUBUNIT_PRECURSOR	0.663158	1	1
GO_ESTABLISHMENT_OF_PROTEIN_LOCALIZATION_TO_MEMBRANE	0.663522	1	1
GO_PYRIDOXAL_PHOSPHATE_BINDING	0.664459	1	1
GO_NON_CANONICAL_WNT_SIGNALING_PATHWAY	0.664678	1	1
GO_POSITIVE_REGULATION_OF_MAPK_CASCADE	0.665331	1	1
GO_E_BOX_BINDING	0.665455	1	1
GO_PHOSPHORIC_ESTER_HYDROLASE_ACTIVITY	0.66633	1	1
REACTOME_TGF_BETA_RECEPTOR_SIGNALING_ACTIVATES_SMADS	0.666667	1	1
GO_FEMALE_GAMETE_GENERATION	0.667183	1	1
GO_ION_CHANNEL_BINDING	0.66761	1	1
PID_HNF3B_PATHWAY	0.66763	1	1
GO_MRNA_METABOLIC_PROCESS	0.667668	1	1
REACTOME_RNA_POL_III_TRANSCRIPTION_TERMINATION	0.667969	1	1
REACTOME_AMINO_ACID_SYNTHESIS_AND_INTERCONVERSION_TRANSAMINATION	0.668103	1	1
GO_DNA_DIRECTED_RNA_POLYMERASE_III_COMPLEX	0.668246	1	1
GO_ESTABLISHMENT_OF_LOCALIZATION_BY_MOVEMENT_ALONG_MICROTUBULE	0.668571	1	1
GO_LIPID_TRANSPORTER_ACTIVITY	0.669697	1	1
GO_PERIKARYON	0.670232	1	1
GO_NEGATIVE_REGULATION_OF_LIPID_BIOSYNTHETIC_PROCESS	0.670886	1	1
GO_POSITIVE_REGULATION_OF_CELL_SUBSTRATE_ADHESION	0.670904	1	1
REACTOME_RNA_POL_III_TRANSCRIPTION_INITIATION_FROM_TYPE_2_PROMOTER	0.670968	1	1
GO_HINDBRAIN_DEVELOPMENT	0.672131	1	1
GO_RETINOL_METABOLIC_PROCESS	0.674242	1	1
GO_STEROID_METABOLIC_PROCESS	0.675676	1	1
GO_TRANS_GOLGI_NETWORK	0.675764	1	1
GO_ISOMERASE_ACTIVITY	0.675768	1	1
GO_ORGANELLE_DISASSEMBLY	0.676871	1	1
GO_UDP_GLYCOSYLTRANSFERASE_ACTIVITY	0.677215	1	1
GO_REGULATION_OF_CELL_MATRIX_ADHESION	0.677241	1	1
GO_CELLULAR_RESPONSE_TO_NUTRIENT	0.67734	1	1
REACTOME_ION_CHANNEL_TRANSPORT	0.677686	1	1
GO_CYTOSOLIC_LARGE_RIBOSOMAL_SUBUNIT	0.677804	1	1
KEGG_PROPANOATE_METABOLISM	0.677871	1	1
GO_REGULATION_OF_CELLULAR_AMINO_ACID_METABOLIC_PROCESS	0.678119	1	1
GO_MEMBRANE_DOCKING	0.678141	1	1
GO_PROTEIN_O_LINKED_GLYCOSYLATION	0.678623	1	1
GO_BILE_ACID_AND_BILE_SALT_TRANSPORT	0.679104	1	1
GO_TRIGLYCERIDE_HOMEOSTASIS	0.679104	1	1
GO_LIGAND_DEPENDENT_NUCLEAR_RECEPTOR_BINDING	0.679245	1	1
KEGG_RNA_POLYMERASE	0.68	1	1
GO_SOMATIC_RECOMBINATION_OF_IMMUNOGLOBULIN_GENE_SEGMENTS	0.68	1	1
KEGG_ALANINE_ASPARTATE_AND_GLUTAMATE_METABOLISM	0.680723	1	1
GO_MATURATION_OF_SSU_RRNA	0.680995	1	1
REACTOME_ADAPTIVE_IMMUNE_SYSTEM	0.681363	1	1
GO_OOGENESIS	0.681382	1	1
GO_RUFFLE_MEMBRANE	0.681883	1	1
GO_FATTY_ACID_METABOLIC_PROCESS	0.682099	1	1
GO_ORGANIC_HYDROXY_COMPOUND_TRANSPORT	0.682519	1	1
GO_L_ASCORBIC_ACID_BINDING	0.682609	1	1
REACTOME_SIGNALING_BY_TGF_BETA_RECEPTOR_COMPLEX	0.682724	1	1
GO_OXIDOREDUCTASE_ACTIVITY_ACTING_ON_PAIRED_DONORS_WITH_INCORPORATION_OR_REDUCTION_OF_MOLECULAR_OXYGEN_2_OXOGLUTARATE_AS_ONE_DONOR_AND_INCORPORATION_OF_ONE_ATOM_EACH_OF_OXYGEN_INTO_BOTH_DONORS	0.682759	1	1
GO_MONOSACCHARIDE_BIOSYNTHETIC_PROCESS	0.683398	1	1
GO_CIRCULATORY_SYSTEM_PROCESS	0.683726	1	1
GO_NOTCH_RECEPTOR_PROCESSING	0.683794	1	1
GO_METAL_ION_TRANSMEMBRANE_TRANSPORTER_ACTIVITY	0.684647	1	1
GO_VESICLE_DOCKING	0.68472	1	1
GO_PRIMARY_CILIUM	0.685549	1	1
GO_NEGATIVE_REGULATION_OF_CYTOKINE_SECRETION	0.686684	1	1
[truncated: 1,285 more rows]

## Sheet: TableS5
TableS5. GSEA for sig-pos-AFD missense mutation at LUAD. We used preranked version of GSEA to estimate the significance of enrichment for sig-pos-AFD missense mutations. The gene sets are shown in the first column and three types of significance (nominal P value, FDR and FWER) are shown as output of GSEA. FDR and FWER represents P values adjusted by false discovery rate (FDR) and family-wise erro…
[truncated: 4,667 more rows]

[truncated: 7 more sheets: TableS6, TableS7, TableS8, TableS9, TableS10, TableS11, TableS12]
